# Supplementary material for: Geographical origin orchestrates acteoside accumulation in Rehmannia glutinosa via coordinated transcriptomic and metabolomic reprogramming
Source: Front Plant Sci. 2026 Apr 2;17:1786711. doi: 10.3389/fpls.2026.1786711 (PMC13083141; doi:10.3389/fpls.2026.1786711)
Supplement: Supplementary file 1 [file Table1.xlsx]

## Sheet: Sheet1
Supplemental Table 1. Thirty-eight environmental variables
Serial Number	Category	Variable Description	HN	HB	Unit
1	Climatic Variables	Annual Mean Temperature	14.5462	13.1538	℃
2		Mean Diurnal Range	10.5597	11.545	℃
3		Isothermality (Bio2/Bio7) (×100)	28.751	28.244	-
4		Temperature Seasonality (standard deviation×100)	982.285	1105.4	-
5		Max Temperature of Warmest Month	31.968	31.908	℃
6		Min Temperature of Coldest Month	-4.76	-8.968	℃
7		Temperature Annual Range (Bio5 Bio6)	36.728	40.876	℃
8		Mean Temperature of Wettest Quarter	24.676	26.156	℃
9		Mean Temperature of Driest Quarter	1.95067	-1.09067	℃
10		Mean Temperature of Warmest Quarter	26.286	26.156	℃
11		Mean Temperature of Coldest Quarter	1.95067	-1.09067	℃
12		Annual Precipitation	587	439	mm
13		Precipitation of Wettest Month	146	142	mm
14		Precipitation of Driest Month	5	3	mm
15		Precipitation Seasonality	88.0411	128.807	mm
16		Precipitation of Wettest Quarter	334	324	mm
17		Precipitation of Driest Quarter	20	10	mm
18		Precipitation of Warmest Quarter	319	324	mm
19		Precipitation of Coldest Quarter	20	10	mm
20	Soil Variables	Basic Saturation	100	93	%
21		Bulk Density	1.41	1.54	kg/dm3
22		Calcium Carbonate Content	7	0	%weight
23		Gypsum Content	0	0	%weight
24		Cation Exchange Capacity (Clay)	52	46	cmol/kg
25		Cation Exchange Capacity	16	16	cmol/kg
26		Clay Content	21	24	%wt.
27		Electrical Conductivity	0.4	0.1	dS/m
28		Exchangeable Sodium Salt	1	2	%
29		Volume Percentage of Gravel	6	5	%vol.
30		Organic Carbon Content	0.65	0.83	%weight
31		pH	8	6.3	-log(H+)
32		Reference Bulk density	1.39	1.39	kg/dm3
33		Sand Content	36	47	%wt.
34		Silt Content	43	29	%wt.
35		Exchangeable Bases	24.3	14.9	cmol/kg
36		USDA Texture Class	9	9	-
37		Soil Available Water Content	1	1	-
38		Soil Type	2	2	-
