# Supplementary material for: Geographical origin orchestrates acteoside accumulation in Rehmannia glutinosa via coordinated transcriptomic and metabolomic reprogramming
Source: Front Plant Sci. 2026 Apr 2;17:1786711. doi: 10.3389/fpls.2026.1786711 (PMC13083141; doi:10.3389/fpls.2026.1786711)
Supplement: Supplementary file 2 [file Table2.xlsx]

## Sheet: HN_W_vs_HB_W.diff
Supplemental Table 1. Differentially expressed genes identified in the tuberous roots of R. glutinosa cultivars
Index	HN_W_1	HN_W_2	HN_W_3	HB_W_1	HB_W_2	HB_W_3	log2FoldChange	pvalue	padj	regulated
gene_DH2020_021088	4141	4549	4857	502	591	497	3.16634	4.71641e-150	1.89425e-145	up
gene_DH2020_000902	1691	2004	1307	22	32	36	5.87955	2.73651e-141	5.49532e-137	up
gene_DH2020_015906	2516	3129	2548	349	338	345	3.06948	6.75085e-132	9.03781e-128	up
gene_DH2020_044405	78	80	97	1303	1206	1131	-3.75564	3.23035e-125	3.24351e-121	down
gene_DH2020_021066	994	1029	1262	86	95	71	3.78075	6.45249e-108	5.18302e-104	up
gene_DH2020_049001	697	692	834	25	37	28	4.70372	1.4596e-103	9.77033e-100	up
gene_DH2020_035942	618	692	925	35	27	40	4.53208	1.31769e-90	7.56033e-87	up
gene_DH2020_004144	1369	1794	1372	9077	7998	8259	-2.40039	7.96577e-89	3.99912e-85	down
novel.8103	709	750	871	67	83	65	3.51407	4.58923e-86	2.04797e-82	up
gene_DH2020_021357	3108	3182	3345	930	752	866	2.00318	3.66132e-84	1.4705e-80	up
gene_DH2020_002770	1170	1500	1753	151	187	157	3.23029	2.02531e-83	7.39477e-80	up
gene_DH2020_020897	641	889	1035	10	1	10	7.01052	2.15275e-81	7.20508e-78	up
gene_DH2020_014351	485	605	736	19	9	13	5.5554	3.66904e-81	1.13354e-77	up
gene_DH2020_001477	885	1150	1181	63	107	71	3.8066	2.07079e-80	5.94064e-77	up
gene_DH2020_046080	909	910	1151	112	122	89	3.27701	6.37367e-80	1.70657e-76	up
gene_DH2020_046507	6917	7417	7347	25064	21531	25685	-1.65334	3.70579e-78	9.30223e-75	down
gene_DH2020_025585	270	294	237	1548	1502	1652	-2.47002	4.75822e-77	1.12414e-73	down
gene_DH2020_027844	3122	3327	4085	400	548	361	3.07799	2.47146e-75	5.51451e-72	up
gene_DH2020_034848	1855	1874	2496	317	377	319	2.69323	7.97639e-72	1.68608e-68	up
gene_DH2020_046081	2804	3137	2681	804	728	742	2.00583	1.4459e-71	2.90358e-68	up
novel.1789	134	114	126	999	839	1116	-2.89441	1.81042e-71	3.46247e-68	down
gene_DH2020_008869	413	555	587	27	21	12	4.77176	1.89946e-71	3.46765e-68	up
gene_DH2020_005885	6029	4062	4177	593	627	648	3.02417	2.30736e-71	4.02915e-68	up
gene_DH2020_025549	392	340	313	2031	1767	1938	-2.36852	6.8326e-69	1.14341e-65	down
gene_DH2020_012997	212	188	198	1217	1125	1087	-2.43594	2.20587e-68	3.54378e-65	down
gene_DH2020_025165	639	667	626	96	93	102	2.81394	5.39376e-67	8.33191e-64	up
gene_DH2020_004485	979	1111	1085	3591	3190	3631	-1.63148	1.81762e-63	2.70374e-60	down
gene_DH2020_026182	595	834	696	83	99	88	3.05165	3.91648e-62	5.61777e-59	up
gene_DH2020_007946	3193	3521	3745	1190	1096	1021	1.74049	2.5317e-61	3.50623e-58	up
gene_DH2020_011303	320	416	232	3201	2255	3149	-3.06156	3.45693e-60	4.62803e-57	down
gene_DH2020_000549	727	748	839	145	156	129	2.5061	2.46916e-58	3.199e-55	up
gene_DH2020_045752	930	1097	1060	279	255	264	2.0319	9.80358e-57	1.23044e-53	up
novel.3876	452	543	676	69	65	58	3.19677	1.67513e-56	2.03874e-53	up
gene_DH2020_017282	56757	67117	75698	21705	22231	23028	1.6513	3.06834e-56	3.62452e-53	up
novel.1227	379	439	378	44	30	36	3.52712	4.48849e-56	5.1506e-53	up
novel.13233	163	274	301	1995	2188	1670	-2.9204	6.60386e-55	7.36752e-52	down
gene_DH2020_034521	2334	1364	1989	254	260	208	3.06486	7.5452e-54	8.19022e-51	up
gene_DH2020_026094	536	604	545	111	100	99	2.52441	3.61592e-52	3.82174e-49	up
gene_DH2020_012651	392	465	550	61	44	62	3.1549	6.15004e-52	6.33344e-49	up
gene_DH2020_011838	2895	3316	2847	1106	967	1021	1.63286	6.3565e-51	6.3824e-48	up
gene_DH2020_035436	33	37	31	359	373	424	-3.43543	1.29896e-50	1.27244e-47	down
gene_DH2020_045166	327	443	505	2006	1864	1821	-2.08333	1.89616e-49	1.81323e-46	down
gene_DH2020_045167	245	270	336	1322	1410	1224	-2.14201	1.63524e-48	1.52735e-45	down
gene_DH2020_010257	564	768	684	2809	3073	2557	-1.99167	1.94393e-48	1.73809e-45	down
gene_DH2020_041550	685	871	843	106	141	163	2.62418	1.94742e-48	1.73809e-45	up
gene_DH2020_025891	550	585	638	108	88	131	2.52222	6.10058e-48	5.32647e-45	up
gene_DH2020_034884	1444	1300	2117	285	304	250	2.60861	7.79943e-48	6.66486e-45	up
gene_DH2020_037043	3336	3570	3713	1314	1390	1290	1.48909	1.18615e-47	9.92488e-45	up
novel.9233	1511	1852	1832	432	519	433	1.98208	1.75043e-47	1.43475e-44	up
novel.9409	2946	3544	4452	543	738	434	2.73872	3.54042e-47	2.84388e-44	up
gene_DH2020_047469	1592	1611	1801	625	538	592	1.59407	9.62615e-47	7.58069e-44	up
novel.485	181	122	220	1672	1764	1159	-3.05826	1.22777e-46	9.48284e-44	down
novel.9390	904	1133	1382	116	184	98	3.16618	2.22236e-46	1.68409e-43	up
gene_DH2020_047312	1069	1212	1814	247	252	245	2.53279	6.51444e-46	4.84517e-43	up
gene_DH2020_047926	650	544	477	2589	2377	2348	-2.04139	2.66307e-45	1.94467e-42	down
novel.11618	703	634	643	141	129	160	2.28938	2.90617e-45	2.0843e-42	up
gene_DH2020_013471	257	303	361	5	9	2	5.92085	6.94256e-45	4.89182e-42	up
novel.5807	1684	2183	2363	409	538	394	2.28456	1.10616e-44	7.65978e-42	up
novel.12247	1362	1803	2180	170	305	175	3.09986	1.8609e-44	1.26677e-41	up
gene_DH2020_007283	270	330	332	1283	1189	1099	-1.85965	2.71955e-44	1.82042e-41	down
gene_DH2020_013519	302	391	554	32	39	26	3.75255	7.21409e-44	4.74983e-41	up
gene_DH2020_022768	832	896	502	82	68	96	3.27237	9.22423e-44	5.97537e-41	up
gene_DH2020_008866	464	538	430	1882	1546	1877	-1.80378	1.24474e-43	7.93533e-41	down
gene_DH2020_023022	466	430	466	64	79	84	2.66638	1.53372e-43	9.6248e-41	up
gene_DH2020_022435	460	616	649	92	111	82	2.66911	1.15389e-42	7.12978e-40	up
gene_DH2020_010194	737	598	836	95	140	111	2.72534	4.82735e-42	2.93759e-39	up
gene_DH2020_046652	87	109	93	533	474	563	-2.35944	7.54669e-42	4.4638e-39	down
gene_DH2020_007554	3824	3813	4551	12829	12896	11188	-1.52088	7.55766e-42	4.4638e-39	down
gene_DH2020_024212	129	175	208	888	822	810	-2.22388	1.03878e-41	6.04643e-39	down
gene_DH2020_034807	2373	2748	2689	1083	1028	1133	1.34779	1.33354e-41	7.6513e-39	up
gene_DH2020_006828	1161	1083	1195	367	365	393	1.69468	1.74415e-41	9.86626e-39	up
gene_DH2020_010019	1158	1167	1337	385	399	339	1.78352	7.30391e-41	4.07427e-38	up
gene_DH2020_030632	2972	2195	2162	539	453	639	2.26226	1.10767e-40	6.09417e-38	up
novel.6144	492	539	469	76	54	101	2.7871	1.20793e-40	6.55594e-38	up
gene_DH2020_039987	1857	2180	1576	7921	5979	7314	-1.82998	1.58367e-40	8.48067e-38	down
novel.14118	3453	3631	2529	12789	11735	13535	-1.89707	1.77943e-40	9.40357e-38	down
gene_DH2020_036698	404	340	397	1374	1246	1383	-1.72578	1.80885e-40	9.43489e-38	down
novel.9374	858	901	1100	151	229	167	2.4564	2.0977e-40	1.08013e-37	up
novel.2560	940	1223	1279	118	212	107	3.03997	2.26379e-40	1.1509e-37	up
gene_DH2020_034643	911	925	1136	306	251	233	1.99209	2.36498e-40	1.18731e-37	up
gene_DH2020_020751	3515	4165	5400	896	1128	754	2.30229	2.5007e-40	1.23995e-37	up
gene_DH2020_049298	356	275	263	21	14	28	3.92059	2.86575e-40	1.40362e-37	up
gene_DH2020_048263	565	499	619	133	116	130	2.23439	3.62098e-40	1.75216e-37	up
novel.4168	650	781	741	2061	1976	2064	-1.41052	6.96809e-40	3.33166e-37	down
gene_DH2020_008870	7979	8842	11864	1740	2538	1745	2.31734	9.93668e-40	4.69514e-37	up
novel.2564	1612	2190	2664	297	425	227	2.83021	1.0055e-39	4.69579e-37	up
gene_DH2020_009412	755	617	768	188	145	149	2.23696	1.51533e-39	6.99541e-37	up
gene_DH2020_038625	985	1117	1066	392	354	359	1.60071	1.77022e-39	8.07925e-37	up
gene_DH2020_047178	5876	6093	7779	2325	2440	2345	1.54978	2.69483e-39	1.21609e-36	up
gene_DH2020_018438	1419	747	1237	158	165	171	2.87335	3.12806e-39	1.39591e-36	up
gene_DH2020_045614	275	290	316	43	23	34	3.22478	5.02396e-39	2.21733e-36	up
gene_DH2020_024491	863	960	925	183	251	246	2.09124	6.88115e-39	3.004e-36	up
novel.2563	555	678	730	119	157	112	2.41036	1.18451e-38	5.11543e-36	up
gene_DH2020_043535	634	811	924	2875	2763	2522	-1.70976	2.04429e-38	8.73457e-36	down
gene_DH2020_001774	7933	8765	8578	21410	21247	19460	-1.2181	2.14391e-38	9.06378e-36	down
gene_DH2020_033000	440	496	355	1702	1521	1758	-1.862	4.461e-38	1.86632e-35	down
gene_DH2020_004042	586	594	604	136	151	108	2.25373	5.80729e-38	2.40452e-35	up
gene_DH2020_016771	666	890	1100	176	187	210	2.28532	3.24436e-37	1.32962e-34	up
gene_DH2020_008212	330	306	193	15	17	15	4.22996	3.81589e-37	1.54805e-34	up
gene_DH2020_020204	1548	1911	2543	570	522	510	1.97933	5.00917e-37	2.01183e-34	up
gene_DH2020_029849	71	73	61	404	386	401	-2.45533	1.19228e-36	4.74113e-34	down
gene_DH2020_009330	903	820	849	257	218	283	1.84967	1.21622e-36	4.78893e-34	up
gene_DH2020_014530	2532	2824	2595	6478	6595	6459	-1.21663	1.46646e-36	5.7182e-34	down
gene_DH2020_044806	132	158	156	608	603	600	-1.94295	1.92644e-36	7.43958e-34	down
gene_DH2020_010926	736	595	510	114	114	121	2.48891	2.81781e-36	1.07783e-33	up
gene_DH2020_042329	2463	2813	3301	1079	1066	1150	1.45728	3.13173e-36	1.17962e-33	up
gene_DH2020_046410	329	338	380	70	63	69	2.45518	3.14269e-36	1.17962e-33	up
gene_DH2020_038748	164	187	158	741	604	757	-1.9608	3.95004e-36	1.46894e-33	down
gene_DH2020_024021	47	70	58	378	345	401	-2.60334	4.54192e-36	1.67355e-33	down
gene_DH2020_011153	360	452	365	64	24	39	3.30289	6.38482e-36	2.33121e-33	up
novel.7538	645	711	770	136	102	190	2.39766	6.49617e-36	2.3505e-33	up
gene_DH2020_018435	749	464	663	104	106	106	2.6573	6.6728e-36	2.39285e-33	up
gene_DH2020_025489	5804	6424	6662	14668	14533	14015	-1.1153	7.25427e-36	2.57835e-33	down
gene_DH2020_047810	8545	9629	11467	4285	3989	4226	1.32338	8.55452e-36	3.01382e-33	up
gene_DH2020_029983	1482	1167	1036	257	256	326	2.22627	2.11302e-35	7.37959e-33	up
novel.9385	339	432	606	35	63	32	3.46661	2.64001e-35	9.14057e-33	up
novel.12343	325	343	369	46	62	34	2.94286	3.54772e-35	1.21784e-32	up
gene_DH2020_012648	1169	1242	1073	414	301	386	1.74997	6.46195e-35	2.19942e-32	up
gene_DH2020_032938	5058	5699	7302	1362	1867	1281	2.06857	1.01059e-34	3.41078e-32	up
gene_DH2020_045969	340	472	551	57	82	69	2.78054	1.09809e-34	3.67522e-32	up
gene_DH2020_018720	287	352	440	1505	1541	1277	-1.92964	1.13727e-34	3.77491e-32	down
gene_DH2020_038427	128	119	92	571	530	578	-2.22147	1.398e-34	4.60228e-32	down
gene_DH2020_029522	7	11	16	225	192	298	-4.31355	1.66759e-34	5.44515e-32	down
gene_DH2020_004455	267	258	228	907	827	923	-1.73353	1.79704e-34	5.82051e-32	down
novel.9638	182	229	228	15	21	12	3.80892	1.95767e-34	6.29009e-32	up
novel.2321	525	777	651	2212	2363	2147	-1.70907	3.22175e-34	1.02695e-31	down
gene_DH2020_024050	1511	1628	1733	634	596	724	1.39947	3.63755e-34	1.14307e-31	up
gene_DH2020_010856	83	76	104	431	452	496	-2.31113	3.64298e-34	1.14307e-31	down
gene_DH2020_024199	282	310	311	1027	1169	984	-1.73979	4.66448e-34	1.45224e-31	down
gene_DH2020_034788	5932	6052	6760	2494	2781	2386	1.36756	7.52772e-34	2.32566e-31	up
gene_DH2020_037275	586	898	1088	124	171	110	2.72965	1.13092e-33	3.46727e-31	up
gene_DH2020_003954	219	261	351	37	26	23	3.34935	1.2944e-33	3.93842e-31	up
novel.9383	3437	3768	4956	770	1171	754	2.2391	1.37611e-33	4.15554e-31	up
gene_DH2020_031861	883	891	824	233	218	303	1.87053	1.76799e-33	5.29909e-31	up
gene_DH2020_012654	486	499	706	124	128	117	2.27154	1.80622e-33	5.37357e-31	up
novel.3234	1776	1276	1622	408	441	471	1.90967	2.17402e-33	6.42024e-31	up
gene_DH2020_005112	187	174	266	11	13	15	4.08431	2.78681e-33	8.16984e-31	up
gene_DH2020_009032	34	57	36	608	290	492	-3.36116	2.89859e-33	8.43595e-31	down
gene_DH2020_042362	193	170	250	930	800	792	-1.95971	4.85614e-33	1.40314e-30	down
gene_DH2020_010854	1513	1476	1569	669	593	672	1.32067	5.82539e-33	1.67118e-30	up
gene_DH2020_015077	163	177	223	11	9	5	4.57084	5.93012e-33	1.68916e-30	up
gene_DH2020_039982	672	750	829	262	217	199	1.81118	8.62364e-33	2.43909e-30	up
gene_DH2020_029820	2171	1432	1342	375	292	382	2.33548	1.93601e-32	5.43749e-30	up
gene_DH2020_023475	1059	1639	2504	8	9	1	8.23315	2.03028e-32	5.66264e-30	up
gene_DH2020_017658	696	842	939	278	262	272	1.68632	3.07547e-32	8.51862e-30	up
gene_DH2020_032995	867	868	924	343	316	291	1.56643	3.20256e-32	8.80988e-30	up
gene_DH2020_043712	524	526	513	123	151	118	2.07408	6.28066e-32	1.71599e-29	up
novel.13631	88	99	114	693	639	439	-2.48032	6.42035e-32	1.7423e-29	down
novel.367	1083	1153	1176	316	390	269	1.8819	7.30688e-32	1.96957e-29	up
gene_DH2020_031809	643	601	495	123	146	134	2.19333	8.8111e-32	2.3592e-29	up
gene_DH2020_002924	174	218	160	5	5	11	4.79994	1.06325e-31	2.82804e-29	up
gene_DH2020_034668	165	253	300	22	20	22	3.56035	1.25754e-31	3.3228e-29	up
gene_DH2020_006201	252	307	427	1314	1306	1266	-1.90562	1.64033e-31	4.30592e-29	down
gene_DH2020_029228	258	305	247	872	896	1003	-1.69311	1.65581e-31	4.31832e-29	down
gene_DH2020_009231	45	67	66	347	423	358	-2.59198	2.00944e-31	5.20679e-29	down
gene_DH2020_029431	472	476	602	1655	1736	1507	-1.58363	2.0399e-31	5.25183e-29	down
gene_DH2020_046076	4130	4303	4781	2210	2142	2115	1.11047	2.20317e-31	5.63605e-29	up
novel.2561	250	321	384	21	42	14	3.6948	3.69047e-31	9.38105e-29	up
gene_DH2020_007964	431	592	645	143	138	134	2.08139	3.93602e-31	9.94229e-29	up
gene_DH2020_013556	5	4	3	181	195	263	-5.65142	7.19076e-31	1.80502e-28	down
gene_DH2020_006136	245	288	291	28	48	27	3.07132	7.29489e-31	1.81978e-28	up
gene_DH2020_009832	2229	2480	2374	1112	1087	1003	1.22519	8.0857e-31	1.99348e-28	up
gene_DH2020_036840	165	280	322	2	3	3	6.6529	8.09046e-31	1.99348e-28	up
gene_DH2020_012276	3175	3487	3704	1526	1651	1557	1.20791	1.23253e-30	3.01842e-28	up
novel.9407	261	305	299	44	59	43	2.64195	1.4004e-30	3.40875e-28	up
gene_DH2020_039370	878	947	1075	341	341	273	1.67947	2.02453e-30	4.89827e-28	up
gene_DH2020_018361	2212	2323	2764	585	829	538	1.97204	2.07107e-30	4.98085e-28	up
gene_DH2020_040694	1059	1060	1110	2603	2464	2465	-1.1402	2.46124e-30	5.88398e-28	down
gene_DH2020_037979	724	736	912	278	241	280	1.65081	2.54301e-30	6.04349e-28	up
novel.3523	216	246	277	31	41	26	2.98848	2.57302e-30	6.07885e-28	up
gene_DH2020_011808	740	671	670	218	227	229	1.71027	5.52009e-30	1.29651e-27	up
gene_DH2020_018716	138	106	123	541	530	504	-2.01742	5.69792e-30	1.3305e-27	down
gene_DH2020_006638	605	685	713	219	220	175	1.78323	5.90942e-30	1.37191e-27	up
gene_DH2020_032936	163	222	138	794	681	823	-2.05104	7.57638e-30	1.74879e-27	down
gene_DH2020_038665	1745	1841	1830	850	841	855	1.17	8.57066e-30	1.96699e-27	up
gene_DH2020_014252	67	71	48	347	345	406	-2.47643	8.90919e-30	2.03307e-27	down
gene_DH2020_018357	4342	4343	5082	965	1475	830	2.14168	9.57394e-30	2.17242e-27	up
gene_DH2020_042919	677	813	665	2353	1780	2307	-1.49316	1.029e-29	2.32177e-27	down
gene_DH2020_030663	247	232	280	1021	760	1158	-1.86598	1.0401e-29	2.33371e-27	down
gene_DH2020_030613	23	14	11	216	189	227	-3.62847	1.13763e-29	2.53836e-27	down
gene_DH2020_019833	824	986	1016	2584	2383	2245	-1.27343	1.23517e-29	2.74079e-27	down
novel.9092	15	8	14	238	151	262	-4.04467	1.34021e-29	2.95752e-27	down
gene_DH2020_049655	129	159	204	689	621	641	-1.91086	1.65338e-29	3.62868e-27	down
gene_DH2020_006494	5098	4415	3929	1619	1667	1415	1.60116	1.99846e-29	4.36217e-27	up
novel.7141	180	264	372	22	29	14	3.71391	2.59473e-29	5.63309e-27	up
gene_DH2020_044872	672	792	662	186	154	241	1.95717	2.70933e-29	5.85026e-27	up
gene_DH2020_044286	373	286	269	39	52	47	2.83564	3.01442e-29	6.47424e-27	up
gene_DH2020_018261	583	665	651	233	206	187	1.6814	3.09183e-29	6.60516e-27	up
gene_DH2020_033619	1170	961	1041	327	370	316	1.72941	3.33337e-29	7.08351e-27	up
novel.4936	179	208	222	23	25	12	3.41889	3.63808e-29	7.69032e-27	up
gene_DH2020_038937	990	965	852	288	261	353	1.72529	3.75321e-29	7.89215e-27	up
gene_DH2020_018671	134	223	180	7	1	8	5.15036	6.14766e-29	1.28598e-26	up
gene_DH2020_007446	280	351	336	72	36	57	2.63709	6.18961e-29	1.28805e-26	up
gene_DH2020_017905	1106	1253	1225	542	463	439	1.39269	6.69351e-29	1.38573e-26	up
gene_DH2020_031860	2040	1653	1978	646	528	755	1.64492	8.74913e-29	1.80201e-26	up
novel.1582	470	424	859	2922	2575	2995	-2.20086	1.03081e-28	2.11226e-26	down
gene_DH2020_036795	101	112	76	514	427	446	-2.17654	1.22177e-28	2.49087e-26	down
gene_DH2020_042425	220	375	720	31	30	38	3.79486	1.23843e-28	2.51208e-26	up
gene_DH2020_000910	254	331	151	1	5	2	6.60559	1.46098e-28	2.94861e-26	up
gene_DH2020_014974	593	792	936	235	217	223	1.85629	1.90139e-28	3.81827e-26	up
novel.7700	428	501	365	1413	1296	1343	-1.56301	2.06974e-28	4.13566e-26	down
gene_DH2020_034418	330	475	406	1371	1549	1257	-1.71342	2.35116e-28	4.67474e-26	down
gene_DH2020_018455	544	295	443	71	58	68	2.7955	3.18053e-28	6.2926e-26	up
gene_DH2020_023508	5830	4885	6183	2125	2401	2077	1.43492	4.52448e-28	8.90769e-26	up
gene_DH2020_030777	187	254	193	823	656	801	-1.76296	5.66127e-28	1.10813e-25	down
gene_DH2020_036316	120	91	113	532	474	435	-2.06837	5.6837e-28	1.10813e-25	down
gene_DH2020_049000	128	174	171	13	8	9	4.05812	5.7381e-28	1.11333e-25	up
gene_DH2020_001780	578	448	600	160	136	135	2.00074	5.77018e-28	1.11417e-25	up
gene_DH2020_034300	436	289	533	64	42	75	2.88567	6.37793e-28	1.22563e-25	up
gene_DH2020_016940	3427	3361	5231	1333	1181	1434	1.68421	7.67191e-28	1.46727e-25	up
gene_DH2020_018535	903	567	1310	157	158	167	2.60654	1.11992e-27	2.13172e-25	up
gene_DH2020_008886	1056	1331	1412	4099	4883	3494	-1.64529	1.12792e-27	2.13683e-25	down
gene_DH2020_046138	657	695	836	263	261	257	1.56429	2.40491e-27	4.53468e-25	up
gene_DH2020_048278	215	274	373	32	42	48	2.89195	3.69519e-27	6.93503e-25	up
gene_DH2020_017612	427	439	439	144	107	134	1.84668	3.72122e-27	6.95141e-25	up
gene_DH2020_013437	140	214	212	2	15	11	4.40212	4.17635e-27	7.76549e-25	up
gene_DH2020_047440	135	221	168	16	11	15	3.72028	4.57255e-27	8.46301e-25	up
gene_DH2020_027545	1705	1601	1833	4152	3627	3829	-1.09211	5.19283e-27	9.56695e-25	down
gene_DH2020_011809	689	506	628	140	174	134	2.1063	5.97003e-27	1.09486e-24	up
gene_DH2020_015152	31	57	47	344	261	283	-2.63819	6.36842e-27	1.16261e-24	down
gene_DH2020_010193	1076	838	755	140	235	173	2.36468	6.57947e-27	1.19571e-24	up
gene_DH2020_020872	46	31	20	368	247	551	-3.48466	1.03657e-26	1.87531e-24	down
novel.8834	276	402	500	24	62	26	3.44963	1.09246e-26	1.96755e-24	up
gene_DH2020_020804	368	393	553	117	97	89	2.19378	1.96128e-26	3.51656e-24	up
novel.6837	1083	1045	1100	466	466	476	1.27909	2.47482e-26	4.41761e-24	up
gene_DH2020_040394	1233	1445	1780	516	578	513	1.54475	2.56008e-26	4.54958e-24	up
gene_DH2020_020242	6988	7227	8242	3313	3690	3100	1.22825	2.81524e-26	4.98099e-24	up
gene_DH2020_041746	29	20	19	207	190	210	-3.07073	2.94232e-26	5.18301e-24	down
gene_DH2020_027220	274	122	241	11	13	15	4.11983	3.49357e-26	6.12718e-24	up
gene_DH2020_020119	610	377	938	108	82	97	2.82735	4.63701e-26	8.09723e-24	up
gene_DH2020_020149	690	761	756	282	295	301	1.40938	5.12125e-26	8.9041e-24	up
gene_DH2020_021057	730	937	1041	337	323	321	1.54046	6.10456e-26	1.0568e-23	up
gene_DH2020_048200	1106	1406	929	4205	3148	3793	-1.60814	7.04099e-26	1.21368e-23	down
gene_DH2020_044609	838	304	625	63	78	58	3.24095	1.07049e-25	1.83735e-23	up
gene_DH2020_002873	117	200	203	7	16	8	4.13238	1.17011e-25	1.99979e-23	up
gene_DH2020_032880	473	609	666	1961	2475	1730	-1.75021	1.33771e-25	2.27655e-23	down
gene_DH2020_004133	49	42	53	331	223	324	-2.51951	1.59437e-25	2.70189e-23	down
gene_DH2020_008308	247	257	210	36	45	26	2.81794	1.66117e-25	2.80326e-23	up
gene_DH2020_003955	401	237	412	43	53	63	2.80786	1.98335e-25	3.33294e-23	up
gene_DH2020_016873	50	37	65	344	369	272	-2.61969	2.03794e-25	3.41041e-23	down
gene_DH2020_042406	122	132	145	7	8	9	4.13485	2.75525e-25	4.59167e-23	up
gene_DH2020_048577	9	9	19	196	143	173	-3.7091	3.96301e-25	6.57712e-23	down
gene_DH2020_035502	1554	730	1097	190	231	227	2.47498	4.15989e-25	6.85722e-23	up
gene_DH2020_033236	267	339	522	37	67	52	2.91678	4.16593e-25	6.85722e-23	up
gene_DH2020_029211	253	225	455	49	34	31	3.10965	4.6394e-25	7.60539e-23	up
gene_DH2020_034932	199	202	225	712	927	691	-1.82252	5.0388e-25	8.22656e-23	down
novel.4881	346	378	376	33	14	66	3.37648	5.17949e-25	8.42202e-23	up
gene_DH2020_046047	7239	8875	13907	36852	33261	35825	-1.74723	5.23583e-25	8.47929e-23	down
gene_DH2020_007257	465	523	482	1214	1173	1406	-1.28542	6.48026e-25	1.04525e-22	down
gene_DH2020_012473	823	858	819	381	290	313	1.43066	6.62323e-25	1.06404e-22	up
gene_DH2020_038841	207	339	233	1039	849	950	-1.7849	7.84192e-25	1.2548e-22	down
gene_DH2020_008295	47	54	39	274	247	257	-2.39078	9.35211e-25	1.49051e-22	down
gene_DH2020_000487	971	616	992	222	237	200	2.0514	1.10072e-24	1.74736e-22	up
gene_DH2020_006585	182	197	204	28	33	17	2.97824	1.1407e-24	1.80369e-22	up
gene_DH2020_004089	64	71	57	328	295	287	-2.16184	1.19618e-24	1.88401e-22	down
gene_DH2020_018921	667	589	669	117	162	68	2.54462	1.2222e-24	1.91746e-22	up
gene_DH2020_005137	526	553	511	180	94	131	2.06417	1.25738e-24	1.96498e-22	up
gene_DH2020_010755	613	916	1302	191	222	224	2.21812	1.2718e-24	1.97982e-22	up
gene_DH2020_034691	476	556	473	184	137	165	1.7158	1.32882e-24	2.0606e-22	up
gene_DH2020_009582	1399	1479	1659	760	704	683	1.15915	1.45863e-24	2.25319e-22	up
gene_DH2020_035219	1776	914	1481	247	296	357	2.30203	1.55802e-24	2.3975e-22	up
gene_DH2020_040107	1398	1587	1332	3775	3395	3203	-1.18227	1.81002e-24	2.77464e-22	down
gene_DH2020_016178	1711	978	1529	337	399	322	2.07944	2.2916e-24	3.49953e-22	up
gene_DH2020_033532	1350	923	1070	364	355	336	1.75269	2.59572e-24	3.94894e-22	up
gene_DH2020_048383	156	213	265	23	33	27	3.00233	2.84504e-24	4.3119e-22	up
gene_DH2020_024531	3924	4289	5546	1503	1769	1152	1.7066	3.01054e-24	4.54557e-22	up
gene_DH2020_039924	489	590	427	1749	1283	1651	-1.54872	3.14519e-24	4.73109e-22	down
gene_DH2020_007780	1153	1295	1251	2737	2379	2721	-1.00056	3.49343e-24	5.23533e-22	down
gene_DH2020_034484	413	479	375	1199	1074	1162	-1.35517	4.58391e-24	6.844e-22	down
gene_DH2020_022640	498	130	328	22	14	21	4.17403	7.4834e-24	1.11317e-21	up
gene_DH2020_047041	99	156	141	4	5	4	5.00298	7.98979e-24	1.18411e-21	up
gene_DH2020_036678	427	361	404	110	75	121	2.05223	1.06092e-23	1.56653e-21	up
gene_DH2020_033960	665	666	669	1644	1481	1475	-1.11869	1.21683e-23	1.79016e-21	down
gene_DH2020_020591	1354	1403	1410	3099	2786	2801	-0.977288	1.27337e-23	1.86651e-21	down
gene_DH2020_025346	221	212	215	50	34	41	2.46094	1.29471e-23	1.89089e-21	up
gene_DH2020_043567	827	1086	1153	425	389	421	1.38867	1.35969e-23	1.9786e-21	up
novel.9191	450	430	469	132	124	168	1.75393	1.39633e-23	2.02458e-21	up
gene_DH2020_024828	863	612	748	108	98	213	2.50124	1.58185e-23	2.28532e-21	up
gene_DH2020_033054	58	90	54	366	297	379	-2.28323	1.62402e-23	2.33783e-21	down
gene_DH2020_014409	961	1061	960	2209	2110	2170	-1.03998	1.68603e-23	2.41842e-21	down
gene_DH2020_012393	259	140	287	29	10	12	3.84446	1.70283e-23	2.43384e-21	up
gene_DH2020_044585	14	11	19	190	141	155	-3.38136	1.84198e-23	2.62339e-21	down
novel.12115	1459	1577	1283	616	451	618	1.44706	2.14355e-23	3.0421e-21	up
novel.10947	118	126	112	451	421	395	-1.74948	2.17661e-23	3.07814e-21	down
gene_DH2020_028738	828	807	918	387	363	356	1.28811	2.40355e-23	3.38715e-21	up
gene_DH2020_036059	7	14	10	151	227	135	-3.98207	2.43458e-23	3.41888e-21	down
novel.13641	182	184	202	596	504	614	-1.50972	3.08465e-23	4.31668e-21	down
gene_DH2020_042789	281	277	420	78	58	44	2.52004	3.1399e-23	4.37874e-21	up
gene_DH2020_021361	350	458	549	119	127	133	1.91357	3.97723e-23	5.52725e-21	up
novel.9373	282	341	458	31	74	54	2.82778	4.43279e-23	6.13911e-21	up
gene_DH2020_020151	407	456	494	1111	1016	1134	-1.18453	4.89918e-23	6.73912e-21	down
gene_DH2020_014243	1193	1212	1471	609	580	577	1.21329	4.89959e-23	6.73912e-21	up
gene_DH2020_030444	478	549	504	188	154	203	1.57402	6.47495e-23	8.87555e-21	up
gene_DH2020_047799	226	259	308	64	53	68	2.1796	7.96224e-23	1.08771e-20	up
gene_DH2020_034954	172	217	245	40	30	44	2.5552	8.49379e-23	1.15639e-20	up
gene_DH2020_030768	810	1259	1584	373	343	338	1.86329	8.59065e-23	1.16563e-20	up
gene_DH2020_032190	816	815	861	391	362	346	1.26294	9.85608e-23	1.33283e-20	up
gene_DH2020_034603	1313	1261	1319	551	427	623	1.3697	9.99863e-23	1.34757e-20	up
gene_DH2020_016278	94	123	125	413	392	404	-1.74379	1.03953e-22	1.39635e-20	down
gene_DH2020_049791	194	165	159	600	556	542	-1.62711	1.09234e-22	1.46239e-20	down
gene_DH2020_014876	551	382	619	113	143	117	2.1354	1.30401e-22	1.73996e-20	up
gene_DH2020_011306	34	27	40	251	247	186	-2.68084	1.34295e-22	1.78599e-20	down
gene_DH2020_000356	3961	4909	4650	9111	9355	9435	-0.967932	1.74217e-22	2.30926e-20	down
gene_DH2020_046848	434	536	761	109	148	77	2.4371	1.86698e-22	2.46656e-20	up
gene_DH2020_008317	928	499	614	167	143	147	2.25532	2.07538e-22	2.7329e-20	up
novel.11332	2078	2587	2265	5325	4632	4838	-1.0131	2.19736e-22	2.88407e-20	down
gene_DH2020_040994	628	577	857	210	234	205	1.74315	2.22188e-22	2.90676e-20	up
gene_DH2020_009305	458	394	492	115	148	106	1.94185	2.37213e-22	3.09325e-20	up
gene_DH2020_027904	22	19	16	235	126	264	-3.35823	2.62633e-22	3.41363e-20	down
gene_DH2020_038811	422	578	527	1411	1368	1236	-1.31848	3.1461e-22	4.07602e-20	down
gene_DH2020_019312	332	459	395	99	123	114	1.89413	3.4393e-22	4.44156e-20	up
gene_DH2020_009801	209	210	208	637	576	569	-1.42422	3.50328e-22	4.50969e-20	down
gene_DH2020_042447	487	544	587	1268	1175	1244	-1.10835	3.65782e-22	4.69357e-20	down
gene_DH2020_037729	2966	3476	3281	1581	1724	1516	1.08884	3.86065e-22	4.93807e-20	up
gene_DH2020_031054	2589	3203	3102	1558	1522	1401	1.0662	4.02696e-22	5.13444e-20	up
gene_DH2020_012522	1885	2242	2147	1047	1083	980	1.08983	4.18303e-22	5.31656e-20	up
gene_DH2020_047327	574	753	773	215	267	199	1.69557	4.234e-22	5.36436e-20	up
gene_DH2020_039763	1172	776	933	334	288	305	1.72728	4.29364e-22	5.42282e-20	up
gene_DH2020_002674	2884	3394	3126	1676	1683	1572	1.01011	4.93978e-22	6.21933e-20	up
novel.9377	316	318	79	11	8	11	4.67213	5.11103e-22	6.41483e-20	up
gene_DH2020_008031	496	564	517	1217	1143	1258	-1.11632	5.83696e-22	7.30311e-20	down
gene_DH2020_014970	1509	1794	1544	4479	3218	4096	-1.19631	6.3066e-22	7.8662e-20	down
gene_DH2020_015808	210	139	385	19	24	24	3.52543	6.48543e-22	8.06422e-20	up
gene_DH2020_017246	193	172	186	567	826	676	-1.83304	7.28825e-22	9.0345e-20	down
novel.1110	154	141	100	5	0	5	5.40008	7.46811e-22	9.22898e-20	up
gene_DH2020_005329	687	450	661	119	176	125	2.17634	7.72944e-22	9.52262e-20	up
novel.12985	402	158	313	25	21	41	3.42578	8.06279e-22	9.90293e-20	up
gene_DH2020_045259	1269	1433	1693	701	665	684	1.1778	8.15957e-22	9.99124e-20	up
gene_DH2020_026377	1417	1301	1485	712	650	699	1.11155	8.37566e-22	1.02247e-19	up
novel.10921	382	398	355	122	59	81	2.20729	8.91556e-22	1.08508e-19	up
novel.1592	2716	2984	2815	1540	1425	1670	0.960152	1.03583e-21	1.25686e-19	up
gene_DH2020_017156	732	718	690	1786	1590	1554	-1.1199	1.05152e-21	1.27205e-19	down
gene_DH2020_030942	748	753	884	254	330	302	1.50416	1.12845e-21	1.36102e-19	up
gene_DH2020_009394	220	114	238	17	22	16	3.46031	1.57033e-21	1.8883e-19	up
novel.11480	142	136	170	481	477	463	-1.58588	1.70264e-21	2.04128e-19	down
gene_DH2020_022019	268	276	308	92	69	71	1.9597	1.83285e-21	2.19085e-19	up
gene_DH2020_007989	342	644	840	91	133	89	2.60178	1.93249e-21	2.3031e-19	up
gene_DH2020_047834	4	7	3	225	110	114	-4.91226	2.00867e-21	2.38682e-19	down
gene_DH2020_015260	467	154	490	34	41	33	3.4475	2.25816e-21	2.67535e-19	up
gene_DH2020_041196	529	561	568	158	124	220	1.81025	2.35983e-21	2.78759e-19	up
gene_DH2020_040409	641	714	853	229	294	266	1.55781	2.45994e-21	2.89732e-19	up
gene_DH2020_036969	546	466	473	166	152	189	1.63799	2.82125e-21	3.31315e-19	up
gene_DH2020_001110	4998	6106	7282	3067	2376	2923	1.21561	2.91542e-21	3.40781e-19	up
novel.2822	1191	1015	921	380	412	401	1.47605	2.91883e-21	3.40781e-19	up
gene_DH2020_044773	1128	1217	1303	2540	2277	2501	-0.923039	3.03871e-21	3.5375e-19	down
gene_DH2020_029535	666	628	618	276	251	266	1.35458	3.11322e-21	3.61376e-19	up
gene_DH2020_007481	2587	2705	3210	1393	1471	1441	1.059	3.4031e-21	3.93887e-19	up
gene_DH2020_032057	1108	1368	1627	437	314	562	1.72631	3.82159e-21	4.41053e-19	up
gene_DH2020_035308	604	660	742	1561	1426	1455	-1.06724	4.04534e-21	4.65538e-19	down
novel.9408	207	301	384	62	59	38	2.5573	4.12486e-21	4.73333e-19	up
gene_DH2020_032214	565	577	521	223	218	202	1.45362	4.1912e-21	4.79575e-19	up
gene_DH2020_000359	932	1208	1120	2430	2248	2689	-1.09655	4.38791e-21	5.00658e-19	down
gene_DH2020_015373	1259	1735	2474	459	593	400	1.97524	4.42394e-21	5.03339e-19	up
gene_DH2020_033017	425	243	480	50	81	57	2.68617	4.77286e-21	5.41504e-19	up
gene_DH2020_027211	340	163	282	22	41	31	3.14521	4.92919e-21	5.57665e-19	up
gene_DH2020_032170	2679	2265	2285	1084	1092	1175	1.19539	5.32811e-21	6.01104e-19	up
gene_DH2020_004110	191	220	221	31	51	33	2.53068	5.67762e-21	6.3874e-19	up
novel.12920	682	591	675	253	244	189	1.58785	5.70832e-21	6.404e-19	up
novel.9536	0	2	1	357	219	321	-8.13611	6.23043e-21	6.97027e-19	down
gene_DH2020_034433	602	487	443	128	157	160	1.86967	6.24913e-21	6.97178e-19	up
gene_DH2020_040891	510	568	517	194	157	226	1.55225	6.44407e-21	7.16934e-19	up
gene_DH2020_017659	851	919	1081	351	426	365	1.39406	6.73566e-21	7.47305e-19	up
gene_DH2020_010201	147	89	208	1	3	3	6.06508	7.0141e-21	7.76053e-19	up
gene_DH2020_008751	522	676	675	1591	1537	1404	-1.19857	7.44159e-21	8.21089e-19	down
gene_DH2020_003108	180	190	148	27	29	31	2.65803	7.80289e-21	8.58596e-19	up
gene_DH2020_002916	118	118	119	6	3	13	4.10031	7.98027e-21	8.75715e-19	up
gene_DH2020_040228	3271	2168	2534	989	1009	916	1.54069	9.1041e-21	9.96316e-19	up
gene_DH2020_012261	109	126	173	12	16	7	3.61337	9.49175e-21	1.03592e-18	up
gene_DH2020_010749	119	115	163	480	403	490	-1.70863	1.02096e-20	1.11124e-18	down
gene_DH2020_034336	150	178	226	35	33	28	2.60407	1.06004e-20	1.15066e-18	up
gene_DH2020_032619	545	209	326	32	55	36	3.22422	1.06311e-20	1.15088e-18	up
gene_DH2020_017715	3776	4616	5911	2067	2117	1957	1.29209	1.3704e-20	1.47955e-18	up
gene_DH2020_002723	356	339	337	76	112	93	1.95482	1.54139e-20	1.65971e-18	up
novel.10924	200	189	168	28	24	42	2.65571	1.55208e-20	1.66675e-18	up
gene_DH2020_048334	374	397	290	95	78	110	1.99539	1.5743e-20	1.6861e-18	up
gene_DH2020_006931	174	282	332	29	53	28	2.90039	1.70077e-20	1.8167e-18	up
gene_DH2020_001566	107	133	169	17	15	9	3.39254	1.80175e-20	1.91947e-18	up
gene_DH2020_015716	3776	4148	4214	8179	7779	7344	-0.861301	1.81594e-20	1.92947e-18	down
gene_DH2020_046078	546	495	472	1284	1191	1202	-1.19573	2.03261e-20	2.15397e-18	down
gene_DH2020_012652	168	207	163	32	30	38	2.51018	2.15843e-20	2.28129e-18	up
gene_DH2020_040273	67	134	118	589	372	603	-2.21302	2.19242e-20	2.31113e-18	down
gene_DH2020_044088	751	837	743	2327	1652	1849	-1.23528	2.24278e-20	2.35803e-18	down
gene_DH2020_008531	284	314	315	69	77	104	1.94939	2.38315e-20	2.49907e-18	up
gene_DH2020_027293	1169	978	1155	476	422	530	1.29585	2.45327e-20	2.5659e-18	up
novel.2309	186	133	259	8	27	13	3.65504	2.6731e-20	2.78857e-18	up
gene_DH2020_028598	1	6	2	126	116	122	-5.25905	2.69339e-20	2.80245e-18	down
gene_DH2020_016614	630	640	828	306	256	274	1.40777	2.78345e-20	2.88867e-18	up
gene_DH2020_007620	350	434	373	1325	926	1010	-1.40992	2.94023e-20	3.04351e-18	down
novel.459	228	169	245	44	44	38	2.43168	3.02847e-20	3.1268e-18	up
gene_DH2020_045214	595	785	822	233	239	137	1.92557	3.09514e-20	3.18744e-18	up
gene_DH2020_042856	1413	1397	1154	381	502	548	1.55211	3.10691e-20	3.19138e-18	up
gene_DH2020_037650	2606	2831	3052	1647	1561	1669	0.879621	3.24513e-20	3.32485e-18	up
gene_DH2020_015244	440	496	747	146	157	95	2.14897	3.50561e-20	3.58259e-18	up
gene_DH2020_044243	284	344	308	86	96	103	1.79448	3.80584e-20	3.87954e-18	up
gene_DH2020_007409	138	210	191	705	837	547	-1.88559	4.13064e-20	4.19997e-18	down
gene_DH2020_010847	38	32	46	231	175	265	-2.44589	4.39086e-20	4.45328e-18	down
gene_DH2020_010384	1355	1330	1241	665	595	682	1.10113	4.57701e-20	4.63039e-18	up
novel.6217	1169	538	677	166	178	147	2.37528	4.63455e-20	4.67682e-18	up
gene_DH2020_045674	851	914	915	1897	1837	1776	-0.959496	4.90227e-20	4.93459e-18	down
gene_DH2020_004852	164	201	191	671	619	490	-1.60076	5.40642e-20	5.42845e-18	down
gene_DH2020_031197	1427	1566	1845	791	800	806	1.09038	5.62593e-20	5.63477e-18	up
gene_DH2020_036407	125	120	109	11	5	14	3.65158	5.9617e-20	5.95621e-18	up
gene_DH2020_022332	657	477	667	188	211	192	1.68962	6.81688e-20	6.79371e-18	up
gene_DH2020_024494	200	217	198	53	48	42	2.18663	7.02063e-20	6.97944e-18	up
gene_DH2020_042016	477	508	396	161	146	111	1.80784	8.12851e-20	8.06087e-18	up
gene_DH2020_007841	515	257	294	49	58	70	2.68717	8.57433e-20	8.48204e-18	up
gene_DH2020_005503	993	945	928	481	389	364	1.30141	1.03808e-19	1.02438e-17	up
gene_DH2020_007932	760	294	536	86	94	93	2.63659	1.05376e-19	1.03731e-17	up
gene_DH2020_016172	998	1200	1199	2365	2316	2282	-0.957493	1.07536e-19	1.05598e-17	down
gene_DH2020_000957	285	143	210	33	29	29	2.90352	1.20932e-19	1.18463e-17	up
novel.5763	95	105	74	479	291	465	-2.07926	1.33825e-19	1.30774e-17	down
gene_DH2020_048614	82	68	58	343	248	342	-2.07281	1.80348e-19	1.75809e-17	down
gene_DH2020_032065	8116	8984	8342	5256	5053	5148	0.800165	1.88955e-19	1.83753e-17	up
gene_DH2020_046060	456	263	376	80	88	86	2.1963	2.04607e-19	1.98494e-17	up
gene_DH2020_005351	411	444	614	1342	1402	1261	-1.37312	2.05642e-19	1.99016e-17	down
gene_DH2020_011857	488	284	384	93	79	103	2.16524	2.14447e-19	2.0704e-17	up
gene_DH2020_047998	25	18	33	196	157	168	-2.69409	2.16706e-19	2.08718e-17	down
gene_DH2020_032988	536	642	675	1691	1847	1378	-1.33415	2.17402e-19	2.08888e-17	down
gene_DH2020_016368	1876	2077	2274	1091	1138	1090	0.985069	2.19042e-19	2.09962e-17	up
gene_DH2020_033711	239	210	241	58	50	67	2.06491	2.20391e-19	2.10752e-17	up
gene_DH2020_000632	3732	3795	4439	2021	2196	1901	1.04439	2.27131e-19	2.16681e-17	up
gene_DH2020_020454	207	247	256	637	561	654	-1.3025	2.50127e-19	2.37779e-17	down
gene_DH2020_030992	266	286	407	67	92	75	2.10557	2.50431e-19	2.37779e-17	up
novel.10369	20	13	15	177	110	168	-3.15109	2.5989e-19	2.46178e-17	down
gene_DH2020_020683	394	135	271	25	22	37	3.35276	2.706e-19	2.5572e-17	up
novel.13058	55	50	38	262	233	215	-2.2256	2.71303e-19	2.55782e-17	down
gene_DH2020_048819	131	118	89	3	2	10	4.58756	2.72554e-19	2.5636e-17	up
gene_DH2020_009779	376	508	802	135	121	155	2.10792	3.37349e-19	3.16564e-17	up
gene_DH2020_005152	118	154	134	13	22	9	3.27711	3.47258e-19	3.25103e-17	up
gene_DH2020_018588	117	218	166	668	583	553	-1.7731	3.7365e-19	3.48998e-17	down
gene_DH2020_002453	82	113	117	9	7	4	4.03957	3.88979e-19	3.62472e-17	up
gene_DH2020_011810	398	298	389	116	78	112	1.91674	3.97678e-19	3.69721e-17	up
gene_DH2020_032676	834	344	679	146	83	107	2.56766	4.03253e-19	3.74038e-17	up
gene_DH2020_008876	408	399	430	163	160	146	1.48032	4.06151e-19	3.75858e-17	up
novel.2623	1580	1715	1931	3652	3476	3330	-0.922314	4.54516e-19	4.19649e-17	down
gene_DH2020_045476	536	142	375	36	38	34	3.38253	4.78328e-19	4.40621e-17	up
gene_DH2020_033213	176	169	176	514	446	487	-1.3896	5.79176e-19	5.32299e-17	down
gene_DH2020_022374	319	311	284	90	99	71	1.8947	6.57605e-19	6.02999e-17	up
gene_DH2020_013895	1315	1115	956	357	265	467	1.73232	6.6719e-19	6.10395e-17	up
gene_DH2020_000290	2024	2438	2959	682	1018	575	1.76931	7.12501e-19	6.50368e-17	up
gene_DH2020_017270	125	92	95	6	6	9	3.98325	7.7229e-19	7.03345e-17	up
gene_DH2020_015286	328	121	379	23	36	23	3.4138	7.7579e-19	7.04933e-17	up
gene_DH2020_004260	72	183	349	13	11	7	4.3409	7.83908e-19	7.10702e-17	up
gene_DH2020_007284	2079	2010	1941	4084	4409	4106	-0.981792	9.30459e-19	8.41667e-17	down
gene_DH2020_042475	117	144	185	516	512	446	-1.65069	9.86842e-19	8.90664e-17	down
gene_DH2020_030787	852	956	1005	1893	1798	1887	-0.907993	9.89589e-19	8.9114e-17	down
novel.11139	198	125	146	25	10	20	3.19185	1.00151e-18	8.99858e-17	up
gene_DH2020_015267	428	213	497	55	66	78	2.59882	1.08572e-18	9.7334e-17	up
gene_DH2020_022663	546	589	632	242	251	188	1.45261	1.15701e-18	1.03494e-16	up
gene_DH2020_014439	360	387	380	112	146	120	1.65265	1.24397e-18	1.11026e-16	up
gene_DH2020_018302	288	330	279	749	781	737	-1.25767	1.25232e-18	1.11523e-16	down
gene_DH2020_039948	482	700	526	1713	1311	1488	-1.31908	1.33964e-18	1.18912e-16	down
gene_DH2020_038926	1003	1219	1252	2538	2134	2521	-0.969189	1.34201e-18	1.18912e-16	down
gene_DH2020_028820	853	891	820	452	357	368	1.20857	1.34417e-18	1.18912e-16	up
gene_DH2020_043357	890	981	1221	509	439	455	1.21865	1.42259e-18	1.25572e-16	up
gene_DH2020_046233	1001	407	898	170	152	161	2.34764	1.42972e-18	1.25925e-16	up
gene_DH2020_016019	297	317	310	73	93	109	1.82814	1.51086e-18	1.3278e-16	up
gene_DH2020_040488	288	224	233	66	59	40	2.26149	1.59725e-18	1.40067e-16	up
gene_DH2020_024335	464	634	747	180	224	152	1.79768	1.62274e-18	1.41738e-16	up
gene_DH2020_010714	661	599	677	272	292	259	1.31554	1.62338e-18	1.41738e-16	up
gene_DH2020_027328	247	144	295	31	40	39	2.72083	1.70523e-18	1.48562e-16	up
gene_DH2020_036014	527	586	587	1245	1093	1302	-1.01594	1.72881e-18	1.5029e-16	down
gene_DH2020_043944	164	79	156	14	8	9	3.77884	1.78764e-18	1.55069e-16	up
gene_DH2020_046079	3303	4004	3900	7449	6514	7038	-0.82575	1.81799e-18	1.57362e-16	down
gene_DH2020_015177	81	111	98	8	6	4	4.08867	2.041e-18	1.76285e-16	up
gene_DH2020_016088	160	217	272	27	41	12	3.08183	2.15805e-18	1.85995e-16	up
novel.8398	20	7	4	144	165	139	-3.75952	2.29263e-18	1.97172e-16	down
gene_DH2020_039440	2070	2476	3396	251	440	245	3.14378	2.41262e-18	2.06866e-16	up
gene_DH2020_023477	466	145	412	29	49	33	3.28765	2.41566e-18	2.06866e-16	up
gene_DH2020_019126	6	11	4	198	75	151	-4.23906	2.45954e-18	2.10176e-16	down
novel.11201	3271	3503	4862	243	514	264	3.56783	2.54778e-18	2.17254e-16	up
gene_DH2020_021006	201	97	260	17	19	5	3.84277	2.6614e-18	2.26367e-16	up
gene_DH2020_028087	273	114	343	12	28	27	3.52141	2.66592e-18	2.26367e-16	up
gene_DH2020_035917	1170	1263	1479	589	666	578	1.16876	2.77975e-18	2.35534e-16	up
gene_DH2020_014419	5307	3562	4763	2059	1846	1925	1.31428	2.8162e-18	2.3812e-16	up
gene_DH2020_040108	318	455	514	1237	1183	1088	-1.37373	2.92307e-18	2.46637e-16	down
gene_DH2020_030609	1018	1301	1255	2624	2251	2479	-0.961126	3.0042e-18	2.52951e-16	down
gene_DH2020_046537	336	491	417	1058	970	1069	-1.23769	3.12043e-18	2.62188e-16	down
gene_DH2020_045866	124	84	154	11	13	8	3.57861	3.26536e-18	2.73793e-16	up
gene_DH2020_007108	287	130	170	15	29	18	3.33163	3.50023e-18	2.92874e-16	up
gene_DH2020_012789	361	367	453	117	143	145	1.62059	3.66024e-18	3.05627e-16	up
gene_DH2020_031234	917	829	848	378	415	362	1.24899	3.87371e-18	3.2278e-16	up
gene_DH2020_009041	850	418	621	115	145	173	2.21697	3.9098e-18	3.24974e-16	up
gene_DH2020_010783	68	92	129	368	351	477	-1.97377	3.91623e-18	3.24974e-16	down
gene_DH2020_008417	3570	1157	2052	124	130	138	4.21346	4.02159e-18	3.33029e-16	up
gene_DH2020_036399	113	123	88	10	2	10	3.97472	4.04773e-18	3.34504e-16	up
gene_DH2020_007186	1549	1525	1396	3092	2876	3035	-0.925383	4.21909e-18	3.47949e-16	down
gene_DH2020_048117	563	468	418	137	154	180	1.7089	4.3259e-18	3.56027e-16	up
gene_DH2020_036157	2468	2094	1991	5141	4480	5554	-1.12137	4.49385e-18	3.69093e-16	down
gene_DH2020_032645	508	347	380	119	110	136	1.85033	4.93421e-18	4.04434e-16	up
novel.3706	372	452	437	1150	1099	904	-1.24476	5.35503e-18	4.38032e-16	down
gene_DH2020_042439	439	394	528	166	172	166	1.51253	5.44651e-18	4.4461e-16	up
gene_DH2020_046897	5984	6407	6607	11733	11735	11076	-0.783399	5.52875e-18	4.50408e-16	down
gene_DH2020_021345	161	172	286	33	40	39	2.53762	5.54326e-18	4.50676e-16	up
novel.4644	211	241	301	73	54	75	1.97897	5.61573e-18	4.55645e-16	up
gene_DH2020_014157	3243	1797	1992	766	668	796	1.75545	5.86672e-18	4.7505e-16	up
gene_DH2020_015967	510	227	303	76	35	42	2.87312	5.96632e-18	4.82143e-16	up
gene_DH2020_042471	328	247	231	42	69	33	2.56423	6.05167e-18	4.88059e-16	up
novel.11211	8901	10637	13645	757	1522	847	3.46549	6.10616e-18	4.91467e-16	up
gene_DH2020_019915	2050	2651	2959	1363	1192	1170	1.1163	6.27136e-18	5.03754e-16	up
gene_DH2020_042609	162	247	158	752	594	573	-1.67705	6.79435e-18	5.44673e-16	down
gene_DH2020_047539	469	570	525	1242	1169	1084	-1.08096	7.10691e-18	5.68595e-16	down
novel.13953	163	174	154	511	407	584	-1.52598	7.15249e-18	5.71104e-16	down
gene_DH2020_034515	98	107	120	325	339	390	-1.61815	7.26524e-18	5.78956e-16	down
gene_DH2020_029879	868	807	978	443	418	418	1.13398	7.57034e-18	6.02074e-16	up
gene_DH2020_032525	962	899	1015	507	370	464	1.1877	8.4243e-18	6.68666e-16	up
gene_DH2020_045737	510	585	624	283	212	229	1.32953	8.58568e-18	6.80132e-16	up
gene_DH2020_031971	192	256	397	1130	837	1040	-1.75579	8.86223e-18	7.00657e-16	down
gene_DH2020_011034	242	259	263	58	81	77	1.89955	9.42009e-18	7.43299e-16	up
gene_DH2020_043384	1727	1853	2379	1036	956	926	1.10732	9.60022e-18	7.56026e-16	up
gene_DH2020_020374	201	230	163	51	41	39	2.26653	9.79016e-18	7.69476e-16	up
gene_DH2020_006037	105	145	193	24	6	14	3.41542	1.01176e-17	7.93656e-16	up
gene_DH2020_034432	209	161	189	19	42	19	2.87838	1.0192e-17	7.97934e-16	up
gene_DH2020_011334	177	226	200	567	520	513	-1.32817	1.14049e-17	8.91158e-16	down
gene_DH2020_048715	10	25	15	174	126	135	-3.04114	1.19065e-17	9.28545e-16	down
gene_DH2020_016620	1683	1413	1439	701	730	738	1.14931	1.30219e-17	1.01356e-15	up
novel.4890	156	189	192	594	420	620	-1.52047	1.318e-17	1.02388e-15	down
gene_DH2020_038416	88	107	230	14	6	3	4.28011	1.36194e-17	1.05597e-15	up
gene_DH2020_000848	164	283	321	50	55	29	2.58374	1.36925e-17	1.0596e-15	up
gene_DH2020_002303	424	438	634	123	179	143	1.81856	1.37576e-17	1.06259e-15	up
gene_DH2020_040284	503	490	542	246	206	216	1.2837	1.41441e-17	1.08848e-15	up
gene_DH2020_025933	220	205	280	610	628	675	-1.36122	1.4147e-17	1.08848e-15	down
gene_DH2020_005027	2207	2295	1986	867	1112	855	1.27224	1.5151e-17	1.16349e-15	up
gene_DH2020_049960	1360	1548	1792	778	823	766	1.06506	1.69953e-17	1.30264e-15	up
gene_DH2020_031511	160	177	150	486	404	488	-1.41542	1.81836e-17	1.39106e-15	down
gene_DH2020_029371	365	389	476	157	160	140	1.50517	1.9267e-17	1.47114e-15	up
novel.875	57	70	65	247	274	233	-1.89706	2.01512e-17	1.53574e-15	down
gene_DH2020_010050	316	448	256	1120	982	1058	-1.54778	2.07997e-17	1.58215e-15	down
gene_DH2020_043328	124	174	147	497	379	524	-1.57036	2.09407e-17	1.58987e-15	down
gene_DH2020_049418	492	566	703	224	222	259	1.3976	2.14354e-17	1.62436e-15	up
gene_DH2020_017673	554	611	720	246	285	230	1.38271	2.21499e-17	1.67534e-15	up
gene_DH2020_017679	518	472	542	183	224	189	1.4405	2.26949e-17	1.71334e-15	up
gene_DH2020_008342	498	710	887	181	227	116	2.06221	2.4134e-17	1.81856e-15	up
gene_DH2020_048260	1148	1352	1705	608	643	507	1.33024	2.69594e-17	2.02766e-15	up
gene_DH2020_020889	40	64	63	298	235	217	-2.08948	2.81625e-17	2.11419e-15	down
novel.2236	571	293	496	98	123	101	2.16372	2.90403e-17	2.17602e-15	up
gene_DH2020_017660	7997	8700	9665	5788	4902	5407	0.792984	2.97443e-17	2.22462e-15	up
gene_DH2020_047642	1053	1066	1220	587	571	614	0.994491	3.03068e-17	2.26247e-15	up
gene_DH2020_003946	1586	1366	1261	686	646	636	1.18541	3.10236e-17	2.31169e-15	up
novel.5066	831	783	779	1713	1506	1714	-0.957942	3.39345e-17	2.52391e-15	down
gene_DH2020_026114	121	147	171	24	20	33	2.591	3.57661e-17	2.65466e-15	up
gene_DH2020_014520	478	363	341	72	123	64	2.2683	3.58247e-17	2.65466e-15	up
novel.2634	589	681	502	230	165	247	1.55389	3.9887e-17	2.95024e-15	up
gene_DH2020_035976	1088	1294	1052	2757	2239	2388	-1.02028	4.07517e-17	3.00542e-15	down
gene_DH2020_030355	381	454	485	1288	1001	1842	-1.56112	4.07826e-17	3.00542e-15	down
gene_DH2020_047592	167	234	299	36	56	25	2.64267	4.13106e-17	3.03875e-15	up
gene_DH2020_023026	374	360	434	98	141	141	1.69617	4.77418e-17	3.5054e-15	up
gene_DH2020_011502	519	612	790	258	259	235	1.42697	4.90171e-17	3.59247e-15	up
gene_DH2020_006626	121	118	162	25	22	20	2.66037	5.43958e-17	3.97942e-15	up
gene_DH2020_041884	523	199	562	83	68	62	2.68071	5.65937e-17	4.13268e-15	up
gene_DH2020_047319	540	559	520	1298	1060	1147	-1.0291	6.02659e-17	4.39285e-15	down
gene_DH2020_009790	856	802	764	1670	1886	1837	-1.07306	6.04555e-17	4.39869e-15	down
gene_DH2020_012649	101	96	117	12	3	13	3.5774	6.48305e-17	4.70847e-15	up
gene_DH2020_040170	549	727	721	1685	1510	1377	-1.11806	6.57576e-17	4.76719e-15	down
gene_DH2020_047520	1738	1910	2273	894	1023	775	1.21001	6.6651e-17	4.82325e-15	up
gene_DH2020_037899	609	743	563	260	270	276	1.32948	6.96938e-17	5.03437e-15	up
gene_DH2020_003290	294	79	187	12	18	14	3.76503	7.80532e-17	5.62341e-15	up
gene_DH2020_017603	160	180	172	48	38	38	2.1283	7.81282e-17	5.62341e-15	up
gene_DH2020_024249	1737	2011	1695	3574	3349	3743	-0.887939	8.27748e-17	5.9472e-15	down
gene_DH2020_034735	1906	2034	1806	3976	3326	3904	-0.877954	9.13083e-17	6.5486e-15	down
novel.4715	688	411	461	148	160	144	1.87819	9.93664e-17	7.11382e-15	up
gene_DH2020_028872	73	111	101	344	344	298	-1.71587	1.1158e-16	7.97397e-15	down
gene_DH2020_045145	938	1092	1023	1957	1869	2137	-0.884833	1.21155e-16	8.64289e-15	down
gene_DH2020_037670	656	553	742	150	227	97	2.11027	1.24591e-16	8.87222e-15	up
gene_DH2020_002836	48	181	220	10	6	7	4.34923	1.29944e-16	9.23708e-15	up
gene_DH2020_013758	1436	1977	1710	3926	4057	3422	-1.07978	1.427e-16	1.01259e-14	down
gene_DH2020_007461	225	262	267	79	57	34	2.22939	1.48367e-16	1.05095e-14	up
gene_DH2020_028827	1178	1079	834	403	411	456	1.37139	1.6391e-16	1.159e-14	up
novel.1794	83	93	106	6	12	7	3.56839	1.64275e-16	1.15954e-14	up
gene_DH2020_014361	2292	2493	3621	1273	1266	1211	1.23811	1.731e-16	1.21969e-14	up
gene_DH2020_039435	321	274	228	83	68	85	1.89349	1.88125e-16	1.32324e-14	up
gene_DH2020_046803	313	451	349	933	921	903	-1.23102	1.92793e-16	1.3537e-14	down
gene_DH2020_023218	235	173	244	44	61	48	2.17041	1.95906e-16	1.37315e-14	up
gene_DH2020_025006	534	512	580	1203	1115	1095	-0.988016	1.96904e-16	1.37774e-14	down
gene_DH2020_007477	694	698	786	1433	1593	1552	-0.993569	1.98631e-16	1.38741e-14	down
gene_DH2020_021326	2425	2674	2602	4546	4453	4585	-0.73837	2.03153e-16	1.41654e-14	down
gene_DH2020_027662	1275	1313	1216	692	690	700	0.951961	2.27777e-16	1.58548e-14	up
gene_DH2020_017330	28	36	13	207	170	161	-2.71717	2.30844e-16	1.60404e-14	down
gene_DH2020_001659	300	360	553	90	123	68	2.17323	2.35037e-16	1.63036e-14	up
gene_DH2020_003508	154	145	145	21	36	22	2.56702	2.39934e-16	1.66146e-14	up
novel.9362	100	128	151	22	11	22	2.86683	2.48781e-16	1.71976e-14	up
gene_DH2020_007495	1506	1804	2019	947	957	883	1.01053	2.63569e-16	1.81886e-14	up
gene_DH2020_020570	1632	1622	1720	3141	3033	2974	-0.797736	2.67116e-16	1.84017e-14	down
gene_DH2020_032483	473	461	428	1057	911	1016	-1.04568	2.72412e-16	1.87344e-14	down
gene_DH2020_039244	332	94	274	19	31	19	3.42858	2.97707e-16	2.04237e-14	up
gene_DH2020_042368	444	467	399	1013	896	999	-1.06548	2.97993e-16	2.04237e-14	down
gene_DH2020_032445	56	46	54	210	248	205	-2.00847	3.00105e-16	2.05334e-14	down
novel.13874	562	594	459	1233	1230	1318	-1.14287	3.04741e-16	2.08152e-14	down
gene_DH2020_013901	535	513	410	144	117	203	1.74371	3.12764e-16	2.13269e-14	up
gene_DH2020_010228	24	37	21	162	205	147	-2.57414	3.87004e-16	2.63445e-14	down
novel.7462	18	13	8	139	96	131	-3.13557	3.96043e-16	2.69141e-14	down
novel.9387	126	142	165	21	32	30	2.45732	4.02041e-16	2.72756e-14	up
gene_DH2020_033956	97	73	166	7	12	5	3.87555	4.07395e-16	2.75922e-14	up
gene_DH2020_029912	54	93	192	4	1	5	5.15211	4.18645e-16	2.83065e-14	up
gene_DH2020_028142	544	552	507	198	217	259	1.33293	4.45256e-16	3.00552e-14	up
gene_DH2020_017464	524	233	599	99	79	101	2.37014	4.6324e-16	3.12166e-14	up
gene_DH2020_006769	2845	3904	3424	1780	1660	1988	0.985138	4.95345e-16	3.33242e-14	up
novel.4199	4265	3392	3959	2014	2054	2027	1.01493	5.11842e-16	3.43764e-14	up
gene_DH2020_036927	1949	1854	1664	3758	3399	3934	-0.933547	5.41353e-16	3.62978e-14	down
gene_DH2020_039441	91	105	132	2	14	2	4.24535	5.43819e-16	3.64023e-14	up
gene_DH2020_013259	718	908	982	384	418	324	1.28444	5.52705e-16	3.69356e-14	up
gene_DH2020_008199	501	200	474	53	88	54	2.67045	5.65426e-16	3.77229e-14	up
gene_DH2020_042863	453	487	485	1068	883	1029	-0.980532	5.97448e-16	3.97932e-14	down
gene_DH2020_025197	443	334	500	1175	1058	1049	-1.27866	6.05981e-16	4.02947e-14	down
gene_DH2020_035407	307	340	412	886	995	801	-1.26706	6.2778e-16	4.16753e-14	down
gene_DH2020_022622	2574	1018	1858	208	170	204	3.32672	6.6904e-16	4.4341e-14	up
gene_DH2020_040403	329	103	374	32	29	36	3.14364	7.01669e-16	4.64269e-14	up
gene_DH2020_042775	228	282	273	80	95	80	1.69395	7.10059e-16	4.69048e-14	up
gene_DH2020_049516	242	382	587	65	101	44	2.58199	7.28622e-16	4.8052e-14	up
gene_DH2020_017267	433	433	553	183	206	184	1.38452	7.47696e-16	4.9229e-14	up
gene_DH2020_028989	328	411	361	920	727	905	-1.13063	7.69469e-16	5.05797e-14	down
novel.9025	136	136	219	14	32	9	3.21791	7.85822e-16	5.15702e-14	up
gene_DH2020_005570	679	737	796	331	336	230	1.37844	7.95489e-16	5.21194e-14	up
novel.190	272	256	364	65	84	33	2.36227	8.11494e-16	5.30815e-14	up
gene_DH2020_017634	1721	1865	1743	1117	996	987	0.864089	8.48142e-16	5.53885e-14	up
novel.1135	80	108	110	16	9	9	3.21192	8.60941e-16	5.6133e-14	up
novel.14086	2444	2875	2689	4811	4475	5036	-0.757745	9.77307e-16	6.36169e-14	down
gene_DH2020_043704	77	110	131	10	16	10	3.21071	1.19153e-15	7.74358e-14	up
gene_DH2020_037660	700	411	552	111	162	185	1.94732	1.2033e-15	7.80748e-14	up
gene_DH2020_017196	11	23	33	162	189	136	-2.79696	1.21335e-15	7.85994e-14	down
gene_DH2020_042894	403	451	414	156	160	202	1.37347	1.23017e-15	7.95607e-14	up
gene_DH2020_031336	579	356	442	130	125	168	1.79551	1.33799e-15	8.63952e-14	up
gene_DH2020_008564	248	191	213	53	58	68	1.95126	1.35251e-15	8.71922e-14	up
novel.9084	1091	1016	1528	328	494	250	1.8268	1.45977e-15	9.39561e-14	up
gene_DH2020_006841	6	7	5	93	77	91	-3.77341	1.52605e-15	9.80649e-14	down
novel.11963	242	212	221	623	537	536	-1.24364	1.69174e-15	1.08539e-13	down
gene_DH2020_008444	628	586	639	303	302	300	1.11604	1.71505e-15	1.09859e-13	up
gene_DH2020_013113	171	175	171	466	432	422	-1.27015	1.73369e-15	1.10876e-13	down
gene_DH2020_033791	335	308	423	146	94	122	1.64352	1.75294e-15	1.11929e-13	up
gene_DH2020_012403	2762	1474	2387	712	795	831	1.59042	1.81911e-15	1.15969e-13	up
gene_DH2020_043211	279	315	425	122	107	124	1.60683	1.88782e-15	1.2016e-13	up
gene_DH2020_019098	124	259	153	756	541	673	-1.79779	1.94598e-15	1.23665e-13	down
novel.8006	153	190	145	456	422	445	-1.35687	1.96632e-15	1.24583e-13	down
gene_DH2020_046261	1053	1364	1635	3040	3154	2926	-1.09821	1.96662e-15	1.24583e-13	down
gene_DH2020_008418	3486	1144	2081	121	170	163	3.98131	1.98394e-15	1.25482e-13	up
novel.11193	6344	7360	9607	629	1202	591	3.32407	2.01768e-15	1.27415e-13	up
gene_DH2020_011305	1418	1274	1366	758	718	772	0.93658	2.13144e-15	1.34242e-13	up
gene_DH2020_033540	310	365	445	118	143	143	1.54471	2.13247e-15	1.34242e-13	up
gene_DH2020_005076	7126	6852	6903	3749	4225	3498	0.943335	2.15039e-15	1.35158e-13	up
gene_DH2020_045966	394	461	398	886	899	918	-1.0289	2.39398e-15	1.50191e-13	down
gene_DH2020_004106	312	287	314	101	122	105	1.55654	2.39705e-15	1.50191e-13	up
gene_DH2020_002753	194	212	350	17	57	20	3.05861	2.40549e-15	1.50485e-13	up
gene_DH2020_014576	732	958	750	2389	3017	1778	-1.48687	2.4994e-15	1.56117e-13	down
gene_DH2020_029745	992	1086	1014	1976	1808	1934	-0.804577	2.57197e-15	1.604e-13	down
gene_DH2020_025838	167	62	202	7	16	4	4.06745	2.84077e-15	1.7689e-13	up
gene_DH2020_012972	598	613	779	258	312	227	1.39307	2.84732e-15	1.77023e-13	up
gene_DH2020_035552	695	1037	1038	410	418	356	1.29813	2.8588e-15	1.77462e-13	up
gene_DH2020_010996	533	707	638	1316	1307	1299	-0.985081	3.03558e-15	1.88145e-13	down
gene_DH2020_034914	131	175	165	471	672	442	-1.68264	3.04622e-15	1.88513e-13	down
novel.12289	2939	3445	2541	8028	5518	7427	-1.14265	3.09631e-15	1.91319e-13	down
gene_DH2020_049266	72	74	102	312	303	252	-1.72927	3.11122e-15	1.91945e-13	down
gene_DH2020_017864	145	167	186	46	39	25	2.25631	3.32595e-15	2.04877e-13	up
gene_DH2020_027949	315	74	209	13	15	24	3.62544	3.38996e-15	2.08501e-13	up
gene_DH2020_026557	404	214	606	78	88	83	2.3738	3.53278e-15	2.16953e-13	up
gene_DH2020_026841	1723	1940	2497	1011	1068	1009	1.07023	3.55534e-15	2.18005e-13	up
gene_DH2020_023979	278	344	402	144	103	98	1.64866	3.76216e-15	2.30335e-13	up
gene_DH2020_048997	414	538	588	225	217	176	1.3916	4.22484e-15	2.58268e-13	up
gene_DH2020_022721	578	651	806	333	308	296	1.19587	4.50917e-15	2.75231e-13	up
gene_DH2020_019155	59	77	151	2	1	7	4.91575	4.52497e-15	2.75776e-13	up
gene_DH2020_027549	141	158	231	20	44	23	2.66907	4.90402e-15	2.98425e-13	up
gene_DH2020_036708	5451	6153	6787	3749	3773	3417	0.826079	5.14629e-15	3.12694e-13	up
gene_DH2020_037357	477	347	457	171	144	170	1.48918	5.1877e-15	3.14179e-13	up
gene_DH2020_028807	261	316	317	108	89	127	1.5462	5.19316e-15	3.14179e-13	up
gene_DH2020_008791	1017	1093	1121	2084	2009	1909	-0.813552	5.19421e-15	3.14179e-13	down
novel.935	3391	3297	3214	5987	5562	6384	-0.771921	5.259e-15	3.1762e-13	down
gene_DH2020_000855	451	201	505	78	82	87	2.31282	5.28627e-15	3.18311e-13	up
gene_DH2020_018483	190	257	261	68	81	64	1.80551	5.28629e-15	3.18311e-13	up
gene_DH2020_025947	254	311	349	713	819	714	-1.22394	5.33671e-15	3.20866e-13	down
gene_DH2020_027200	1213	995	1075	473	560	451	1.22692	5.73744e-15	3.44444e-13	up
novel.6816	354	336	377	85	88	153	1.79549	5.80084e-15	3.4773e-13	up
gene_DH2020_022396	4455	4487	4847	2939	2721	3144	0.729883	6.15463e-15	3.6822e-13	up
gene_DH2020_029853	555	581	632	226	278	290	1.23253	6.16807e-15	3.6822e-13	up
gene_DH2020_027278	90	73	63	278	263	261	-1.74015	6.17015e-15	3.6822e-13	down
gene_DH2020_005100	71	88	91	1	1	3	5.72315	6.25789e-15	3.72901e-13	up
gene_DH2020_039347	581	588	730	194	293	201	1.53476	6.30338e-15	3.75056e-13	up
gene_DH2020_000546	653	602	594	275	297	302	1.16412	6.53951e-15	3.8853e-13	up
gene_DH2020_009839	61	63	74	265	196	245	-1.74972	6.72754e-15	3.99111e-13	down
gene_DH2020_011952	251	299	290	104	107	107	1.47999	6.81369e-15	4.03626e-13	up
gene_DH2020_034471	505	355	787	166	128	166	1.92149	6.86991e-15	4.06357e-13	up
gene_DH2020_006083	333	408	505	148	168	155	1.47616	7.19602e-15	4.2502e-13	up
gene_DH2020_005354	544	566	598	171	228	105	1.8315	7.37034e-15	4.34677e-13	up
gene_DH2020_049935	124	103	139	426	305	397	-1.53662	7.48578e-15	4.40838e-13	down
gene_DH2020_020605	106	137	129	379	342	328	-1.41665	8.02148e-15	4.71694e-13	down
gene_DH2020_004474	588	679	560	1269	1192	1456	-1.01677	8.2995e-15	4.87329e-13	down
gene_DH2020_027832	1311	1660	1738	917	836	823	0.947428	8.48216e-15	4.97327e-13	up
gene_DH2020_022397	104	158	179	24	32	29	2.44456	8.53545e-15	4.99722e-13	up
novel.3241	392	470	487	215	164	211	1.27523	8.64668e-15	5.05497e-13	up
gene_DH2020_029646	520	573	547	1079	1048	1093	-0.892403	8.77765e-15	5.12408e-13	down
gene_DH2020_038262	270	405	393	899	878	821	-1.20846	9.21404e-15	5.37102e-13	down
gene_DH2020_045921	61	70	98	4	4	1	4.74272	9.2749e-15	5.39866e-13	up
gene_DH2020_021303	2695	3022	2749	4967	4749	5078	-0.723615	9.37199e-15	5.44728e-13	down
gene_DH2020_030384	169	60	203	8	17	10	3.70108	1.03428e-14	6.00284e-13	up
gene_DH2020_026154	884	1071	1474	2905	2871	2528	-1.20425	1.14705e-14	6.64774e-13	down
novel.3269	1	1	9	113	102	69	-4.62093	1.17613e-14	6.80648e-13	down
gene_DH2020_019967	1040	991	1041	554	560	470	1.03649	1.19292e-14	6.8937e-13	up
gene_DH2020_000350	153	188	262	59	45	49	2.05498	1.32877e-14	7.66771e-13	up
novel.6351	148	171	187	42	51	40	2.0027	1.34659e-14	7.7594e-13	up
gene_DH2020_039521	2408	2628	2306	4766	4979	4408	-0.866898	1.38762e-14	7.98438e-13	down
gene_DH2020_022504	151	224	225	17	52	29	2.67273	1.42413e-14	8.18271e-13	up
gene_DH2020_001967	327	311	386	119	145	113	1.51768	1.43495e-14	8.23311e-13	up
gene_DH2020_010778	289	266	556	89	89	104	2.05085	1.44088e-14	8.25539e-13	up
gene_DH2020_035560	2876	2345	2052	1052	1091	1244	1.19196	1.44652e-14	8.27588e-13	up
gene_DH2020_039573	4831	5010	5031	3073	3195	2859	0.783798	1.55556e-14	8.88703e-13	up
gene_DH2020_032628	63	73	52	233	260	215	-1.83365	1.57208e-14	8.96865e-13	down
gene_DH2020_038725	463	520	510	989	971	994	-0.904467	1.62038e-14	9.23109e-13	down
gene_DH2020_034083	105	137	192	23	32	23	2.54345	1.6647e-14	9.47016e-13	up
novel.2302	207	196	309	77	63	54	1.95367	1.68273e-14	9.55917e-13	up
novel.4908	3896	4346	4146	2871	2509	2568	0.722353	1.68534e-14	9.56051e-13	up
gene_DH2020_023464	15	47	39	189	183	203	-2.43935	1.78536e-14	1.01136e-12	down
gene_DH2020_001307	156	168	177	45	47	27	2.15077	1.79638e-14	1.01617e-12	up
gene_DH2020_045241	130	191	217	51	41	36	2.14591	1.82205e-14	1.02924e-12	up
novel.4238	886	968	1067	1848	1675	1937	-0.821586	2.01087e-14	1.1343e-12	down
gene_DH2020_015178	70	106	220	9	14	14	3.47979	2.06782e-14	1.16479e-12	up
gene_DH2020_014609	746	756	746	1555	1341	1399	-0.850114	2.07472e-14	1.16704e-12	down
novel.8041	1168	1283	1215	2203	2082	2274	-0.757426	2.13683e-14	1.2003e-12	down
gene_DH2020_032297	358	497	402	911	966	977	-1.10597	2.18044e-14	1.22309e-12	down
gene_DH2020_000841	55	159	293	17	8	13	3.80239	2.24435e-14	1.25718e-12	up
gene_DH2020_042869	102	144	114	23	25	19	2.50225	2.28747e-14	1.27955e-12	up
novel.14127	271	275	243	623	557	637	-1.11835	2.29237e-14	1.2805e-12	down
gene_DH2020_039751	309	185	269	60	72	72	1.98929	2.32839e-14	1.29882e-12	up
gene_DH2020_017565	1034	1135	1616	600	576	563	1.19664	2.37226e-14	1.32146e-12	up
gene_DH2020_018727	583	457	423	176	198	185	1.47482	2.45801e-14	1.36733e-12	up
gene_DH2020_034417	525	604	597	196	253	285	1.31058	2.48262e-14	1.37911e-12	up
gene_DH2020_033076	432	188	341	60	70	82	2.27231	2.53888e-14	1.40841e-12	up
gene_DH2020_035431	450	261	442	139	90	97	1.91466	2.55708e-14	1.41655e-12	up
gene_DH2020_033039	292	111	232	17	36	35	2.93729	2.6451e-14	1.46329e-12	up
novel.7673	731	797	885	1891	1381	1969	-1.03389	2.67507e-14	1.47784e-12	down
gene_DH2020_036816	240	190	202	27	63	30	2.46921	2.6887e-14	1.48333e-12	up
novel.1407	209	180	231	621	704	482	-1.46685	2.78933e-14	1.53673e-12	down
gene_DH2020_024319	733	761	821	1565	1357	1426	-0.827179	2.8204e-14	1.55172e-12	down
gene_DH2020_044564	293	332	309	698	641	661	-1.01708	2.83998e-14	1.56036e-12	down
gene_DH2020_006901	151	178	158	462	356	490	-1.33999	2.85502e-14	1.56648e-12	down
gene_DH2020_026465	92	132	107	17	21	19	2.61357	2.91605e-14	1.59586e-12	up
gene_DH2020_038739	1004	1050	1038	561	461	626	0.993287	2.91652e-14	1.59586e-12	up
gene_DH2020_047715	77	90	70	8	9	6	3.44586	3.07175e-14	1.67852e-12	up
gene_DH2020_015729	871	1038	1119	2181	2114	1837	-0.941758	3.37137e-14	1.83973e-12	down
gene_DH2020_016154	154	205	170	45	50	53	1.9158	3.48751e-14	1.89832e-12	up
gene_DH2020_042454	254	335	411	113	115	73	1.80252	3.48818e-14	1.89832e-12	up
gene_DH2020_005332	717	686	719	1371	1441	1364	-0.895909	3.66769e-14	1.99331e-12	down
novel.4621	113	75	82	2	11	8	3.76574	3.69525e-14	2.00557e-12	up
gene_DH2020_017710	2556	1758	2255	997	930	1144	1.18649	3.92858e-14	2.12933e-12	up
gene_DH2020_011001	375	427	529	147	197	165	1.45805	4.20614e-14	2.2767e-12	up
gene_DH2020_011058	294	153	356	47	54	68	2.33135	4.36306e-14	2.35846e-12	up
gene_DH2020_022414	410	502	613	194	228	173	1.42858	4.39237e-14	2.37111e-12	up
gene_DH2020_021258	689	739	654	298	343	367	1.12732	4.70176e-14	2.53472e-12	up
gene_DH2020_015389	1766	2129	2217	1311	960	1090	0.944989	4.85439e-14	2.6135e-12	up
gene_DH2020_015262	381	417	607	155	190	166	1.52998	4.89937e-14	2.63418e-12	up
gene_DH2020_004411	326	312	282	689	664	708	-1.07904	4.99343e-14	2.68116e-12	down
gene_DH2020_022033	122	155	115	390	327	385	-1.4073	5.02927e-14	2.69253e-12	down
gene_DH2020_007868	279	318	297	686	636	619	-1.03769	5.03138e-14	2.69253e-12	down
gene_DH2020_037185	56	78	107	5	8	6	3.73309	5.03471e-14	2.69253e-12	up
gene_DH2020_019800	183	259	278	72	64	88	1.76156	5.08486e-14	2.71574e-12	up
gene_DH2020_031859	204	140	206	36	29	56	2.27449	5.17136e-14	2.75826e-12	up
gene_DH2020_033977	3274	3897	3115	7082	5838	6904	-0.861555	5.31824e-14	2.83284e-12	down
gene_DH2020_018207	122	42	188	1	5	9	4.62966	5.4541e-14	2.90137e-12	up
gene_DH2020_009814	3399	3703	3990	6429	6357	6202	-0.696978	5.48529e-14	2.9141e-12	down
gene_DH2020_003150	838	1015	1344	484	490	500	1.19033	5.82308e-14	3.08946e-12	up
novel.4049	643	685	684	1393	1142	1318	-0.853294	5.84493e-14	3.09696e-12	down
novel.2039	280	280	292	127	102	112	1.40528	6.09831e-14	3.22696e-12	up
gene_DH2020_020131	57	121	190	10	15	8	3.53476	6.36976e-14	3.36616e-12	up
gene_DH2020_040799	295	422	291	115	101	136	1.60026	6.67015e-14	3.52028e-12	up
gene_DH2020_026488	542	564	854	267	269	269	1.35827	6.72878e-14	3.54656e-12	up
gene_DH2020_032088	17825	20560	22460	10707	12343	9310	0.98337	6.74068e-14	3.54818e-12	up
gene_DH2020_028607	476	382	556	186	185	208	1.37003	6.82323e-14	3.58377e-12	up
gene_DH2020_049749	235	173	205	56	65	44	1.97612	6.82613e-14	3.58377e-12	up
novel.1086	106	118	93	399	263	341	-1.57242	7.16086e-14	3.75459e-12	down
gene_DH2020_003517	336	158	476	76	54	56	2.46726	7.18186e-14	3.76069e-12	up
gene_DH2020_016247	931	988	1030	553	522	415	1.06413	7.41343e-14	3.87689e-12	up
gene_DH2020_029496	51	90	118	400	378	279	-1.96144	7.62791e-14	3.98387e-12	down
novel.2306	98	59	150	5	13	4	3.8685	7.74353e-14	4.03901e-12	up
novel.13622	162	62	272	16	9	20	3.54802	7.86941e-14	4.09934e-12	up
gene_DH2020_010380	2664	2471	2493	4719	4235	4758	-0.760268	8.03666e-14	4.18104e-12	down
gene_DH2020_013783	1695	1755	1988	3520	3731	3187	-0.863805	8.17616e-14	4.24811e-12	down
gene_DH2020_014475	1009	1065	1156	666	596	644	0.842396	8.38539e-14	4.3512e-12	up
gene_DH2020_042681	301	351	499	93	146	86	1.88796	8.95399e-14	4.64024e-12	up
gene_DH2020_025633	195	265	358	53	85	38	2.27628	9.14731e-14	4.73432e-12	up
gene_DH2020_003251	26	21	31	140	117	145	-2.2816	9.76793e-14	5.04903e-12	down
gene_DH2020_047281	103	97	123	24	18	12	2.66194	1.05051e-13	5.42307e-12	up
novel.602	52	102	96	7	8	8	3.51202	1.0575e-13	5.45217e-12	up
gene_DH2020_046707	593	438	458	209	172	218	1.40584	1.06049e-13	5.4606e-12	up
gene_DH2020_041849	176	86	133	18	21	23	2.76289	1.09473e-13	5.62968e-12	up
gene_DH2020_020444	606	310	418	151	116	127	1.85711	1.13518e-13	5.83022e-12	up
gene_DH2020_006317	71	37	34	248	206	237	-2.18498	1.19042e-13	6.10612e-12	down
gene_DH2020_012844	2000	2319	2297	4076	3943	3682	-0.744102	1.26454e-13	6.47803e-12	down
gene_DH2020_036928	889	895	693	1999	1622	1807	-1.04295	1.2749e-13	6.52278e-12	down
gene_DH2020_022730	13	22	18	109	97	143	-2.63842	1.2775e-13	6.52776e-12	down
gene_DH2020_030593	59	111	112	354	276	350	-1.72092	1.40903e-13	7.19073e-12	down
gene_DH2020_046205	573	549	540	1212	987	1143	-0.921233	1.42972e-13	7.27963e-12	down
gene_DH2020_001914	549	390	395	187	157	154	1.51343	1.43163e-13	7.27963e-12	up
gene_DH2020_006081	38	91	183	3	1	7	4.89166	1.43331e-13	7.27963e-12	up
gene_DH2020_044545	421	125	310	55	29	49	2.79271	1.4337e-13	7.27963e-12	up
gene_DH2020_049047	1180	1346	1258	2430	2028	2410	-0.776426	1.4603e-13	7.40531e-12	down
gene_DH2020_017376	1472	965	1557	591	518	612	1.30162	1.53938e-13	7.79651e-12	up
gene_DH2020_009244	151	169	141	436	346	412	-1.28732	1.60331e-13	8.11004e-12	down
gene_DH2020_045242	309	344	323	148	141	127	1.31087	1.60942e-13	8.13072e-12	up
gene_DH2020_044771	87	100	110	278	303	280	-1.45911	1.64165e-13	8.28311e-12	down
gene_DH2020_022327	906	570	855	312	325	266	1.45257	1.65754e-13	8.3528e-12	up
gene_DH2020_028757	687	769	871	455	328	386	1.07596	1.67972e-13	8.45394e-12	up
gene_DH2020_016712	1838	1828	2355	1032	1128	880	1.06064	1.73615e-13	8.72704e-12	up
gene_DH2020_019510	63	85	58	5	5	4	3.95993	1.7466e-13	8.76861e-12	up
gene_DH2020_013093	622	786	592	1782	1257	2159	-1.28899	1.96969e-13	9.87626e-12	down
gene_DH2020_040177	11	3	16	101	137	89	-3.37369	2.05007e-13	1.02665e-11	down
gene_DH2020_014990	216	256	251	78	89	97	1.53154	2.17654e-13	1.08862e-11	up
gene_DH2020_047124	1142	1075	1114	570	588	681	0.940395	2.25172e-13	1.12482e-11	up
gene_DH2020_018862	245	234	379	93	96	70	1.80135	2.28293e-13	1.139e-11	up
gene_DH2020_047286	1153	1204	1364	736	728	653	0.892089	2.46857e-13	1.23009e-11	up
novel.6427	0	0	3	158	77	95	-6.69393	2.70361e-13	1.34554e-11	down
gene_DH2020_015369	652	749	868	341	389	275	1.24722	2.7677e-13	1.37573e-11	up
gene_DH2020_000283	236	339	338	670	705	781	-1.1648	2.80213e-13	1.39112e-11	down
gene_DH2020_035409	80	51	74	281	373	218	-2.01196	2.8674e-13	1.42177e-11	down
gene_DH2020_049532	2834	2882	2921	1997	1647	1906	0.722944	2.88011e-13	1.42631e-11	up
gene_DH2020_038784	52	63	97	1	3	2	5.21232	2.90221e-13	1.43549e-11	up
gene_DH2020_031049	1629	1677	1473	879	802	1006	0.916586	2.9268e-13	1.44587e-11	up
gene_DH2020_016299	71	82	96	15	7	6	3.23523	3.02955e-13	1.49479e-11	up
gene_DH2020_030405	84	91	120	12	15	20	2.72664	3.09739e-13	1.52639e-11	up
gene_DH2020_030210	871	469	669	158	253	199	1.80283	3.10212e-13	1.5267e-11	up
gene_DH2020_003983	391	447	491	209	206	222	1.1395	3.10563e-13	1.5267e-11	up
gene_DH2020_044031	72	102	127	7	15	17	3.01647	3.18834e-13	1.56544e-11	up
gene_DH2020_043180	311	257	352	122	120	99	1.51242	3.28073e-13	1.60884e-11	up
gene_DH2020_003014	22	113	227	2	4	3	5.37507	3.30977e-13	1.62007e-11	up
gene_DH2020_009266	162	220	306	55	72	53	2.00049	3.3117e-13	1.62007e-11	up
gene_DH2020_032903	268	267	249	645	539	567	-1.07405	3.35379e-13	1.63866e-11	down
gene_DH2020_033216	345	363	371	801	672	728	-0.945255	3.63293e-13	1.7729e-11	down
novel.8556	11	10	18	87	92	125	-2.88362	3.65143e-13	1.77976e-11	down
gene_DH2020_007950	176	81	137	25	19	18	2.76246	3.67271e-13	1.78797e-11	up
gene_DH2020_023716	55	138	203	4	17	3	4.08283	3.67908e-13	1.7889e-11	up
gene_DH2020_037265	100	26	209	4	3	1	5.46137	3.68404e-13	1.78914e-11	up
gene_DH2020_001602	29	93	197	5	2	1	5.37602	3.69247e-13	1.79107e-11	up
gene_DH2020_032828	178	189	222	38	69	38	2.0904	3.71401e-13	1.79935e-11	up
gene_DH2020_050058	169	235	201	71	65	53	1.75596	3.73138e-13	1.80558e-11	up
gene_DH2020_038604	277	333	218	65	97	88	1.80616	3.83685e-13	1.85438e-11	up
gene_DH2020_003264	761	339	532	161	165	115	1.97972	3.9185e-13	1.89038e-11	up
gene_DH2020_047527	980	800	969	473	485	453	1.04497	3.92074e-13	1.89038e-11	up
gene_DH2020_013993	58	71	131	0	4	0	6.08197	3.95913e-13	1.9066e-11	up
novel.2298	28	24	50	212	151	154	-2.26129	4.33855e-13	2.08682e-11	down
gene_DH2020_044779	218	348	452	83	116	73	1.96511	4.42819e-13	2.12738e-11	up
novel.6846	161	170	299	51	56	32	2.24823	4.53114e-13	2.17424e-11	up
gene_DH2020_027708	121	97	132	18	28	22	2.44136	4.57504e-13	2.19269e-11	up
gene_DH2020_028028	32	29	35	137	127	195	-2.17257	4.6298e-13	2.21629e-11	down
novel.5907	173	194	192	432	402	493	-1.16532	4.71025e-13	2.25212e-11	down
gene_DH2020_036992	267	292	326	135	107	127	1.34407	4.73231e-13	2.25997e-11	up
gene_DH2020_004935	78	43	209	3	8	5	4.42464	4.8555e-13	2.31605e-11	up
gene_DH2020_033632	759	839	895	1651	1479	1459	-0.800152	4.92343e-13	2.34567e-11	down
gene_DH2020_027426	107	96	117	327	289	279	-1.4014	5.22061e-13	2.48431e-11	down
gene_DH2020_000288	241	329	354	101	128	92	1.59494	5.23556e-13	2.48847e-11	up
gene_DH2020_014434	840	551	836	285	321	309	1.36653	5.26641e-13	2.50018e-11	up
gene_DH2020_030978	816	1030	650	2134	1830	1899	-1.14691	5.28648e-13	2.50674e-11	down
gene_DH2020_035587	2372	820	1447	92	152	144	3.67226	5.32077e-13	2.52003e-11	up
gene_DH2020_007742	85	95	98	8	12	20	2.87678	5.55532e-13	2.62801e-11	up
novel.2548	958	1252	1066	2197	1971	2034	-0.840857	5.58184e-13	2.63745e-11	down
gene_DH2020_035311	80	38	117	3	3	5	4.49867	5.86917e-13	2.76996e-11	up
gene_DH2020_006755	90	96	94	341	268	242	-1.52043	6.06605e-13	2.85952e-11	down
gene_DH2020_049344	5	7	9	96	84	61	-3.44416	6.83837e-13	3.21981e-11	down
gene_DH2020_007700	673	616	506	254	238	304	1.26229	7.21384e-13	3.39262e-11	up
gene_DH2020_048344	1266	925	1175	523	547	580	1.11394	7.35338e-13	3.45419e-11	up
gene_DH2020_026736	1029	1047	1106	634	639	623	0.827376	7.40691e-13	3.47528e-11	up
gene_DH2020_044933	277	241	303	85	96	119	1.53423	7.95499e-13	3.72808e-11	up
novel.4751	272	247	559	54	106	68	2.29966	7.98857e-13	3.73945e-11	up
gene_DH2020_032989	552	786	796	1922	2649	1493	-1.44281	8.10757e-13	3.79074e-11	down
gene_DH2020_030465	895	863	922	292	450	238	1.52165	8.51574e-13	3.97695e-11	up
gene_DH2020_009304	174	94	171	19	35	19	2.6652	8.54877e-13	3.98774e-11	up
gene_DH2020_000922	87	113	41	1	0	4	5.68519	8.64284e-13	4.02694e-11	up
gene_DH2020_009088	164	186	303	67	57	53	1.95691	8.68781e-13	4.0432e-11	up
gene_DH2020_007970	727	708	581	284	215	354	1.33281	9.40454e-13	4.37169e-11	up
gene_DH2020_028295	4830	2400	3181	686	715	674	2.42106	9.68228e-13	4.4956e-11	up
gene_DH2020_043341	185	179	227	51	73	51	1.82923	9.7053e-13	4.50109e-11	up
gene_DH2020_027000	293	116	418	44	48	52	2.60183	9.71814e-13	4.50184e-11	up
gene_DH2020_004639	694	754	1090	407	388	364	1.20533	1.01969e-12	4.71819e-11	up
gene_DH2020_016137	195	191	181	72	47	64	1.72026	1.04929e-12	4.84956e-11	up
gene_DH2020_048101	640	528	589	299	277	298	1.09339	1.05232e-12	4.85798e-11	up
gene_DH2020_040782	84	62	64	220	248	241	-1.67094	1.13271e-12	5.22308e-11	down
gene_DH2020_032182	840	906	1149	493	526	481	1.02369	1.14943e-12	5.29409e-11	up
gene_DH2020_015126	1786	1966	1876	3290	2979	3142	-0.659672	1.1665e-12	5.36658e-11	down
gene_DH2020_013095	1266	1410	1377	729	729	893	0.866973	1.19298e-12	5.48212e-11	up
gene_DH2020_043806	325	373	325	937	614	884	-1.16239	1.26572e-12	5.80973e-11	down
novel.6671	2474	729	1756	155	101	128	3.79637	1.27309e-12	5.83687e-11	up
novel.9769	471	729	912	232	301	212	1.56629	1.28017e-12	5.86264e-11	up
gene_DH2020_030516	861	895	1119	502	508	388	1.11574	1.28759e-12	5.88994e-11	up
gene_DH2020_032153	782	707	587	325	328	332	1.1624	1.34908e-12	6.16416e-11	up
gene_DH2020_030093	402	332	449	95	163	76	1.89317	1.41281e-12	6.44805e-11	up
gene_DH2020_012121	449	511	383	190	209	189	1.27269	1.42131e-12	6.47944e-11	up
gene_DH2020_028012	39	66	116	2	2	5	4.68507	1.47898e-12	6.73471e-11	up
novel.2213	1237	1164	1298	2281	2009	2446	-0.78009	1.49455e-12	6.7979e-11	down
novel.11016	968	1015	975	1844	1623	1740	-0.732357	1.61001e-12	7.3148e-11	down
gene_DH2020_005352	562	610	745	306	337	316	1.07482	1.62086e-12	7.35576e-11	up
gene_DH2020_014206	75	60	70	0	5	0	5.43167	1.63323e-12	7.40355e-11	up
gene_DH2020_040398	182	73	315	17	30	21	3.13504	1.63805e-12	7.41701e-11	up
novel.11121	372	363	363	173	173	141	1.25416	1.65299e-12	7.47625e-11	up
gene_DH2020_009044	1183	1189	1207	622	730	603	0.950258	1.70002e-12	7.6803e-11	up
gene_DH2020_036763	2373	2546	2881	1727	1638	1655	0.714923	1.71893e-12	7.75703e-11	up
gene_DH2020_008723	168	147	271	26	47	10	2.87852	1.73398e-12	7.81615e-11	up
gene_DH2020_037128	101	115	83	327	245	327	-1.49992	1.8831e-12	8.4788e-11	down
gene_DH2020_008195	5167	5712	6294	10667	9935	9179	-0.715876	1.91476e-12	8.6117e-11	down
gene_DH2020_048404	138	112	123	22	33	13	2.53242	1.97924e-12	8.89175e-11	up
gene_DH2020_027672	266	158	222	71	54	60	1.89641	2.00645e-12	9.00213e-11	up
gene_DH2020_007217	800	378	475	173	158	177	1.80127	2.00829e-12	9.00213e-11	up
gene_DH2020_047916	4931	5533	6047	3776	3589	3486	0.683857	2.01983e-12	9.04376e-11	up
gene_DH2020_043854	58	71	56	202	194	207	-1.62317	2.02368e-12	9.05088e-11	down
gene_DH2020_031031	284	304	318	121	136	137	1.28011	2.1138e-12	9.44342e-11	up
novel.11333	70	71	92	9	12	3	3.35138	2.12712e-12	9.49239e-11	up
gene_DH2020_040402	199	64	221	13	24	22	3.11682	2.14948e-12	9.58152e-11	up
gene_DH2020_022643	308	399	431	137	148	186	1.3489	2.15414e-12	9.59168e-11	up
novel.13072	162	54	70	6	6	10	3.80819	2.19936e-12	9.78218e-11	up
gene_DH2020_030382	76	87	173	21	8	13	3.07874	2.22396e-12	9.88063e-11	up
novel.4901	425	149	382	45	39	87	2.58126	2.24579e-12	9.96659e-11	up
gene_DH2020_005955	27	19	32	126	121	134	-2.2061	2.30957e-12	1.02383e-10	down
gene_DH2020_047487	84	137	135	403	306	334	-1.47296	2.32796e-12	1.03085e-10	down
gene_DH2020_024731	1236	1508	1923	798	813	814	1.01793	2.38185e-12	1.05355e-10	up
gene_DH2020_000883	95	172	159	24	32	9	2.77444	2.39173e-12	1.05676e-10	up
gene_DH2020_001890	111	163	123	474	354	330	-1.46284	2.4555e-12	1.08374e-10	down
gene_DH2020_043955	202	194	230	72	82	66	1.58662	2.48003e-12	1.09336e-10	up
gene_DH2020_043657	914	816	723	436	412	404	1.05713	2.51178e-12	1.10615e-10	up
gene_DH2020_039595	7361	7726	7376	4557	5028	4322	0.77035	2.52458e-12	1.11057e-10	up
gene_DH2020_025613	13	4	11	94	114	71	-3.23672	2.5674e-12	1.12817e-10	down
gene_DH2020_010446	453	528	633	1406	1077	2247	-1.4666	2.62308e-12	1.15137e-10	down
gene_DH2020_000028	76	77	142	13	16	14	2.84888	2.6309e-12	1.15355e-10	up
gene_DH2020_018698	1445	236	1386	28	24	30	5.3217	2.70622e-12	1.18528e-10	up
gene_DH2020_024038	92	45	266	11	10	7	3.91226	2.8336e-12	1.23971e-10	up
gene_DH2020_013631	140	245	311	25	63	19	2.74851	2.90403e-12	1.26915e-10	up
gene_DH2020_002486	2457	2720	2700	4367	4558	4366	-0.676197	2.93656e-12	1.28197e-10	down
gene_DH2020_027548	1369	1355	1505	2507	2352	2384	-0.694883	2.95829e-12	1.29005e-10	down
gene_DH2020_034264	236	276	231	561	506	552	-1.04101	3.00068e-12	1.30712e-10	down
gene_DH2020_009376	2902	2832	2785	5147	4524	5909	-0.784483	3.00417e-12	1.30722e-10	down
gene_DH2020_038875	1295	1392	1408	2299	2198	2432	-0.677448	3.02985e-12	1.31697e-10	down
novel.9375	62	60	74	7	6	7	3.37436	3.09476e-12	1.34373e-10	up
novel.13646	184	119	259	26	47	42	2.36124	3.14629e-12	1.36463e-10	up
gene_DH2020_009366	687	761	691	409	359	429	0.921189	3.32308e-12	1.43975e-10	up
gene_DH2020_034236	507	230	335	61	114	73	2.19598	3.33533e-12	1.4435e-10	up
gene_DH2020_014565	54	161	171	22	13	12	3.10506	3.44534e-12	1.48948e-10	up
gene_DH2020_022748	17	18	17	130	85	98	-2.50227	3.44898e-12	1.48948e-10	down
gene_DH2020_031968	180	217	283	27	70	21	2.58028	3.521e-12	1.51894e-10	up
gene_DH2020_047979	2596	2540	2936	1796	1694	1587	0.749374	3.52773e-12	1.52022e-10	up
gene_DH2020_012010	377	360	357	794	674	743	-0.929648	3.82398e-12	1.64612e-10	down
gene_DH2020_035174	370	330	421	134	171	167	1.32585	3.83042e-12	1.64712e-10	up
gene_DH2020_022102	77	46	47	204	211	249	-1.87435	3.83737e-12	1.64835e-10	down
gene_DH2020_047103	1544	1781	1893	1028	1096	1072	0.783928	3.89759e-12	1.67243e-10	up
gene_DH2020_027266	799	765	1007	393	456	459	1.05173	3.95572e-12	1.69535e-10	up
gene_DH2020_021336	122	186	140	45	27	42	2.05831	3.95947e-12	1.69535e-10	up
gene_DH2020_019289	751	841	844	1418	1435	1480	-0.751526	3.9771e-12	1.70109e-10	down
gene_DH2020_016543	116	133	236	44	21	32	2.40173	4.05103e-12	1.73087e-10	up
gene_DH2020_022267	244	254	293	71	114	88	1.60687	4.22746e-12	1.80433e-10	up
gene_DH2020_049582	1282	1413	1553	760	864	668	0.964602	4.30708e-12	1.83636e-10	up
gene_DH2020_033942	169	60	104	12	11	17	3.15883	4.31625e-12	1.83832e-10	up
gene_DH2020_023124	52	50	65	199	213	170	-1.72454	4.37475e-12	1.86126e-10	down
gene_DH2020_044285	310	273	313	47	117	69	2.01108	4.38072e-12	1.86183e-10	up
gene_DH2020_047866	591	677	904	383	321	343	1.13008	4.42379e-12	1.87815e-10	up
novel.11399	115	115	186	38	22	33	2.24303	4.44676e-12	1.8859e-10	up
gene_DH2020_030660	54	159	235	13	22	16	3.1858	5.16716e-12	2.18912e-10	up
novel.5806	244	219	314	51	101	61	1.93418	5.19291e-12	2.19771e-10	up
gene_DH2020_031682	826	763	840	1633	1344	1517	-0.802059	5.23446e-12	2.21296e-10	down
gene_DH2020_042336	2462	2028	2553	1397	1279	1456	0.85428	5.59212e-12	2.36169e-10	up
novel.4647	71	67	85	221	203	262	-1.53865	5.69361e-12	2.40202e-10	down
gene_DH2020_048382	5836	5775	6129	3822	3759	4286	0.662421	5.7989e-12	2.44388e-10	up
gene_DH2020_034141	4	3	10	90	80	56	-3.65823	5.91944e-12	2.49206e-10	down
gene_DH2020_025377	3077	3377	3430	5722	6292	5454	-0.744819	6.1337e-12	2.57956e-10	down
gene_DH2020_016183	3202	3104	3770	2114	2140	2112	0.741635	6.23154e-12	2.61796e-10	up
gene_DH2020_014465	161	135	167	38	49	48	1.85843	6.24464e-12	2.62073e-10	up
gene_DH2020_004075	553	705	724	275	339	352	1.1109	6.31868e-12	2.64903e-10	up
gene_DH2020_038752	1654	1604	1528	2826	2640	2872	-0.716186	6.46218e-12	2.70637e-10	down
gene_DH2020_045732	41	36	47	150	146	172	-1.8342	6.4851e-12	2.71314e-10	down
gene_DH2020_045924	2079	2388	2453	3965	3951	3764	-0.677314	6.58414e-12	2.75171e-10	down
novel.2983	154	211	207	454	438	438	-1.14061	6.69001e-12	2.79304e-10	down
gene_DH2020_029961	222	112	213	50	30	44	2.23599	6.71039e-12	2.79864e-10	up
gene_DH2020_009254	168	196	208	550	368	498	-1.22252	7.04185e-12	2.93384e-10	down
gene_DH2020_049948	3314	3569	4179	2320	2366	2105	0.780325	7.20364e-12	2.99813e-10	up
gene_DH2020_001597	920	1074	1145	620	624	548	0.885298	7.30586e-12	3.03753e-10	up
gene_DH2020_041551	768	894	1056	489	501	502	0.941134	7.36226e-12	3.05781e-10	up
gene_DH2020_018672	67	75	77	0	0	3	6.27223	7.43869e-12	3.08636e-10	up
gene_DH2020_008102	90	78	120	21	17	11	2.63457	7.49005e-12	3.10447e-10	up
gene_DH2020_023486	187	236	235	592	469	463	-1.13119	7.59015e-12	3.14271e-10	down
novel.11465	0	0	0	61	77	75	-8.51464	7.68267e-12	3.17774e-10	down
gene_DH2020_010065	85	112	134	23	27	15	2.41844	7.85966e-12	3.24761e-10	up
gene_DH2020_017160	132	136	145	314	353	357	-1.2312	8.03532e-12	3.31678e-10	down
novel.3760	502	587	590	1074	946	1093	-0.809528	8.07959e-12	3.33163e-10	down
gene_DH2020_049780	445	176	237	37	47	82	2.47245	8.10853e-12	3.34013e-10	up
gene_DH2020_012988	821	872	1012	568	477	526	0.865179	8.28358e-12	3.40875e-10	up
novel.9674	4823	6274	6238	3996	3156	3488	0.784242	8.32854e-12	3.42374e-10	up
novel.5403	258	238	550	95	98	57	2.13082	8.5183e-12	3.49816e-10	up
gene_DH2020_030783	662	758	920	1709	1636	1407	-0.946546	8.56009e-12	3.51173e-10	down
novel.7608	108	136	134	24	39	27	2.14164	8.59097e-12	3.52081e-10	up
gene_DH2020_048110	789	917	962	1630	1520	1552	-0.738497	8.84541e-12	3.62139e-10	down
gene_DH2020_032415	604	519	575	324	234	285	1.09918	9.18086e-12	3.7549e-10	up
gene_DH2020_018037	55	94	84	5	7	14	3.23849	9.26295e-12	3.78462e-10	up
gene_DH2020_020667	284	215	248	105	62	90	1.63309	9.51525e-12	3.88375e-10	up
gene_DH2020_029202	59	47	118	1	7	0	4.8624	9.58691e-12	3.90902e-10	up
gene_DH2020_027093	63	60	93	6	8	11	3.18778	9.60411e-12	3.91207e-10	up
gene_DH2020_013129	1613	1463	1752	940	979	989	0.812207	9.73605e-12	3.96029e-10	up
gene_DH2020_012173	157	62	280	19	19	25	3.06298	9.74222e-12	3.96029e-10	up
gene_DH2020_022234	199	178	246	78	75	65	1.59427	9.84868e-12	3.99952e-10	up
gene_DH2020_011780	244	221	212	583	493	477	-1.11174	9.88967e-12	4.01211e-10	down
novel.6775	37	89	103	5	7	7	3.65402	9.99016e-12	4.04879e-10	up
gene_DH2020_003554	180	195	242	69	81	59	1.63558	1.01748e-11	4.11946e-10	up
gene_DH2020_045824	504	346	402	141	187	148	1.47844	1.05e-11	4.24685e-10	up
gene_DH2020_042203	151	152	193	36	59	44	1.90707	1.05186e-11	4.25009e-10	up
gene_DH2020_023269	83	46	55	2	2	1	5.29473	1.05652e-11	4.26463e-10	up
gene_DH2020_012170	1281	1377	1524	782	863	677	0.924274	1.0987e-11	4.43045e-10	up
gene_DH2020_037042	500	271	465	168	118	101	1.76708	1.11245e-11	4.48138e-10	up
novel.9414	509	364	148	7	3	16	5.41243	1.12414e-11	4.52394e-10	up
gene_DH2020_010693	37	53	116	3	2	1	5.16672	1.12734e-11	4.53226e-10	up
gene_DH2020_035920	215	312	378	83	103	122	1.62547	1.14249e-11	4.5886e-10	up
gene_DH2020_031936	94	78	112	20	17	19	2.42509	1.14467e-11	4.59273e-10	up
gene_DH2020_049449	331	364	326	715	638	678	-0.90919	1.17115e-11	4.69431e-10	down
gene_DH2020_050027	493	715	825	13	34	4	5.35961	1.2127e-11	4.85598e-10	up
novel.6170	83	92	40	0	0	4	5.84284	1.25369e-11	5.01514e-10	up
gene_DH2020_000958	439	563	547	217	278	212	1.20346	1.40976e-11	5.63386e-10	up
gene_DH2020_009171	65	141	203	9	27	11	3.16706	1.41663e-11	5.65568e-10	up
gene_DH2020_012258	197	147	328	21	62	20	2.75913	1.47509e-11	5.87766e-10	up
gene_DH2020_030611	120	235	206	52	53	51	1.91682	1.47516e-11	5.87766e-10	up
gene_DH2020_044438	302	335	298	102	124	154	1.37975	1.48382e-11	5.90629e-10	up
gene_DH2020_037259	35	101	29	313	385	246	-2.4487	1.48775e-11	5.91608e-10	down
gene_DH2020_042097	7	7	3	86	55	67	-3.521	1.50957e-11	5.9969e-10	down
gene_DH2020_016739	4512	3976	4512	2787	2783	2773	0.72268	1.55436e-11	6.16874e-10	up
gene_DH2020_031480	3371	4162	5033	1706	2290	1254	1.32341	1.55887e-11	6.18054e-10	up
gene_DH2020_035712	290	172	156	60	27	52	2.26019	1.57031e-11	6.21977e-10	up
gene_DH2020_048312	854	1179	1382	123	254	122	2.8294	1.58114e-11	6.25648e-10	up
gene_DH2020_016127	208	230	244	82	99	68	1.52844	1.65509e-11	6.54048e-10	up
novel.4580	817	795	1041	491	472	506	0.932148	1.65617e-11	6.54048e-10	up
gene_DH2020_011940	382	298	254	112	122	114	1.5128	1.69084e-11	6.67084e-10	up
gene_DH2020_049666	57	75	52	228	186	191	-1.63379	1.70698e-11	6.72793e-10	down
gene_DH2020_014875	218	175	244	54	84	56	1.78948	1.7811e-11	7.01318e-10	up
gene_DH2020_027455	245	267	294	121	118	92	1.36177	1.79075e-11	7.04424e-10	up
gene_DH2020_027245	113	52	139	9	10	18	3.12413	1.86028e-11	7.31063e-10	up
gene_DH2020_004211	200	289	214	67	92	82	1.6186	1.86405e-11	7.31825e-10	up
gene_DH2020_009432	1526	1586	1296	2918	2451	2963	-0.830938	1.91974e-11	7.52954e-10	down
gene_DH2020_040304	250	99	426	47	45	40	2.62998	1.9703e-11	7.72032e-10	up
gene_DH2020_019627	390	478	479	235	204	249	1.04978	2.03109e-11	7.95076e-10	up
gene_DH2020_013226	26	65	140	3	2	1	5.32443	2.05467e-11	8.02834e-10	up
gene_DH2020_016156	194	168	287	64	45	80	1.86333	2.05491e-11	8.02834e-10	up
novel.1557	179	183	191	55	24	66	2.02418	2.06047e-11	8.04224e-10	up
novel.8629	88	103	119	325	281	248	-1.38358	2.0647e-11	8.05091e-10	down
gene_DH2020_027790	176	92	232	33	39	20	2.51776	2.10031e-11	8.18183e-10	up
gene_DH2020_045640	99	138	128	313	283	343	-1.28384	2.13071e-11	8.2922e-10	down
gene_DH2020_021285	39	76	145	2	10	2	4.2578	2.1818e-11	8.48283e-10	up
gene_DH2020_003668	235	287	250	540	547	539	-0.995445	2.29867e-11	8.92857e-10	down
gene_DH2020_017689	80	113	246	27	4	16	3.30618	2.332e-11	9.04927e-10	up
gene_DH2020_019474	168	123	87	549	358	391	-1.68036	2.35394e-11	9.12561e-10	down
gene_DH2020_049683	1686	1877	1869	2986	2856	2968	-0.617337	2.36976e-11	9.17807e-10	down
novel.5595	213	226	230	83	85	102	1.39042	2.37213e-11	9.17842e-10	up
gene_DH2020_037240	47	58	107	293	312	222	-1.89728	2.39523e-11	9.25888e-10	down
gene_DH2020_004528	175	95	204	38	19	39	2.39711	2.46862e-11	9.53338e-10	up
gene_DH2020_024913	357	438	447	232	183	172	1.16123	2.47734e-11	9.55788e-10	up
gene_DH2020_009528	1309	1409	1291	2429	2077	2355	-0.690767	2.51558e-11	9.6961e-10	down
gene_DH2020_004344	352	420	435	179	211	162	1.20268	2.5408e-11	9.78391e-10	up
gene_DH2020_020609	497	503	506	260	282	248	1.01054	2.57556e-11	9.90824e-10	up
gene_DH2020_037101	68	85	160	6	18	2	3.63719	2.59562e-11	9.97589e-10	up
gene_DH2020_022365	88	89	128	27	17	19	2.35667	2.60984e-11	1.00209e-09	up
novel.13903	1406	1421	1750	2722	2690	2674	-0.742595	2.62185e-11	1.00574e-09	down
gene_DH2020_033142	1755	1833	1832	3001	3081	2965	-0.659104	2.63905e-11	1.01138e-09	down
gene_DH2020_015656	1666	1850	1755	3017	2663	2976	-0.632905	2.67361e-11	1.02364e-09	down
gene_DH2020_033283	2287	1093	1579	690	579	664	1.45726	2.70247e-11	1.03371e-09	up
novel.8305	169	218	232	76	81	73	1.50324	2.73986e-11	1.04701e-09	up
gene_DH2020_008265	210	116	199	47	48	27	2.18942	2.7834e-11	1.06264e-09	up
novel.6825	150	133	163	49	44	50	1.7244	2.90567e-11	1.10827e-09	up
gene_DH2020_037417	168	231	208	612	530	408	-1.27528	2.90847e-11	1.10828e-09	down
gene_DH2020_035012	59	36	61	198	162	216	-1.79651	2.91486e-11	1.10868e-09	down
novel.10593	0	0	0	59	58	69	-8.31438	2.91503e-11	1.10868e-09	down
gene_DH2020_021331	279	311	267	101	72	139	1.54671	2.96261e-11	1.12571e-09	up
gene_DH2020_024948	36	96	180	11	7	9	3.59234	3.11024e-11	1.18069e-09	up
novel.3000	1429	1464	1627	2541	2396	2544	-0.646011	3.17721e-11	1.20492e-09	down
gene_DH2020_028619	657	615	717	1270	1126	1219	-0.778858	3.18008e-11	1.20492e-09	down
gene_DH2020_003524	56569	62615	60002	39942	42574	40864	0.61702	3.18576e-11	1.20594e-09	up
gene_DH2020_033428	149	118	137	37	22	44	2.0643	3.24329e-11	1.2261e-09	up
gene_DH2020_009360	63	69	52	199	205	184	-1.59461	3.24513e-11	1.2261e-09	down
gene_DH2020_041790	151	172	185	69	54	48	1.65135	3.29325e-11	1.24311e-09	up
gene_DH2020_041016	1473	1696	1901	1146	987	996	0.775406	3.37939e-11	1.27443e-09	up
gene_DH2020_018594	2862	507	3049	72	87	63	4.93791	3.39449e-11	1.27892e-09	up
gene_DH2020_040321	364	346	378	163	167	103	1.4078	3.4021e-11	1.28059e-09	up
gene_DH2020_005413	101	38	63	7	3	2	4.1763	3.4529e-11	1.29849e-09	up
novel.13118	585	399	450	155	208	208	1.41408	3.48294e-11	1.30856e-09	up
gene_DH2020_005523	1292	1336	1167	772	738	801	0.79973	3.54952e-11	1.33233e-09	up
gene_DH2020_024086	237	240	272	528	501	514	-0.962062	3.58154e-11	1.3431e-09	down
gene_DH2020_030050	182	96	186	40	26	40	2.22251	3.64155e-11	1.36433e-09	up
gene_DH2020_018541	82	21	105	0	0	0	8.64287	3.71101e-11	1.38905e-09	up
novel.10435	196	202	209	465	385	527	-1.09668	3.77138e-11	1.41034e-09	down
gene_DH2020_007226	309	257	247	582	607	625	-1.07235	3.89807e-11	1.45636e-09	down
gene_DH2020_033601	133	144	164	49	50	38	1.76382	3.92464e-11	1.46492e-09	up
gene_DH2020_015070	383	495	517	1060	991	844	-0.977582	3.9382e-11	1.46862e-09	down
gene_DH2020_037100	113	189	224	36	56	39	2.06792	3.94641e-11	1.47031e-09	up
gene_DH2020_022167	2231	2346	2229	3919	3446	3717	-0.61961	3.96947e-11	1.47753e-09	down
novel.7569	695	741	791	1323	1241	1293	-0.71176	3.98395e-11	1.48155e-09	down
gene_DH2020_003088	124	87	101	29	10	15	2.62944	4.08137e-11	1.51637e-09	up
novel.7670	180	186	212	78	71	75	1.44841	4.16401e-11	1.54483e-09	up
gene_DH2020_007373	77	67	130	5	14	16	3.03799	4.16566e-11	1.54483e-09	up
gene_DH2020_032222	895	939	1181	528	574	585	0.914066	4.17107e-11	1.54541e-09	up
gene_DH2020_041792	243	195	214	83	87	75	1.4962	4.19152e-11	1.55156e-09	up
gene_DH2020_017351	314	259	352	147	113	88	1.49406	4.23543e-11	1.56637e-09	up
gene_DH2020_036723	1007	1282	1635	2685	2524	2694	-0.935897	4.2989e-11	1.58838e-09	down
gene_DH2020_010007	46	87	88	4	10	10	3.26786	4.3349e-11	1.60021e-09	up
gene_DH2020_048780	1339	1369	1683	2480	2755	2857	-0.805093	4.36576e-11	1.61012e-09	down
gene_DH2020_019186	123	168	195	41	57	41	1.8743	4.46074e-11	1.64364e-09	up
novel.425	48	65	86	0	1	2	6.12398	4.54235e-11	1.67218e-09	up
gene_DH2020_011363	34	58	131	6	0	1	5.06781	4.54956e-11	1.6733e-09	up
novel.2852	46	70	73	5	9	5	3.38237	4.55452e-11	1.67359e-09	up
gene_DH2020_011233	1060	1096	1144	1936	1806	1800	-0.666635	4.7195e-11	1.73263e-09	down
gene_DH2020_007676	536	613	570	1156	922	1144	-0.821995	4.76153e-11	1.74542e-09	down
gene_DH2020_048137	21	102	147	3	1	7	4.68078	4.76305e-11	1.74542e-09	up
gene_DH2020_008239	15	4	21	112	129	84	-2.9466	4.77973e-11	1.74994e-09	down
novel.8133	82	104	129	15	7	28	2.73998	4.93807e-11	1.80626e-09	up
gene_DH2020_037622	2959	2810	3390	2072	1926	2022	0.686873	5.0481e-11	1.84483e-09	up
gene_DH2020_022197	181	324	385	103	87	103	1.67399	5.11029e-11	1.86586e-09	up
gene_DH2020_004215	540	624	730	1209	1137	1187	-0.821757	5.11782e-11	1.86691e-09	down
novel.14044	109	141	174	25	46	22	2.25159	5.12245e-11	1.86691e-09	up
novel.4743	1988	2361	2272	1456	1253	1012	0.910612	5.13322e-11	1.86913e-09	up
gene_DH2020_048143	8499	9698	8828	15072	14870	14071	-0.623831	5.16623e-11	1.87945e-09	down
gene_DH2020_025793	318	287	378	151	144	156	1.20521	5.296e-11	1.92492e-09	up
gene_DH2020_047823	47	48	60	2	3	4	4.18477	5.58294e-11	2.02738e-09	up
gene_DH2020_013487	403	342	514	84	174	63	2.03238	5.80779e-11	2.10712e-09	up
gene_DH2020_046201	65	37	97	0	4	0	5.70339	5.89364e-11	2.13634e-09	up
novel.13729	38	34	38	186	103	180	-1.9995	5.93957e-11	2.15105e-09	down
gene_DH2020_042940	64	81	101	234	290	229	-1.54376	6.09627e-11	2.20581e-09	down
gene_DH2020_015266	83	55	95	14	6	12	2.95504	6.14536e-11	2.22157e-09	up
gene_DH2020_045772	911	116	898	15	6	5	6.31568	6.21639e-11	2.24522e-09	up
gene_DH2020_012501	176	195	164	424	378	398	-1.08197	6.26366e-11	2.26027e-09	down
gene_DH2020_007666	319	138	374	67	69	72	2.08254	6.37184e-11	2.29724e-09	up
gene_DH2020_045809	537	97	701	13	12	9	5.37924	6.42021e-11	2.3126e-09	up
novel.352	1469	1261	1143	674	743	639	0.998019	6.48952e-11	2.33547e-09	up
novel.2618	451	425	403	183	209	229	1.1254	6.5598e-11	2.35805e-09	up
gene_DH2020_047530	2882	3166	3702	2093	2117	2087	0.707671	6.56401e-11	2.35805e-09	up
gene_DH2020_042260	2296	2386	2796	4263	4248	4094	-0.675104	6.66362e-11	2.3917e-09	down
gene_DH2020_030794	220	266	301	87	115	111	1.40337	6.85925e-11	2.45925e-09	up
gene_DH2020_017963	189	249	342	680	599	617	-1.20741	6.86408e-11	2.45925e-09	down
gene_DH2020_039660	96	29	209	7	10	6	3.92614	7.03391e-11	2.51785e-09	up
gene_DH2020_024230	107	105	142	27	33	33	2.00501	7.09393e-11	2.53707e-09	up
gene_DH2020_009089	423	347	410	191	127	198	1.28444	7.18024e-11	2.56566e-09	up
gene_DH2020_027481	167	150	168	410	395	341	-1.15894	7.2056e-11	2.57243e-09	down
gene_DH2020_031569	54	53	65	6	5	7	3.33834	7.39832e-11	2.63889e-09	up
novel.10519	32	18	52	183	140	163	-2.1703	7.768e-11	2.76829e-09	down
gene_DH2020_015284	1111	368	1168	79	96	89	3.41044	7.78586e-11	2.77083e-09	up
gene_DH2020_042534	82	110	124	15	27	25	2.30725	7.78893e-11	2.77083e-09	up
gene_DH2020_002651	454	500	534	250	281	261	0.986899	7.8973e-11	2.80689e-09	up
gene_DH2020_020361	182	221	276	69	90	46	1.79502	7.92801e-11	2.81532e-09	up
gene_DH2020_006986	19	87	159	4	5	1	4.7739	8.12953e-11	2.88433e-09	up
gene_DH2020_043177	66	80	54	288	180	209	-1.66958	8.15064e-11	2.88927e-09	down
gene_DH2020_035586	2134	780	1150	109	173	121	3.42582	8.34385e-11	2.95515e-09	up
gene_DH2020_025579	119	130	164	352	354	313	-1.22672	8.41513e-11	2.97777e-09	down
gene_DH2020_026439	250	219	273	85	113	76	1.51302	8.45891e-11	2.99063e-09	up
novel.8925	5	2	9	75	55	65	-3.524	8.55416e-11	3.02164e-09	down
novel.10561	555	244	426	125	132	131	1.75076	8.79441e-11	3.10378e-09	up
novel.2701	66	78	78	195	252	216	-1.5043	8.81621e-11	3.10874e-09	down
gene_DH2020_016989	119	93	363	21	28	34	2.85462	9.08845e-11	3.20192e-09	up
gene_DH2020_036442	119	140	136	343	324	288	-1.19464	9.09686e-11	3.20208e-09	down
gene_DH2020_028779	352	322	379	120	174	155	1.30613	9.10655e-11	3.20268e-09	up
novel.9428	459	617	557	1098	926	1211	-0.905024	9.30136e-11	3.26833e-09	down
gene_DH2020_030442	1128	492	1271	170	144	159	2.69993	9.97813e-11	3.50307e-09	up
novel.3266	395	390	438	813	855	739	-0.898297	1.01692e-10	3.56705e-09	down
gene_DH2020_011073	330	94	306	45	54	32	2.56401	1.01959e-10	3.57327e-09	up
gene_DH2020_000062	692	735	784	1291	1191	1434	-0.742729	1.05642e-10	3.69914e-09	down
gene_DH2020_028605	162	198	200	62	71	36	1.80079	1.06808e-10	3.7367e-09	up
gene_DH2020_010448	769	789	966	1547	1514	1484	-0.770223	1.07588e-10	3.76072e-09	down
gene_DH2020_032180	93	41	147	4	8	14	3.51151	1.08579e-10	3.79204e-09	up
gene_DH2020_039229	1724	1932	1814	3140	2703	3130	-0.630777	1.09511e-10	3.82126e-09	down
gene_DH2020_045191	105	116	120	32	33	32	1.89304	1.11588e-10	3.89039e-09	up
gene_DH2020_010297	439	507	503	246	276	242	1.00016	1.14107e-10	3.97474e-09	up
novel.11419	985	1099	870	522	361	586	1.09835	1.14935e-10	4.00011e-09	up
gene_DH2020_037768	458	427	434	852	837	812	-0.840239	1.15997e-10	4.03357e-09	down
novel.3737	53	56	66	194	151	208	-1.57599	1.18148e-10	4.10484e-09	down
gene_DH2020_015727	41	96	47	231	232	241	-1.86117	1.20136e-10	4.17028e-09	down
gene_DH2020_046074	82	157	301	40	26	30	2.55798	1.20374e-10	4.17495e-09	up
gene_DH2020_000945	347	450	398	819	690	845	-0.896322	1.22938e-10	4.26018e-09	down
gene_DH2020_011716	76	68	87	13	16	6	2.79825	1.23349e-10	4.27073e-09	up
gene_DH2020_049828	212	214	230	92	96	89	1.3238	1.24215e-10	4.29702e-09	up
gene_DH2020_039543	81	32	56	1	2	3	4.91091	1.24965e-10	4.31926e-09	up
novel.454	928	967	1057	429	581	561	0.985389	1.25173e-10	4.32273e-09	up
gene_DH2020_003529	2049	2358	2354	3775	3463	3564	-0.595911	1.26059e-10	4.34959e-09	down
gene_DH2020_031253	694	863	885	1553	1959	1505	-0.96784	1.2648e-10	4.36036e-09	down
novel.5542	97	117	91	14	7	29	2.7006	1.27878e-10	4.40479e-09	up
novel.2944	310	264	162	3	1	13	5.54537	1.28653e-10	4.42767e-09	up
gene_DH2020_007240	153	149	122	325	337	413	-1.25681	1.2983e-10	4.4642e-09	down
gene_DH2020_005483	598	751	844	445	357	392	0.955897	1.29937e-10	4.4642e-09	up
gene_DH2020_040360	119	93	59	17	13	15	2.68693	1.30393e-10	4.47605e-09	up
gene_DH2020_009671	1062	289	830	62	62	70	3.58775	1.32749e-10	4.55304e-09	up
gene_DH2020_044389	36	44	47	137	137	190	-1.78922	1.34003e-10	4.59156e-09	down
gene_DH2020_014610	2034	851	1732	113	232	184	3.2051	1.34101e-10	4.59156e-09	up
gene_DH2020_044785	97	152	145	40	33	39	1.89137	1.38415e-10	4.73183e-09	up
gene_DH2020_033577	83	64	105	8	13	19	2.73463	1.38433e-10	4.73183e-09	up
gene_DH2020_012138	202	205	219	452	454	421	-1.00406	1.39327e-10	4.75833e-09	down
gene_DH2020_039437	53	63	46	0	3	1	5.41641	1.41301e-10	4.82164e-09	up
gene_DH2020_000506	254	182	351	99	86	77	1.6667	1.4265e-10	4.86354e-09	up
novel.3650	1468	1644	1639	966	1052	1037	0.715139	1.43494e-10	4.88817e-09	up
gene_DH2020_049956	56	72	40	181	191	207	-1.70242	1.45791e-10	4.96017e-09	down
novel.3649	79	128	99	30	12	16	2.48463	1.45855e-10	4.96017e-09	up
gene_DH2020_029965	40	68	96	8	8	6	3.27979	1.48349e-10	5.04074e-09	up
gene_DH2020_004111	618	648	608	396	342	333	0.890562	1.50693e-10	5.11606e-09	up
gene_DH2020_031943	184	195	131	425	406	438	-1.22898	1.52682e-10	5.17919e-09	down
gene_DH2020_024332	171	223	225	89	81	69	1.44977	1.52877e-10	5.18144e-09	up
gene_DH2020_003851	606	433	568	234	270	188	1.29655	1.54251e-10	5.22359e-09	up
gene_DH2020_025540	182	188	251	80	82	76	1.46023	1.55121e-10	5.24862e-09	up
gene_DH2020_004448	19	10	31	136	81	175	-2.61894	1.56298e-10	5.284e-09	down
gene_DH2020_045745	807	908	1015	1585	1725	1604	-0.77222	1.5879e-10	5.36375e-09	down
gene_DH2020_011055	52	54	57	208	189	144	-1.65095	1.62841e-10	5.49595e-09	down
gene_DH2020_000947	789	285	702	29	67	34	3.84581	1.6309e-10	5.49974e-09	up
gene_DH2020_035319	71	19	84	0	0	0	8.38705	1.65222e-10	5.56695e-09	up
gene_DH2020_036839	820	706	836	445	452	461	0.881142	1.65689e-10	5.57802e-09	up
gene_DH2020_001216	1014	1082	1066	611	670	524	0.886371	1.66345e-10	5.59539e-09	up
gene_DH2020_028168	1417	1427	1792	881	975	874	0.839846	1.67842e-10	5.64102e-09	up
gene_DH2020_017098	2422	2285	2242	1543	1512	1489	0.69645	1.68421e-10	5.65356e-09	up
gene_DH2020_048247	9	3	2	61	76	56	-3.6969	1.68496e-10	5.65356e-09	down
gene_DH2020_047938	157	211	378	50	81	36	2.21408	1.73235e-10	5.80773e-09	up
gene_DH2020_046085	637	623	723	372	378	401	0.865202	1.74378e-10	5.84114e-09	up
gene_DH2020_045381	1947	1802	1409	834	985	871	1.02311	1.76056e-10	5.89245e-09	up
gene_DH2020_014240	245	287	291	118	132	127	1.2035	1.77891e-10	5.94891e-09	up
novel.2266	78	114	128	33	15	17	2.38075	1.82851e-10	6.10969e-09	up
gene_DH2020_009357	60	60	58	260	158	178	-1.65411	1.87487e-10	6.2594e-09	down
gene_DH2020_045990	223	66	224	31	15	34	2.78163	1.94316e-10	6.48199e-09	up
novel.3937	98	112	93	267	244	258	-1.261	1.96435e-10	6.54722e-09	down
gene_DH2020_005054	2621	2812	2242	1682	1517	1536	0.781801	1.97327e-10	6.57151e-09	up
gene_DH2020_019540	225	177	237	602	512	431	-1.19004	1.99291e-10	6.62612e-09	down
gene_DH2020_001203	54	69	69	10	5	11	2.96833	1.99297e-10	6.62612e-09	up
gene_DH2020_048370	42	54	52	161	144	273	-1.88172	2.00997e-10	6.67711e-09	down
gene_DH2020_031299	232	321	302	619	533	617	-0.969629	2.03227e-10	6.74562e-09	down
gene_DH2020_017712	21	67	122	4	2	3	4.60502	2.04513e-10	6.78269e-09	up
gene_DH2020_016285	944	431	595	218	231	248	1.59514	2.05117e-10	6.79713e-09	up
gene_DH2020_034391	506	448	335	177	165	211	1.31213	2.06386e-10	6.83354e-09	up
gene_DH2020_011423	32	56	126	6	4	0	4.47971	2.06758e-10	6.84021e-09	up
gene_DH2020_000673	866	778	760	474	414	495	0.885109	2.07334e-10	6.85361e-09	up
gene_DH2020_016357	191	254	305	92	102	102	1.4139	2.07795e-10	6.86323e-09	up
gene_DH2020_020870	462	529	489	965	858	869	-0.78145	2.10091e-10	6.93334e-09	down
gene_DH2020_003320	157	228	301	554	562	591	-1.24414	2.11265e-10	6.96157e-09	down
gene_DH2020_040948	1	5	9	77	89	44	-3.7469	2.11293e-10	6.96157e-09	down
novel.260	35	32	31	181	103	130	-1.98691	2.11581e-10	6.96536e-09	down
novel.2052	545	635	679	1169	1025	1109	-0.749215	2.18335e-10	7.1818e-09	down
gene_DH2020_011307	240	235	253	492	514	487	-0.956148	2.19057e-10	7.19967e-09	down
novel.1116	218	205	193	507	379	566	-1.14703	2.22639e-10	7.3114e-09	down
gene_DH2020_018077	154	153	310	31	67	36	2.26001	2.28267e-10	7.4901e-09	up
gene_DH2020_041193	445	541	542	935	900	932	-0.778132	2.29031e-10	7.50902e-09	down
gene_DH2020_036505	178	182	209	403	413	406	-1.02372	2.35404e-10	7.71169e-09	down
gene_DH2020_036814	140	29	116	8	6	11	3.61144	2.35596e-10	7.71169e-09	up
gene_DH2020_001120	3634	3705	3807	2584	2605	2647	0.589259	2.37935e-10	7.78191e-09	up
novel.10482	212	214	230	512	389	543	-1.0521	2.39283e-10	7.81963e-09	down
gene_DH2020_027441	78	63	116	18	12	16	2.56394	2.46622e-10	8.05291e-09	up
gene_DH2020_010629	467	236	525	75	135	137	1.90102	2.5019e-10	8.16277e-09	up
gene_DH2020_012945	76	98	92	21	9	22	2.44195	2.53874e-10	8.27626e-09	up
gene_DH2020_001522	568	600	634	1128	960	1071	-0.727147	2.57125e-10	8.37355e-09	down
gene_DH2020_017547	493	575	678	261	324	218	1.19083	2.57275e-10	8.37355e-09	up
gene_DH2020_012380	85	39	142	1	0	0	8.02839	2.61205e-10	8.49457e-09	up
gene_DH2020_045058	78	35	239	7	13	6	3.81271	2.62091e-10	8.51647e-09	up
novel.11985	17	41	41	203	103	183	-2.22315	2.6436e-10	8.58326e-09	down
gene_DH2020_000464	215	288	382	112	108	128	1.42004	2.71021e-10	8.79243e-09	up
gene_DH2020_025718	38	88	111	13	5	2	3.63806	2.80907e-10	9.10578e-09	up
gene_DH2020_049074	1953	2261	2272	1498	1113	1466	0.754165	2.82396e-10	9.14668e-09	up
novel.6468	373	460	415	216	223	218	1.00412	2.83403e-10	9.1719e-09	up
gene_DH2020_009764	678	624	551	1199	1127	1211	-0.846112	2.8755e-10	9.29508e-09	down
gene_DH2020_023949	79	19	198	4	4	7	4.37435	2.87672e-10	9.29508e-09	up
gene_DH2020_002226	438	440	436	225	228	257	0.9706	2.8959e-10	9.34952e-09	up
gene_DH2020_038065	13	18	14	84	113	73	-2.51331	2.89902e-10	9.35206e-09	down
novel.11094	1503	909	1272	589	569	619	1.14164	2.939e-10	9.47343e-09	up
gene_DH2020_044333	70	60	85	12	11	14	2.62084	2.99791e-10	9.65559e-09	up
gene_DH2020_033067	304	234	68	4	0	3	6.55995	3.09172e-10	9.94973e-09	up
gene_DH2020_004430	462	388	373	201	192	209	1.10998	3.21599e-10	1.03414e-08	up
gene_DH2020_014704	154	150	160	351	322	353	-1.06194	3.32062e-10	1.06693e-08	down
gene_DH2020_045043	68	22	194	6	6	2	4.40506	3.35535e-10	1.07723e-08	up
gene_DH2020_032950	57	67	91	231	260	186	-1.58379	3.37931e-10	1.08405e-08	down
gene_DH2020_032407	979	907	760	492	454	518	0.941979	3.39298e-10	1.08757e-08	up
gene_DH2020_045419	56	76	65	8	13	7	2.88693	3.40413e-10	1.09027e-08	up
gene_DH2020_022858	32	99	176	14	6	2	3.86544	3.48993e-10	1.11686e-08	up
novel.3146	132	140	115	44	41	31	1.82107	3.54286e-10	1.1329e-08	up
gene_DH2020_042664	69	102	176	5	23	18	2.96805	3.66583e-10	1.17129e-08	up
gene_DH2020_009516	123	159	134	35	51	41	1.78595	3.67642e-10	1.17374e-08	up
gene_DH2020_048099	1202	1345	1402	2235	2014	2148	-0.615283	3.72212e-10	1.18738e-08	down
gene_DH2020_015709	41	102	94	0	0	2	6.95796	3.74108e-10	1.19248e-08	up
gene_DH2020_014329	1721	1882	2340	1023	1232	865	1.00035	3.78885e-10	1.20675e-08	up
novel.13523	190	208	170	492	349	504	-1.15453	3.80757e-10	1.21176e-08	down
novel.1177	125	185	94	465	352	372	-1.47153	3.81572e-10	1.21339e-08	down
gene_DH2020_031965	185	225	165	467	417	415	-1.09284	3.84248e-10	1.22093e-08	down
gene_DH2020_012987	148	209	225	63	77	43	1.73731	3.87893e-10	1.23154e-08	up
novel.6930	37	47	69	3	4	4	3.86921	3.91493e-10	1.24179e-08	up
gene_DH2020_022752	1099	1033	1571	473	684	405	1.31183	3.91741e-10	1.24179e-08	up
gene_DH2020_022119	58	46	123	2	11	1	4.06845	3.92164e-10	1.24215e-08	up
gene_DH2020_013661	67	66	88	194	199	259	-1.48083	3.93485e-10	1.24535e-08	down
gene_DH2020_002635	1738	1849	1822	1211	1198	1284	0.631841	3.94076e-10	1.24624e-08	up
gene_DH2020_006280	187	219	228	101	81	66	1.43393	3.94691e-10	1.2472e-08	up
gene_DH2020_023146	1095	1244	1025	2146	1900	1905	-0.739624	3.95822e-10	1.2498e-08	down
gene_DH2020_047921	913	962	1234	525	627	552	0.940972	4.029e-10	1.27114e-08	up
gene_DH2020_003866	5363	6011	5828	8916	8836	8818	-0.547565	4.1231e-10	1.29981e-08	down
gene_DH2020_035623	1212	1134	999	659	639	683	0.84184	4.14159e-10	1.30462e-08	up
gene_DH2020_047517	1322	1684	1609	2747	2691	2500	-0.705646	4.16642e-10	1.31141e-08	down
gene_DH2020_035225	971	929	975	619	486	631	0.814662	4.29424e-10	1.35058e-08	up
gene_DH2020_004217	739	864	807	1602	1240	1440	-0.745329	4.30498e-10	1.3529e-08	down
gene_DH2020_009932	30	81	199	6	12	4	3.85748	4.34939e-10	1.36579e-08	up
gene_DH2020_022016	322	368	317	710	633	620	-0.880742	4.43226e-10	1.39073e-08	down
gene_DH2020_023940	45	47	77	3	8	3	3.6585	4.46079e-10	1.39823e-08	up
gene_DH2020_035367	249	160	264	79	85	63	1.64935	4.46313e-10	1.39823e-08	up
novel.2331	203	254	180	86	82	83	1.42587	4.47178e-10	1.39985e-08	up
gene_DH2020_009978	1031	989	1041	1720	1695	1722	-0.664767	4.54867e-10	1.42255e-08	down
gene_DH2020_001083	368	411	506	919	769	815	-0.882414	4.5514e-10	1.42255e-08	down
gene_DH2020_002153	61	78	155	8	21	9	3.00453	4.65234e-10	1.45297e-08	up
gene_DH2020_016383	117	103	79	22	24	25	2.16208	4.7189e-10	1.47261e-08	up
novel.5241	1535	1878	1871	1058	694	1126	0.962679	4.77759e-10	1.48977e-08	up
gene_DH2020_047727	74	46	43	179	193	203	-1.72851	4.82489e-10	1.50335e-08	down
novel.3673	46	32	53	0	0	0	7.97373	4.87061e-10	1.51642e-08	up
gene_DH2020_022656	344	355	318	688	586	715	-0.881919	4.91524e-10	1.52913e-08	down
gene_DH2020_012369	129	43	228	0	0	0	9.57807	5.39107e-10	1.67586e-08	up
gene_DH2020_023943	424	485	805	191	265	157	1.54552	5.54779e-10	1.72325e-08	up
novel.10033	107	125	123	334	266	264	-1.20119	5.57915e-10	1.73165e-08	down
gene_DH2020_001571	429	552	525	887	927	998	-0.823642	5.64077e-10	1.74942e-08	down
gene_DH2020_004431	1203	1058	907	484	619	488	1.07545	5.64822e-10	1.75038e-08	up
gene_DH2020_045780	1409	1419	1708	1005	808	1018	0.763422	5.65775e-10	1.75198e-08	up
gene_DH2020_017461	14035	13850	11407	25748	20260	26471	-0.792787	5.73108e-10	1.77332e-08	down
gene_DH2020_042676	42	42	38	168	203	113	-1.91272	5.94438e-10	1.83791e-08	down
novel.8932	2	2	1	56	39	59	-4.85556	5.95278e-10	1.83909e-08	down
gene_DH2020_017470	117	111	177	13	35	37	2.32068	5.98164e-10	1.84658e-08	up
gene_DH2020_014516	369	386	555	11	35	5	4.7271	6.01215e-10	1.85458e-08	up
gene_DH2020_036861	166	32	130	5	7	17	3.60016	6.19323e-10	1.90897e-08	up
gene_DH2020_044422	22	40	25	128	112	121	-1.97356	6.26873e-10	1.93076e-08	down
gene_DH2020_041843	683	406	638	250	238	272	1.2727	6.28915e-10	1.93551e-08	up
gene_DH2020_006170	199	117	168	57	46	36	1.88993	6.2938e-10	1.93551e-08	up
novel.13536	201	36	208	16	14	22	3.19186	6.48793e-10	1.99369e-08	up
gene_DH2020_044420	3273	3146	3435	2140	2301	2054	0.680782	6.5642e-10	2.01558e-08	up
gene_DH2020_037517	210	156	124	33	39	60	1.98569	6.72786e-10	2.06426e-08	up
gene_DH2020_026328	122	109	225	34	43	39	2.04486	6.86845e-10	2.10578e-08	up
gene_DH2020_001363	259	308	298	621	487	644	-0.934504	6.95022e-10	2.12923e-08	down
gene_DH2020_041631	409	339	351	202	166	153	1.16441	6.98324e-10	2.13771e-08	up
novel.9211	826	797	634	368	243	431	1.20989	7.01074e-10	2.1445e-08	up
gene_DH2020_047537	675	282	568	186	163	169	1.65129	7.06813e-10	2.16041e-08	up
gene_DH2020_009805	1609	1951	2602	1050	1205	1027	0.978463	7.08053e-10	2.16255e-08	up
gene_DH2020_001418	1842	1933	2153	1371	1316	1181	0.694837	7.14667e-10	2.18109e-08	up
gene_DH2020_001121	461	214	473	108	131	132	1.71399	7.20884e-10	2.19839e-08	up
gene_DH2020_019379	56	62	56	10	8	4	3.06513	7.24885e-10	2.20892e-08	up
gene_DH2020_024467	2039	2356	2314	3700	3458	3450	-0.581262	7.32442e-10	2.23026e-08	down
novel.7783	44	33	22	205	91	221	-2.27849	7.41743e-10	2.25687e-08	down
novel.1596	3	12	14	65	109	72	-3.02778	7.47652e-10	2.27312e-08	down
gene_DH2020_040495	1429	1656	1797	987	1084	914	0.784391	7.64967e-10	2.32401e-08	up
gene_DH2020_023025	182	66	161	25	26	30	2.42768	7.71565e-10	2.34228e-08	up
gene_DH2020_017377	342	296	381	746	595	712	-0.925241	7.76612e-10	2.35582e-08	down
gene_DH2020_044167	419	417	484	270	212	231	0.971835	7.84251e-10	2.3772e-08	up
novel.9046	508	445	308	108	194	100	1.72617	8.01541e-10	2.42692e-08	up
gene_DH2020_004787	2	5	0	73	25	104	-4.75027	8.01863e-10	2.42692e-08	down
gene_DH2020_043195	271	296	236	638	496	556	-0.986755	8.02941e-10	2.42835e-08	down
gene_DH2020_017619	1145	1053	1057	734	581	687	0.789059	8.34732e-10	2.52193e-08	up
gene_DH2020_009934	1122	1205	1065	2182	1745	1954	-0.708087	8.35139e-10	2.52193e-08	down
gene_DH2020_032394	141	146	155	371	429	298	-1.23742	8.46581e-10	2.55456e-08	down
gene_DH2020_049409	28	60	123	0	5	6	4.31233	8.48418e-10	2.55818e-08	up
gene_DH2020_008002	277	479	654	152	185	92	1.77488	8.58374e-10	2.58626e-08	up
gene_DH2020_002945	23	10	23	106	107	88	-2.34318	8.79966e-10	2.64933e-08	down
gene_DH2020_019651	680	778	778	506	422	451	0.778994	8.82921e-10	2.65623e-08	up
novel.10796	433	437	419	904	688	866	-0.844042	8.84073e-10	2.65771e-08	down
gene_DH2020_035520	151	48	78	2	15	8	3.55487	9.02649e-10	2.70884e-08	up
gene_DH2020_024062	463	447	537	275	180	269	1.08633	9.02792e-10	2.70884e-08	up
novel.9006	9	7	4	75	56	55	-3.12655	9.03104e-10	2.70884e-08	down
novel.13955	233	295	332	141	132	112	1.23489	9.15158e-10	2.74295e-08	up
novel.9384	353	502	761	17	56	14	4.25398	9.1796e-10	2.74929e-08	up
gene_DH2020_048405	588	732	662	409	335	413	0.858912	9.22631e-10	2.76028e-08	up
gene_DH2020_012650	14041	16644	24008	9999	10428	9509	0.939965	9.23033e-10	2.76028e-08	up
gene_DH2020_031411	213	305	320	51	106	26	2.24816	9.23689e-10	2.76028e-08	up
novel.5376	13	8	19	77	70	109	-2.59473	9.4376e-10	2.81816e-08	down
gene_DH2020_012975	270	306	407	149	157	139	1.21721	9.62266e-10	2.87128e-08	up
gene_DH2020_031996	4	6	3	67	41	56	-3.56825	9.69631e-10	2.89111e-08	down
novel.100	211	233	245	103	104	109	1.20409	9.9535e-10	2.9656e-08	up
novel.7355	202	227	192	37	89	52	1.87039	1.00338e-09	2.98515e-08	up
gene_DH2020_006386	68	80	57	11	12	13	2.59247	1.0034e-09	2.98515e-08	up
gene_DH2020_011849	990	982	1070	659	598	704	0.716508	1.04669e-09	3.10971e-08	up
novel.12517	56	37	71	0	3	0	5.84519	1.04681e-09	3.10971e-08	up
gene_DH2020_005251	180	167	195	52	81	52	1.62442	1.07691e-09	3.19675e-08	up
gene_DH2020_012776	185	322	422	88	106	119	1.63521	1.08581e-09	3.22077e-08	up
gene_DH2020_020801	231	221	212	473	406	506	-0.974303	1.08729e-09	3.22279e-08	down
gene_DH2020_008025	821	724	974	462	498	454	0.911494	1.08883e-09	3.22498e-08	up
gene_DH2020_043462	239	223	279	107	115	113	1.22469	1.10763e-09	3.27826e-08	up
gene_DH2020_021772	75	89	180	26	20	24	2.36852	1.11107e-09	3.28601e-08	up
gene_DH2020_043226	99	74	95	252	222	235	-1.31793	1.12648e-09	3.32912e-08	down
gene_DH2020_009354	61	40	50	164	177	158	-1.64033	1.13579e-09	3.35418e-08	down
gene_DH2020_024892	812	1119	1019	2146	1510	2102	-0.881514	1.13677e-09	3.3546e-08	down
gene_DH2020_039458	240	258	335	101	132	123	1.29965	1.15031e-09	3.3912e-08	up
gene_DH2020_041138	219	347	541	113	135	124	1.63635	1.15086e-09	3.3912e-08	up
gene_DH2020_007273	2378	2651	2440	1514	1477	1851	0.7079	1.17807e-09	3.46884e-08	up
gene_DH2020_020215	61	77	138	19	17	15	2.50571	1.18156e-09	3.47656e-08	up
gene_DH2020_017609	6505	7346	6533	4989	4624	4961	0.566342	1.18802e-09	3.493e-08	up
gene_DH2020_011083	627	723	562	1156	1166	1239	-0.814933	1.21564e-09	3.57159e-08	down
novel.3946	40	66	67	202	145	221	-1.63469	1.22016e-09	3.58226e-08	down
gene_DH2020_022641	834	151	635	33	25	30	4.30586	1.23519e-09	3.62374e-08	up
gene_DH2020_035317	101	169	135	363	374	303	-1.28754	1.23782e-09	3.62879e-08	down
novel.13449	58	76	92	17	15	9	2.53633	1.2426e-09	3.64014e-08	up
gene_DH2020_032333	1327	1411	1333	2308	2218	2130	-0.627869	1.24398e-09	3.64156e-08	down
gene_DH2020_042674	1067	1231	1091	2135	1698	1970	-0.691395	1.24953e-09	3.65513e-08	down
gene_DH2020_022627	117	102	118	38	34	25	1.87945	1.27496e-09	3.72681e-08	up
gene_DH2020_031884	259	198	286	92	106	108	1.3607	1.29863e-09	3.79324e-08	up
gene_DH2020_018644	44	46	48	4	2	5	3.73487	1.30579e-09	3.81137e-08	up
gene_DH2020_016879	78	57	149	13	20	8	2.8562	1.34943e-09	3.93589e-08	up
novel.3009	48	112	204	23	16	15	2.81536	1.35323e-09	3.94412e-08	up
gene_DH2020_014997	239	295	306	633	544	515	-0.93135	1.38249e-09	4.02646e-08	down
gene_DH2020_006158	58	65	115	15	2	12	3.12417	1.39838e-09	4.0698e-08	up
gene_DH2020_036651	118	146	199	43	57	31	1.88786	1.41103e-09	4.10364e-08	up
gene_DH2020_046248	48	42	65	2	3	8	3.6567	1.4135e-09	4.10784e-08	up
gene_DH2020_033373	186	218	252	79	83	108	1.35864	1.41613e-09	4.1125e-08	up
gene_DH2020_006794	2611	3024	2575	4746	4425	4326	-0.635642	1.42002e-09	4.12082e-08	down
gene_DH2020_020913	30	34	15	130	116	111	-2.0887	1.47299e-09	4.27147e-08	down
novel.686	83	64	145	19	21	9	2.64489	1.48647e-09	4.30745e-08	up
gene_DH2020_020115	241	277	320	608	508	547	-0.908701	1.4895e-09	4.31309e-08	down
gene_DH2020_034075	6	3	1	67	41	52	-3.90132	1.50869e-09	4.36553e-08	down
gene_DH2020_017317	391	534	561	220	278	219	1.12126	1.52383e-09	4.40617e-08	up
gene_DH2020_008285	4	8	8	56	55	65	-3.06106	1.55136e-09	4.48194e-08	down
gene_DH2020_010953	1137	1275	1581	2632	2748	2197	-0.850707	1.55227e-09	4.48194e-08	down
gene_DH2020_000983	37	154	274	15	21	20	3.10211	1.61735e-09	4.66649e-08	up
gene_DH2020_000055	83	75	67	8	15	18	2.53901	1.6239e-09	4.67981e-08	up
novel.282	450	537	333	174	146	233	1.34463	1.62429e-09	4.67981e-08	up
gene_DH2020_002148	150	76	124	318	359	359	-1.47846	1.62643e-09	4.68259e-08	down
gene_DH2020_028311	66	76	83	202	217	189	-1.35782	1.64441e-09	4.73098e-08	down
novel.11624	17	29	45	170	165	99	-2.18782	1.6588e-09	4.76896e-08	down
gene_DH2020_004281	139	112	147	37	47	44	1.71672	1.68195e-09	4.83207e-08	up
gene_DH2020_015724	210	96	391	45	46	55	2.33041	1.71911e-09	4.93528e-08	up
gene_DH2020_039432	95	78	76	19	16	22	2.21658	1.73627e-09	4.98099e-08	up
gene_DH2020_039177	74	79	67	16	17	10	2.43558	1.74407e-09	4.99979e-08	up
gene_DH2020_030605	915	1107	1307	2105	2262	1886	-0.83692	1.80365e-09	5.16689e-08	down
gene_DH2020_040001	204	334	273	127	109	86	1.40785	1.87908e-09	5.37916e-08	up
gene_DH2020_032871	258	173	384	793	614	816	-1.36452	1.93574e-09	5.53739e-08	down
gene_DH2020_016598	158	248	277	503	544	532	-1.13852	1.94582e-09	5.56226e-08	down
gene_DH2020_034129	483	398	434	207	239	229	1.04501	1.9527e-09	5.57556e-08	up
gene_DH2020_028902	114	130	138	324	252	306	-1.1242	1.95325e-09	5.57556e-08	down
gene_DH2020_026952	533	554	644	338	339	271	0.946003	1.96046e-09	5.59219e-08	up
gene_DH2020_016480	280	181	247	69	101	85	1.5549	1.98595e-09	5.66054e-08	up
gene_DH2020_049562	81	82	113	19	24	25	2.09679	1.98724e-09	5.66054e-08	up
gene_DH2020_038375	34	60	108	10	1	5	3.73679	1.99005e-09	5.66453e-08	up
gene_DH2020_007849	608	753	991	305	426	233	1.34993	1.99753e-09	5.68178e-08	up
novel.9772	11224	12214	13644	7899	8673	6772	0.74221	1.99921e-09	5.68255e-08	up
gene_DH2020_031361	1079	1196	508	119	164	77	3.02991	2.00508e-09	5.69518e-08	up
gene_DH2020_019290	105	91	112	21	29	33	1.97204	2.01171e-09	5.70998e-08	up
gene_DH2020_012396	183	170	128	408	351	384	-1.15976	2.01581e-09	5.71759e-08	down
gene_DH2020_004257	314	324	305	160	145	178	1.04955	2.04111e-09	5.78525e-08	up
gene_DH2020_032090	223	150	223	80	71	73	1.49806	2.06136e-09	5.83854e-08	up
novel.4246	111	199	184	47	56	57	1.69651	2.12581e-09	6.01684e-08	up
gene_DH2020_009172	361	387	457	173	217	126	1.29468	2.13308e-09	6.03317e-08	up
gene_DH2020_010132	1991	2167	2094	3437	3146	3170	-0.559884	2.14496e-09	6.06249e-08	down
gene_DH2020_009733	993	1161	1198	1900	1730	1820	-0.621605	2.16225e-09	6.10676e-08	down
gene_DH2020_000727	100	150	91	371	389	251	-1.49232	2.16366e-09	6.10676e-08	down
gene_DH2020_020340	280	96	429	65	54	49	2.34165	2.19717e-09	6.19698e-08	up
gene_DH2020_008263	136	54	104	17	14	22	2.56908	2.20198e-09	6.20617e-08	up
gene_DH2020_004048	84	103	173	9	34	17	2.63721	2.21364e-09	6.23466e-08	up
gene_DH2020_038463	3169	3892	3564	2605	2338	2509	0.592214	2.22371e-09	6.25866e-08	up
gene_DH2020_031358	17	11	8	101	58	81	-2.63823	2.24054e-09	6.30161e-08	down
gene_DH2020_003779	155	146	234	36	64	62	1.7936	2.31837e-09	6.51593e-08	up
gene_DH2020_007684	40	73	40	186	146	203	-1.72317	2.32244e-09	6.52281e-08	down
gene_DH2020_011421	110	69	135	14	29	21	2.36766	2.33375e-09	6.54999e-08	up
gene_DH2020_004267	341	292	393	182	148	176	1.1041	2.33871e-09	6.55933e-08	up
gene_DH2020_042954	77	251	480	16	10	7	4.67155	2.35986e-09	6.61404e-08	up
gene_DH2020_046292	149	186	233	78	75	61	1.48206	2.36618e-09	6.62712e-08	up
novel.11075	176	157	154	48	65	64	1.54182	2.37745e-09	6.65405e-08	up
gene_DH2020_029137	256	275	401	135	146	116	1.30354	2.41101e-09	6.74326e-08	up
gene_DH2020_018052	1734	2033	2056	3118	2875	3162	-0.572881	2.46563e-09	6.89125e-08	down
novel.13140	1046	1202	1065	2010	1801	1755	-0.666763	2.53271e-09	7.07379e-08	down
novel.12937	931	1060	1102	1898	1551	1701	-0.653682	2.54169e-09	7.09394e-08	down
gene_DH2020_035710	112	115	123	38	39	39	1.67368	2.59789e-09	7.24576e-08	up
gene_DH2020_002735	112	82	92	29	17	8	2.49641	2.60598e-09	7.26329e-08	up
gene_DH2020_011846	61	70	71	190	167	189	-1.35302	2.64343e-09	7.36257e-08	down
gene_DH2020_025733	74	21	77	4	0	0	5.52662	2.6878e-09	7.48096e-08	up
gene_DH2020_000460	568	501	513	335	266	273	0.943437	2.71575e-09	7.55351e-08	up
gene_DH2020_013822	1082	1243	1231	1985	1894	1859	-0.610908	2.71825e-09	7.55524e-08	down
gene_DH2020_003622	399	236	351	126	145	125	1.40125	2.7293e-09	7.5807e-08	up
gene_DH2020_044555	238	125	259	49	72	62	1.84444	2.73655e-09	7.59558e-08	up
gene_DH2020_016994	18	37	70	0	0	0	7.88422	2.74831e-09	7.62294e-08	up
gene_DH2020_030955	544	438	484	267	267	252	0.984164	2.76637e-09	7.66776e-08	up
novel.12908	131	125	134	52	18	34	2.00176	2.76922e-09	7.67035e-08	up
gene_DH2020_036914	197	180	205	388	391	431	-0.97373	2.80762e-09	7.77135e-08	down
novel.214	772	238	1031	54	56	70	3.58714	2.81192e-09	7.77792e-08	up
novel.4071	356	425	354	744	632	790	-0.848252	2.92582e-09	8.08739e-08	down
gene_DH2020_017697	4	8	5	69	54	45	-3.22507	2.94571e-09	8.13677e-08	down
novel.3418	869	996	987	1693	1402	1627	-0.644844	2.9605e-09	8.172e-08	down
gene_DH2020_013245	898	1087	1043	1703	1672	1636	-0.648421	2.96921e-09	8.19041e-08	down
gene_DH2020_004403	1075	1204	1158	1989	1666	1939	-0.619399	2.99533e-09	8.25679e-08	down
gene_DH2020_011886	92	95	100	30	28	22	1.92343	3.00157e-09	8.2683e-08	up
gene_DH2020_012942	1512	1757	1702	2824	2380	2732	-0.592588	3.03634e-09	8.35835e-08	down
gene_DH2020_000150	1326	1463	1526	2308	2186	2280	-0.570604	3.06593e-09	8.43405e-08	down
gene_DH2020_035214	243	36	153	18	20	16	3.10077	3.07738e-09	8.45975e-08	up
gene_DH2020_042511	506	208	214	91	89	46	2.1383	3.08937e-09	8.4869e-08	up
gene_DH2020_000807	1004	1092	1075	1844	1561	1729	-0.612005	3.11144e-09	8.54168e-08	down
gene_DH2020_042236	732	820	817	1283	1331	1342	-0.660858	3.11676e-09	8.55043e-08	down
gene_DH2020_012771	24	46	97	3	4	3	4.11958	3.12034e-09	8.55443e-08	up
gene_DH2020_020435	184	83	155	43	27	35	2.10381	3.13929e-09	8.6005e-08	up
gene_DH2020_036038	152	164	77	422	317	527	-1.59156	3.20578e-09	8.77086e-08	down
gene_DH2020_022101	520	522	486	963	811	1084	-0.816485	3.20584e-09	8.77086e-08	down
gene_DH2020_025254	26	62	68	6	3	3	3.77066	3.21526e-09	8.79064e-08	up
gene_DH2020_047734	100	123	72	310	220	312	-1.42287	3.29908e-09	9.01367e-08	down
gene_DH2020_027257	121	257	234	40	70	20	2.28734	3.34035e-09	9.12022e-08	up
gene_DH2020_004796	117	179	99	370	361	323	-1.33639	3.39399e-09	9.25954e-08	down
gene_DH2020_021079	564	622	624	374	376	350	0.797727	3.39599e-09	9.25954e-08	up
gene_DH2020_048641	107	105	121	24	41	28	1.91343	3.45486e-09	9.41368e-08	up
gene_DH2020_012846	215	274	384	95	134	76	1.5804	3.48591e-09	9.49184e-08	up
gene_DH2020_045129	3573	4275	3684	6233	5751	6318	-0.584689	3.52572e-09	9.59372e-08	down
gene_DH2020_049833	174	139	175	393	364	337	-1.08129	3.58894e-09	9.75916e-08	down
gene_DH2020_029693	2335	2608	2455	4179	3610	3774	-0.561744	3.59927e-09	9.7806e-08	down
gene_DH2020_003878	419	515	791	236	252	285	1.22897	3.67494e-09	9.97948e-08	up
gene_DH2020_014616	328	372	330	627	612	668	-0.807093	3.68213e-09	9.99225e-08	down
gene_DH2020_026135	232	239	253	120	118	91	1.21723	3.69409e-09	1.0011e-07	up
gene_DH2020_016530	565	640	592	383	361	342	0.807253	3.69433e-09	1.0011e-07	up
gene_DH2020_039721	201	131	188	64	63	59	1.56909	3.6965e-09	1.0011e-07	up
gene_DH2020_014700	2225	2197	2353	3512	3437	3572	-0.553405	3.73726e-09	1.01145e-07	down
gene_DH2020_005135	23	69	86	5	6	3	3.72571	3.77394e-09	1.02069e-07	up
gene_DH2020_000590	188	184	251	100	81	75	1.36309	3.80371e-09	1.02805e-07	up
novel.3842	674	473	707	1414	1114	1312	-0.962383	3.81117e-09	1.02937e-07	down
gene_DH2020_010803	547	653	538	1213	907	1129	-0.816552	3.83249e-09	1.03444e-07	down
gene_DH2020_026990	119	141	116	35	49	33	1.75968	3.83875e-09	1.03543e-07	up
gene_DH2020_034143	331	321	374	721	578	638	-0.832966	3.84529e-09	1.0365e-07	down
gene_DH2020_038543	30	34	95	0	3	1	5.36706	3.86207e-09	1.04033e-07	up
gene_DH2020_021943	652	624	810	359	415	402	0.903655	3.87799e-09	1.04391e-07	up
gene_DH2020_000305	427	263	237	133	96	63	1.76455	3.916e-09	1.053e-07	up
gene_DH2020_031973	453	319	426	155	209	169	1.24859	3.91699e-09	1.053e-07	up
gene_DH2020_016826	364	355	345	714	641	626	-0.81298	3.93465e-09	1.05704e-07	down
gene_DH2020_008663	154	184	205	78	77	69	1.35407	3.96349e-09	1.06407e-07	up
gene_DH2020_011414	585	695	674	1175	1088	1066	-0.689168	3.98699e-09	1.06967e-07	down
novel.8496	243	175	288	78	99	48	1.72346	3.99302e-09	1.07026e-07	up
gene_DH2020_016648	35	44	99	3	8	4	3.62493	3.99452e-09	1.07026e-07	up
gene_DH2020_034606	85	10	109	3	1	3	4.95946	4.04176e-09	1.08219e-07	up
gene_DH2020_021138	8732	10117	9764	14596	15062	14458	-0.546617	4.1481e-09	1.10993e-07	down
gene_DH2020_049715	207	130	163	60	55	59	1.61331	4.18451e-09	1.11893e-07	up
gene_DH2020_008534	1125	1274	1358	2022	1963	2034	-0.601142	4.25398e-09	1.13674e-07	down
gene_DH2020_007862	233	217	285	124	107	108	1.19773	4.26036e-09	1.13769e-07	up
gene_DH2020_041560	216	113	439	48	66	58	2.22581	4.27593e-09	1.14109e-07	up
gene_DH2020_001198	361	457	602	238	238	188	1.1679	4.29457e-09	1.14494e-07	up
gene_DH2020_034332	129	119	115	287	256	291	-1.11453	4.29607e-09	1.14494e-07	down
gene_DH2020_023356	1100	1256	1227	2023	1934	1843	-0.615437	4.40933e-09	1.17435e-07	down
gene_DH2020_037620	168	162	157	422	311	346	-1.06038	4.46324e-09	1.18792e-07	down
gene_DH2020_037634	50	50	81	0	10	1	4.08922	4.47304e-09	1.18974e-07	up
gene_DH2020_024753	978	1217	1595	649	744	645	0.964806	4.49073e-09	1.19366e-07	up
gene_DH2020_005088	1578	1414	1485	977	982	842	0.759024	4.54442e-09	1.20713e-07	up
gene_DH2020_042814	82	59	128	11	22	5	2.88553	4.58798e-09	1.21789e-07	up
gene_DH2020_048087	3092	3302	3582	2501	2036	2464	0.594172	4.61132e-09	1.22328e-07	up
gene_DH2020_032246	371	333	329	200	164	171	1.03619	4.71277e-09	1.24937e-07	up
gene_DH2020_024073	70	111	130	26	21	32	2.05211	4.72807e-09	1.2526e-07	up
gene_DH2020_018669	194	194	278	90	99	65	1.46366	4.87713e-09	1.29123e-07	up
gene_DH2020_025988	218	239	380	114	115	113	1.36407	4.92483e-09	1.303e-07	up
novel.10934	118	119	83	38	23	19	2.09134	4.93306e-09	1.30432e-07	up
gene_DH2020_013642	580	653	774	435	371	378	0.840432	4.94261e-09	1.30599e-07	up
gene_DH2020_045305	88	84	162	19	33	12	2.44446	4.98483e-09	1.31628e-07	up
gene_DH2020_013388	88	117	109	277	279	224	-1.23687	5.0026e-09	1.3201e-07	down
gene_DH2020_040248	217	225	288	479	482	509	-0.931833	5.05486e-09	1.33302e-07	down
gene_DH2020_026576	446	460	473	841	898	775	-0.787759	5.07185e-09	1.33662e-07	down
gene_DH2020_017858	19	58	128	3	5	5	4.02967	5.0846e-09	1.3391e-07	up
gene_DH2020_009562	41	63	65	1	1	0	6.47419	5.16203e-09	1.35773e-07	up
gene_DH2020_022038	1683	521	1160	132	159	164	2.98187	5.16209e-09	1.35773e-07	up
gene_DH2020_013829	85	109	86	21	28	26	1.97775	5.21146e-09	1.36982e-07	up
gene_DH2020_025753	212	204	283	106	103	71	1.39609	5.23575e-09	1.3753e-07	up
novel.2562	61	91	89	17	18	21	2.18065	5.29152e-09	1.38904e-07	up
gene_DH2020_012695	1336	498	777	123	111	172	2.7899	5.34847e-09	1.40307e-07	up
novel.9482	31	43	92	2	7	1	4.10328	5.37648e-09	1.4095e-07	up
gene_DH2020_028026	153	171	165	60	74	52	1.47048	5.40323e-09	1.41559e-07	up
gene_DH2020_004442	59	78	97	319	157	284	-1.61296	5.42825e-09	1.42122e-07	down
novel.8568	253	337	312	785	526	596	-0.996652	5.44001e-09	1.42337e-07	down
novel.3814	208	207	167	64	75	91	1.42394	5.49055e-09	1.43566e-07	up
gene_DH2020_038824	539	622	537	1071	878	1088	-0.754028	5.50335e-09	1.43807e-07	down
gene_DH2020_020833	933	1016	1214	1767	1684	1925	-0.686309	5.53212e-09	1.44465e-07	down
gene_DH2020_013479	32	39	67	4	4	2	3.85593	5.56896e-09	1.45332e-07	up
gene_DH2020_032599	450	464	518	271	289	261	0.88084	5.58741e-09	1.45719e-07	up
gene_DH2020_017628	2356	2274	2611	1795	1482	1720	0.619321	5.69762e-09	1.48497e-07	up
gene_DH2020_017608	1027	1073	945	1767	1715	1655	-0.671857	5.7051e-09	1.48595e-07	down
gene_DH2020_020200	43	32	60	2	3	5	3.83424	5.72667e-09	1.4906e-07	up
gene_DH2020_001227	680	707	694	465	348	448	0.809086	5.75122e-09	1.49603e-07	up
gene_DH2020_021041	69	17	127	0	1	0	7.70691	5.80698e-09	1.50955e-07	up
gene_DH2020_045874	771	157	861	39	26	40	4.18729	5.95311e-09	1.54654e-07	up
gene_DH2020_005632	290	334	362	149	174	180	1.04747	5.97261e-09	1.5506e-07	up
gene_DH2020_040301	344	383	367	32	62	14	3.39972	6.02253e-09	1.56255e-07	up
novel.1347	0	0	0	52	27	34	-7.58659	6.08838e-09	1.57862e-07	down
gene_DH2020_045723	152	137	123	364	267	338	-1.14355	6.14736e-09	1.59288e-07	down
gene_DH2020_016449	28	46	60	2	4	0	4.54257	6.15633e-09	1.59418e-07	up
gene_DH2020_031180	3798	4257	4319	3122	2866	3165	0.515883	6.26215e-09	1.62053e-07	up
gene_DH2020_005234	387	370	414	772	619	776	-0.802501	6.28661e-09	1.62487e-07	down
gene_DH2020_039853	393	418	436	728	706	749	-0.727159	6.28701e-09	1.62487e-07	down
gene_DH2020_029226	292	352	318	619	553	604	-0.803141	6.30421e-09	1.62827e-07	down
novel.5755	837	841	1037	553	543	401	0.935584	6.32787e-09	1.63333e-07	up
gene_DH2020_023021	135	48	201	25	21	20	2.62228	6.49374e-09	1.67507e-07	up
gene_DH2020_039312	202	257	238	116	106	109	1.15365	6.52558e-09	1.6822e-07	up
gene_DH2020_017620	100	33	131	10	14	11	2.99377	6.66777e-09	1.71775e-07	up
novel.13248	5	0	8	57	70	45	-3.6518	6.69931e-09	1.72477e-07	down
novel.13490	330	392	391	207	201	212	0.923249	6.83127e-09	1.75762e-07	up
gene_DH2020_048765	1125	1147	1110	1914	1665	1864	-0.602067	6.88324e-09	1.76986e-07	down
gene_DH2020_024408	283	210	231	111	89	115	1.29172	6.88972e-09	1.77039e-07	up
gene_DH2020_046068	60	232	384	13	8	13	4.37448	6.92492e-09	1.7783e-07	up
gene_DH2020_048157	25	51	34	177	101	156	-1.89575	6.97946e-09	1.79116e-07	down
gene_DH2020_007157	1115	1360	1097	711	752	770	0.757553	7.01513e-09	1.79916e-07	up
gene_DH2020_050026	1140	1450	1750	189	416	199	2.48695	7.12715e-09	1.82672e-07	up
novel.13522	717	790	740	1492	1095	1392	-0.737985	7.1899e-09	1.84163e-07	down
gene_DH2020_032710	1722	1723	1727	2805	2782	2640	-0.588279	7.37307e-09	1.88735e-07	down
gene_DH2020_010280	6	11	8	65	86	45	-2.90293	7.45628e-09	1.90743e-07	down
gene_DH2020_014379	21	61	86	5	4	4	3.75354	7.64587e-09	1.95469e-07	up
gene_DH2020_035142	138	150	186	64	50	69	1.4545	7.67566e-09	1.96105e-07	up
gene_DH2020_044388	70	53	45	198	139	203	-1.58935	7.77375e-09	1.98485e-07	down
novel.2934	182	68	234	37	35	34	2.27441	7.78205e-09	1.98502e-07	up
novel.10480	9	15	14	65	66	84	-2.42279	7.78429e-09	1.98502e-07	down
novel.4687	1187	974	866	1986	1753	2095	-0.855352	7.81695e-09	1.99208e-07	down
novel.4677	1427	1391	1273	815	777	978	0.756711	7.84605e-09	1.99823e-07	up
gene_DH2020_000032	57	103	160	10	28	15	2.64412	7.88163e-09	2.00602e-07	up
gene_DH2020_038729	51	54	51	146	163	148	-1.4717	7.88712e-09	2.00615e-07	down
novel.6910	284	306	378	619	585	625	-0.839356	8.01032e-09	2.03619e-07	down
gene_DH2020_022726	39	65	27	155	141	219	-1.88965	8.06139e-09	2.04788e-07	down
gene_DH2020_031853	102	114	128	296	258	243	-1.13244	8.15767e-09	2.07103e-07	down
gene_DH2020_040123	595	600	678	1063	1117	1048	-0.706681	8.18743e-09	2.07727e-07	down
novel.4436	88	96	127	298	301	217	-1.31759	8.33287e-09	2.11283e-07	down
gene_DH2020_017161	47	35	70	5	6	6	3.23738	8.41819e-09	2.13312e-07	up
gene_DH2020_006702	83	226	143	458	532	402	-1.55841	8.54554e-09	2.16403e-07	down
novel.8169	319	451	529	201	224	207	1.10998	8.6898e-09	2.19917e-07	up
gene_DH2020_007638	403	363	434	210	228	167	1.06652	8.84456e-09	2.23693e-07	up
gene_DH2020_029771	99	62	158	23	26	19	2.30389	8.89188e-09	2.24748e-07	up
novel.13212	1037	1130	1231	1872	1705	1821	-0.587312	8.89954e-09	2.248e-07	down
gene_DH2020_026786	4895	5466	5060	7949	7334	7870	-0.504262	9.06896e-09	2.28936e-07	down
gene_DH2020_046211	69	37	69	6	8	10	2.95189	9.15553e-09	2.30976e-07	up
gene_DH2020_007007	85	15	98	0	1	0	7.61349	9.236e-09	2.3286e-07	up
gene_DH2020_006297	328	321	480	159	172	202	1.1593	9.31856e-09	2.34794e-07	up
gene_DH2020_041381	1649	1357	1388	872	871	970	0.782569	9.32649e-09	2.34846e-07	up
gene_DH2020_049070	113	92	36	296	263	375	-1.85391	9.34273e-09	2.35108e-07	down
gene_DH2020_041874	54	61	51	6	10	10	2.75357	9.39735e-09	2.36334e-07	up
gene_DH2020_049036	42	27	118	0	1	0	7.5092	9.41638e-09	2.36665e-07	up
gene_DH2020_040316	672	654	603	1138	1213	1093	-0.754594	9.54447e-09	2.39658e-07	down
gene_DH2020_003578	26	42	60	2	1	1	5.07106	9.5474e-09	2.39658e-07	up
gene_DH2020_008124	54	27	102	1	1	0	6.58953	9.66706e-09	2.4251e-07	up
gene_DH2020_039893	22	56	106	6	4	5	3.67839	9.70979e-09	2.4343e-07	up
gene_DH2020_025974	173	176	220	376	459	399	-1.04228	9.91539e-09	2.48429e-07	down
gene_DH2020_047516	1060	1186	1272	801	717	845	0.655053	9.93075e-09	2.48552e-07	up
gene_DH2020_003958	65	23	82	3	4	7	3.68691	9.93546e-09	2.48552e-07	up
novel.2873	483	403	376	167	216	226	1.13551	9.9425e-09	2.48552e-07	up
gene_DH2020_044946	827	916	1098	511	617	484	0.889891	9.94653e-09	2.48552e-07	up
gene_DH2020_032514	71	87	110	15	27	22	2.13473	9.95122e-09	2.48552e-07	up
gene_DH2020_009599	443	495	527	321	259	286	0.84034	9.99396e-09	2.49464e-07	up
gene_DH2020_006068	13	9	6	61	72	60	-2.70024	1.00363e-08	2.50366e-07	down
gene_DH2020_002218	182	116	85	29	39	21	2.19541	1.02852e-08	2.56414e-07	up
novel.1361	298	352	384	198	115	176	1.16612	1.03278e-08	2.57317e-07	up
gene_DH2020_032819	1697	1330	879	519	570	680	1.23678	1.04127e-08	2.59272e-07	up
gene_DH2020_013720	91	116	78	282	199	274	-1.31754	1.04743e-08	2.60645e-07	down
gene_DH2020_009632	28	46	96	5	2	7	3.673	1.04959e-08	2.61019e-07	up
gene_DH2020_015915	143	183	197	82	66	68	1.35445	1.0574e-08	2.62799e-07	up
gene_DH2020_012205	548	557	636	360	358	346	0.789915	1.05921e-08	2.63085e-07	up
gene_DH2020_009133	132	135	152	57	55	38	1.56054	1.0618e-08	2.63568e-07	up
gene_DH2020_044165	135	90	84	337	217	377	-1.4909	1.07133e-08	2.65767e-07	down
gene_DH2020_043171	61	41	58	8	9	5	2.94554	1.07364e-08	2.66177e-07	up
gene_DH2020_043057	1296	1458	1235	895	759	938	0.707103	1.07777e-08	2.67036e-07	up
novel.2980	208	78	338	41	35	55	2.33444	1.08412e-08	2.68444e-07	up
gene_DH2020_019699	39	119	127	23	8	7	2.97986	1.08658e-08	2.68886e-07	up
gene_DH2020_001531	127	144	177	47	59	60	1.5069	1.09504e-08	2.70812e-07	up
gene_DH2020_027581	547	600	698	311	383	350	0.895873	1.0974e-08	2.71146e-07	up
gene_DH2020_029571	30	38	55	3	3	2	4.01456	1.09774e-08	2.71146e-07	up
gene_DH2020_037163	165	205	194	50	91	55	1.59259	1.10359e-08	2.72424e-07	up
gene_DH2020_045429	588	547	628	376	338	277	0.9127	1.10609e-08	2.72875e-07	up
gene_DH2020_037223	43	26	85	0	5	0	4.99826	1.12022e-08	2.76191e-07	up
gene_DH2020_011007	50	65	53	193	126	191	-1.51491	1.13019e-08	2.78477e-07	down
gene_DH2020_011354	90	40	67	3	8	13	3.12797	1.13768e-08	2.80152e-07	up
gene_DH2020_013512	484	514	536	904	895	839	-0.702603	1.1448e-08	2.81732e-07	down
gene_DH2020_029370	927	915	982	1553	1583	1496	-0.63365	1.15217e-08	2.83373e-07	down
gene_DH2020_050023	287	81	522	16	8	4	5.07375	1.1599e-08	2.85099e-07	up
gene_DH2020_048080	43	47	53	7	7	3	3.14919	1.16601e-08	2.86424e-07	up
gene_DH2020_016438	125	60	170	27	29	16	2.37873	1.18428e-08	2.90735e-07	up
gene_DH2020_049215	3	5	1	43	40	53	-3.83246	1.18633e-08	2.9106e-07	down
novel.6276	16	14	17	95	57	89	-2.26819	1.19414e-08	2.92798e-07	down
gene_DH2020_003123	404	385	456	867	652	796	-0.809381	1.19537e-08	2.92919e-07	down
gene_DH2020_017157	71	68	44	8	5	14	2.85632	1.19946e-08	2.93716e-07	up
gene_DH2020_042086	163	140	192	48	74	40	1.68302	1.20008e-08	2.93716e-07	up
gene_DH2020_030548	230	253	271	488	460	472	-0.833313	1.20853e-08	2.95605e-07	down
gene_DH2020_006881	703	812	728	483	444	507	0.727542	1.21015e-08	2.95821e-07	up
novel.2613	4	9	10	70	61	47	-2.87903	1.2192e-08	2.97852e-07	down
gene_DH2020_006242	579	555	593	1053	969	937	-0.694315	1.22688e-08	2.99546e-07	down
gene_DH2020_035340	61	36	50	6	1	7	3.4928	1.22951e-08	3.00006e-07	up
gene_DH2020_037798	850	1086	843	1832	1588	1545	-0.755534	1.23145e-08	3.00295e-07	down
gene_DH2020_043062	230	277	300	127	142	101	1.19861	1.27381e-08	3.10436e-07	up
novel.5984	349	96	201	46	47	58	2.20007	1.27554e-08	3.10671e-07	up
gene_DH2020_020207	30	44	107	0	2	0	6.55417	1.288e-08	3.13515e-07	up
gene_DH2020_043337	627	614	657	1155	1070	1007	-0.68615	1.28936e-08	3.13655e-07	down
gene_DH2020_044674	344	450	412	183	169	253	1.07626	1.29327e-08	3.14417e-07	up
gene_DH2020_014375	464	589	605	337	253	345	0.908266	1.29912e-08	3.15647e-07	up
gene_DH2020_020871	145	152	147	336	293	306	-0.991323	1.30216e-08	3.16195e-07	down
gene_DH2020_016348	119	105	106	36	29	42	1.7131	1.3034e-08	3.16305e-07	up
gene_DH2020_012538	197	233	242	430	420	453	-0.876376	1.31948e-08	3.20013e-07	down
gene_DH2020_028100	28	11	82	0	0	0	7.84262	1.34588e-08	3.2622e-07	up
gene_DH2020_035289	458	545	581	336	290	324	0.817444	1.34843e-08	3.26639e-07	up
gene_DH2020_031236	1059	1060	910	614	606	678	0.75929	1.34941e-08	3.2668e-07	up
novel.10209	114	156	144	38	59	33	1.73942	1.35331e-08	3.27427e-07	up
gene_DH2020_039511	38	22	35	118	123	112	-1.80996	1.3867e-08	3.35303e-07	down
novel.9768	503	561	495	914	874	893	-0.700372	1.41517e-08	3.41981e-07	down
gene_DH2020_032673	86	62	67	7	15	18	2.5106	1.43127e-08	3.45665e-07	up
gene_DH2020_046752	358	214	402	127	140	127	1.38727	1.44211e-08	3.48074e-07	up
gene_DH2020_000948	523	733	797	400	354	406	0.899692	1.44803e-08	3.49292e-07	up
gene_DH2020_035662	242	285	228	526	433	563	-0.925993	1.4614e-08	3.52306e-07	down
gene_DH2020_050010	49	61	33	6	6	2	3.43502	1.48979e-08	3.58934e-07	up
gene_DH2020_031276	375	400	465	249	229	233	0.881997	1.50618e-08	3.62667e-07	up
gene_DH2020_024959	570	787	608	1259	1149	1159	-0.780514	1.50971e-08	3.63298e-07	down
novel.9564	6	14	7	81	65	49	-2.77451	1.51297e-08	3.63866e-07	down
novel.1424	446	121	292	65	82	70	2.08016	1.52245e-08	3.65925e-07	up
gene_DH2020_005762	196	247	215	525	391	433	-0.952167	1.53691e-08	3.6918e-07	down
gene_DH2020_014690	63	23	47	1	3	0	5.14145	1.56352e-08	3.75348e-07	up
novel.8201	231	52	179	25	35	13	2.7481	1.57709e-08	3.7838e-07	up
gene_DH2020_038425	235	215	203	414	445	470	-0.941738	1.59953e-08	3.83534e-07	down
gene_DH2020_026821	201	170	309	93	73	96	1.45654	1.61912e-08	3.88e-07	up
gene_DH2020_027174	43	56	121	12	12	9	2.8014	1.63446e-08	3.91443e-07	up
gene_DH2020_029406	39	48	59	151	156	134	-1.52018	1.67343e-08	4.00535e-07	down
gene_DH2020_049962	261	143	191	67	49	84	1.6711	1.68146e-08	4.02218e-07	up
gene_DH2020_027707	88	119	76	20	30	23	2.03098	1.68384e-08	4.02547e-07	up
gene_DH2020_005316	89	68	102	222	204	239	-1.277	1.68527e-08	4.02651e-07	down
gene_DH2020_036676	53	45	58	153	151	146	-1.44722	1.71515e-08	4.09546e-07	down
gene_DH2020_005033	133	92	72	26	22	27	2.08188	1.72226e-08	4.10829e-07	up
gene_DH2020_038245	1286	1766	1531	1013	981	863	0.758138	1.72257e-08	4.10829e-07	up
novel.5364	29	46	46	1	0	4	4.67717	1.72641e-08	4.115e-07	up
gene_DH2020_047499	361	395	392	685	703	654	-0.75178	1.74382e-08	4.15405e-07	down
gene_DH2020_048052	949	948	893	1621	1428	1516	-0.625636	1.74528e-08	4.15504e-07	down
gene_DH2020_046182	728	448	435	240	243	239	1.25181	1.77582e-08	4.22526e-07	up
gene_DH2020_046523	18	44	51	144	147	138	-1.85783	1.79702e-08	4.27317e-07	down
gene_DH2020_045193	323	313	363	171	189	136	1.08727	1.81484e-08	4.31298e-07	up
gene_DH2020_007427	594	662	674	1075	1110	1047	-0.665512	1.82811e-08	4.34195e-07	down
gene_DH2020_017170	17	35	115	2	3	2	4.62637	1.90709e-08	4.52685e-07	up
gene_DH2020_020237	589	665	702	395	426	381	0.779275	1.91849e-08	4.55123e-07	up
gene_DH2020_047819	638	279	784	223	162	211	1.60231	1.95406e-08	4.63288e-07	up
gene_DH2020_021369	319	363	311	190	128	185	1.069	1.98732e-08	4.70894e-07	up
gene_DH2020_021158	160	122	207	62	56	62	1.52328	1.98887e-08	4.70986e-07	up
gene_DH2020_047751	977	967	910	1585	1458	1622	-0.624228	1.99651e-08	4.72492e-07	down
gene_DH2020_029165	53	36	90	2	10	0	3.95079	1.99759e-08	4.72492e-07	up
gene_DH2020_039500	216	136	192	63	51	82	1.56493	2.01203e-08	4.75627e-07	up
gene_DH2020_041194	552	591	642	365	360	395	0.752479	2.0184e-08	4.76852e-07	up
gene_DH2020_009776	42	66	36	183	132	158	-1.63048	2.03274e-08	4.79958e-07	down
gene_DH2020_011694	44	98	79	4	18	5	3.08212	2.05569e-08	4.85093e-07	up
gene_DH2020_040823	61	58	201	18	18	14	2.7396	2.07699e-08	4.8983e-07	up
gene_DH2020_030138	288	276	501	141	164	101	1.45912	2.08894e-08	4.9236e-07	up
gene_DH2020_003990	590	681	655	1131	1031	1029	-0.647882	2.09454e-08	4.93391e-07	down
gene_DH2020_004377	0	2	1	53	37	44	-5.39927	2.09888e-08	4.94124e-07	down
novel.9898	1779	2086	2412	1315	1417	1378	0.685667	2.12297e-08	4.99502e-07	up
gene_DH2020_030931	47	34	44	120	153	136	-1.63038	2.12497e-08	4.9968e-07	down
gene_DH2020_018417	70	26	83	7	8	5	3.24393	2.13972e-08	5.02559e-07	up
novel.13965	141	294	471	82	105	61	1.92284	2.14689e-08	5.03949e-07	up
gene_DH2020_024148	1009	1096	1118	1646	1727	1783	-0.598644	2.15881e-08	5.0645e-07	down
gene_DH2020_037680	100	16	58	0	0	1	7.4437	2.18772e-08	5.12933e-07	up
gene_DH2020_049304	275	282	296	143	157	149	1.00524	2.19419e-08	5.1415e-07	up
novel.8031	24	58	17	0	0	0	7.56447	2.2003e-08	5.15281e-07	up
gene_DH2020_003661	311	168	182	80	80	71	1.61153	2.21183e-08	5.17678e-07	up
gene_DH2020_049123	167	189	252	453	488	392	-1.05983	2.2314e-08	5.21956e-07	down
gene_DH2020_026803	2	1	0	55	36	43	-5.38852	2.26003e-08	5.28344e-07	down
gene_DH2020_047538	753	837	953	1416	1427	1381	-0.654825	2.27432e-08	5.31377e-07	down
gene_DH2020_010635	30	59	64	0	0	2	6.32894	2.29391e-08	5.35641e-07	up
gene_DH2020_014008	171	228	180	431	452	364	-1.03011	2.30452e-08	5.37805e-07	down
gene_DH2020_007521	3327	3644	3587	2789	2501	2538	0.513213	2.32768e-08	5.42615e-07	up
gene_DH2020_024469	2111	2037	2194	1214	1495	1075	0.820734	2.32783e-08	5.42615e-07	up
gene_DH2020_049280	279	351	466	188	179	143	1.17589	2.36601e-08	5.51194e-07	up
gene_DH2020_024373	192	146	182	75	54	79	1.412	2.37016e-08	5.51842e-07	up
gene_DH2020_036943	14	12	8	72	62	63	-2.44659	2.37983e-08	5.53772e-07	down
gene_DH2020_034466	75	14	84	0	1	0	7.4193	2.42216e-08	5.63296e-07	up
gene_DH2020_043007	399	450	364	1000	622	885	-0.956613	2.45313e-08	5.70168e-07	down
gene_DH2020_049096	216	99	173	47	49	53	1.80302	2.45622e-08	5.70557e-07	up
novel.6777	11	4	0	68	46	72	-3.52124	2.47183e-08	5.73849e-07	down
gene_DH2020_033222	25	52	113	6	8	2	3.62077	2.48233e-08	5.75955e-07	up
novel.11639	149	96	141	47	33	46	1.70631	2.5034e-08	5.80507e-07	up
gene_DH2020_011299	1892	2085	2046	3163	2906	3008	-0.510441	2.51912e-08	5.83817e-07	down
gene_DH2020_033315	128	198	251	73	70	74	1.48186	2.52095e-08	5.83905e-07	up
gene_DH2020_027784	210	232	223	120	103	105	1.10188	2.55441e-08	5.91312e-07	up
gene_DH2020_017444	200	139	364	87	68	61	1.7788	2.55986e-08	5.92234e-07	up
gene_DH2020_023557	50	69	51	152	145	225	-1.53551	2.5745e-08	5.95277e-07	down
gene_DH2020_011997	74	70	93	218	197	185	-1.26003	2.57645e-08	5.95385e-07	down
gene_DH2020_044129	246	299	327	586	492	560	-0.829525	2.58554e-08	5.97047e-07	down
gene_DH2020_049538	1282	1218	1314	811	752	950	0.686393	2.58661e-08	5.97047e-07	up
gene_DH2020_024383	82	30	143	13	11	10	2.98475	2.60674e-08	6.01346e-07	up
gene_DH2020_045186	90	109	115	43	26	20	1.90094	2.64761e-08	6.10425e-07	up
gene_DH2020_008479	176	242	300	91	116	80	1.38988	2.72268e-08	6.27371e-07	up
gene_DH2020_042114	983	1151	1250	1800	1803	1865	-0.614905	2.73565e-08	6.29998e-07	down
gene_DH2020_041799	2295	2280	2553	4285	3314	3823	-0.595312	2.74578e-08	6.31969e-07	down
gene_DH2020_031004	25	23	32	100	101	95	-1.80887	2.75143e-08	6.32907e-07	down
novel.246	125	62	169	33	28	19	2.23481	2.77481e-08	6.3792e-07	up
gene_DH2020_019431	549	800	553	1208	1131	1310	-0.859469	2.79713e-08	6.42684e-07	down
gene_DH2020_021085	246	115	187	53	62	61	1.72897	2.84694e-08	6.53755e-07	up
novel.6750	42	39	34	131	109	128	-1.591	2.85649e-08	6.55572e-07	down
novel.10972	58	59	23	197	124	351	-2.1594	2.86676e-08	6.57554e-07	down
gene_DH2020_023741	1234	333	834	101	79	116	3.12539	2.86943e-08	6.5779e-07	up
gene_DH2020_040172	44	22	106	3	2	7	3.91749	2.88763e-08	6.61547e-07	up
gene_DH2020_040473	319	340	315	198	162	178	0.940704	2.88911e-08	6.61547e-07	up
gene_DH2020_013678	1286	1408	1343	997	902	957	0.581493	2.97541e-08	6.8092e-07	up
gene_DH2020_013868	1196	1131	1191	2164	1676	1989	-0.641471	3.03705e-08	6.9463e-07	down
gene_DH2020_001537	550	534	553	324	351	302	0.824603	3.04039e-08	6.94999e-07	up
gene_DH2020_043963	121	115	147	37	54	41	1.61097	3.06476e-08	7.00172e-07	up
novel.5397	150	147	109	306	336	304	-1.13702	3.10323e-08	7.08556e-07	down
gene_DH2020_017672	1220	1026	1194	766	719	752	0.705491	3.12189e-08	7.12411e-07	up
gene_DH2020_032413	167	179	229	99	51	74	1.44618	3.19793e-08	7.29349e-07	up
gene_DH2020_011358	86	40	57	255	157	215	-1.67578	3.20451e-08	7.30436e-07	down
gene_DH2020_049325	669	627	566	380	267	392	0.933234	3.2474e-08	7.39698e-07	up
gene_DH2020_012900	1409	1515	1697	955	1092	884	0.731697	3.24883e-08	7.39698e-07	up
novel.11592	659	638	724	1157	1043	1123	-0.634914	3.26251e-08	7.42393e-07	down
gene_DH2020_030433	2112	2439	2589	3930	3556	3551	-0.549277	3.27653e-08	7.45161e-07	down
gene_DH2020_000850	284	398	430	188	192	198	1.01799	3.31293e-08	7.53013e-07	up
novel.332	365	435	339	709	647	753	-0.805294	3.40205e-08	7.72832e-07	down
gene_DH2020_021753	27	49	77	2	0	0	6.328	3.46812e-08	7.87394e-07	up
gene_DH2020_023709	405	452	382	188	241	137	1.20466	3.53029e-08	8.01056e-07	up
gene_DH2020_003760	1280	1435	1887	853	999	854	0.837529	3.54697e-08	8.04387e-07	up
novel.12137	146	205	191	95	56	60	1.44361	3.55472e-08	8.05401e-07	up
gene_DH2020_016888	2712	2790	2729	2105	1958	2013	0.520617	3.55545e-08	8.05401e-07	up
gene_DH2020_008022	656	825	1124	349	515	311	1.2107	3.62227e-08	8.20075e-07	up
novel.10747	236	220	229	112	107	122	1.09039	3.62667e-08	8.20609e-07	up
gene_DH2020_032591	157	208	220	75	97	68	1.35575	3.63274e-08	8.2152e-07	up
novel.10029	0	0	2	61	35	61	-6.20845	3.65303e-08	8.25643e-07	down
gene_DH2020_004421	850	249	553	83	69	85	2.90486	3.68115e-08	8.3153e-07	up
gene_DH2020_043204	1186	1490	1246	913	848	784	0.70366	3.68622e-08	8.32208e-07	up
gene_DH2020_005333	49	25	33	131	228	110	-2.05536	3.6912e-08	8.32863e-07	down
novel.3676	337	331	331	167	198	147	1.04257	3.7129e-08	8.37288e-07	up
gene_DH2020_030851	50	80	35	10	2	7	3.2131	3.76835e-08	8.49317e-07	up
gene_DH2020_040945	116	97	102	40	27	36	1.70279	3.77229e-08	8.49728e-07	up
gene_DH2020_025044	275	208	369	95	140	98	1.42673	3.79194e-08	8.53304e-07	up
gene_DH2020_009288	248	331	260	622	550	496	-0.911398	3.79241e-08	8.53304e-07	down
gene_DH2020_016908	565	639	749	399	398	409	0.772671	3.80029e-08	8.54597e-07	up
gene_DH2020_018182	318	293	333	168	121	188	1.0728	3.83074e-08	8.60964e-07	up
gene_DH2020_015127	428	218	268	130	112	113	1.46149	3.88945e-08	8.73668e-07	up
gene_DH2020_015496	1132	1241	1311	2009	1775	1918	-0.54896	3.89619e-08	8.74693e-07	down
gene_DH2020_020887	790	642	663	419	360	451	0.85786	3.92542e-08	8.805e-07	up
novel.4133	864	1018	1407	31	144	40	3.97398	3.92644e-08	8.805e-07	up
gene_DH2020_003000	70	8	95	1	0	2	5.94258	3.93772e-08	8.82537e-07	up
gene_DH2020_001079	13	57	98	0	0	1	7.34158	3.95621e-08	8.86177e-07	up
gene_DH2020_016298	95	133	132	46	44	34	1.61249	3.95837e-08	8.86177e-07	up
novel.10524	15	8	19	87	56	87	-2.36395	3.97249e-08	8.88842e-07	down
gene_DH2020_027078	26	74	64	6	4	9	3.18085	4.03554e-08	9.02446e-07	up
gene_DH2020_036745	102	120	83	227	245	275	-1.20986	4.05228e-08	9.05615e-07	down
gene_DH2020_000966	75	268	435	11	1	8	5.36045	4.05422e-08	9.05615e-07	up
gene_DH2020_024226	440	412	383	746	700	763	-0.753517	4.05855e-08	9.0608e-07	down
gene_DH2020_012816	890	988	909	1565	1392	1477	-0.587263	4.09853e-08	9.14497e-07	down
gene_DH2020_042887	1239	1123	986	1901	1864	2198	-0.745285	4.13275e-08	9.21619e-07	down
gene_DH2020_013684	41	56	40	0	2	0	6.17248	4.14533e-08	9.23616e-07	up
gene_DH2020_032832	846	585	384	205	194	306	1.46551	4.1463e-08	9.23616e-07	up
novel.12541	166	169	208	94	73	66	1.30174	4.19874e-08	9.34778e-07	up
gene_DH2020_041732	39	71	238	22	7	12	3.15332	4.20831e-08	9.3639e-07	up
gene_DH2020_008727	128	179	192	392	298	422	-1.07555	4.2197e-08	9.38202e-07	down
gene_DH2020_007490	472	492	682	342	283	282	0.938322	4.22113e-08	9.38202e-07	up
gene_DH2020_021773	19	40	75	4	2	1	4.32291	4.26849e-08	9.48204e-07	up
gene_DH2020_041887	31330	34811	29671	56136	46200	48768	-0.57224	4.28026e-08	9.50293e-07	down
gene_DH2020_007648	616	681	668	471	374	355	0.794198	4.29742e-08	9.53576e-07	up
gene_DH2020_023455	59	71	62	181	142	187	-1.32482	4.30823e-08	9.55448e-07	down
gene_DH2020_009136	156	154	183	82	54	71	1.33747	4.31411e-08	9.56222e-07	up
gene_DH2020_046660	243	213	222	120	100	112	1.11682	4.31687e-08	9.56307e-07	up
gene_DH2020_019326	402	442	338	739	677	817	-0.832139	4.3209e-08	9.56672e-07	down
gene_DH2020_011277	282	176	502	10	33	7	4.30796	4.36164e-08	9.65161e-07	up
gene_DH2020_003742	107	141	131	35	52	46	1.58371	4.37919e-08	9.6851e-07	up
gene_DH2020_014954	138	132	153	60	60	47	1.42048	4.38935e-08	9.70223e-07	up
gene_DH2020_036981	330	353	343	602	563	648	-0.73886	4.46913e-08	9.87314e-07	down
gene_DH2020_048645	157	152	205	83	66	69	1.3186	4.48926e-08	9.91215e-07	up
gene_DH2020_043550	1085	1300	1485	2891	2360	1960	-0.820268	4.52197e-08	9.97889e-07	down
gene_DH2020_048283	38	114	209	0	0	2	7.55786	4.56572e-08	1.00699e-06	up
gene_DH2020_028837	815	829	1041	585	573	543	0.736494	4.58519e-08	1.01073e-06	up
gene_DH2020_034537	14	45	77	1	2	2	4.81991	4.58783e-08	1.01076e-06	up
gene_DH2020_045758	189	96	177	43	57	28	1.93173	4.61311e-08	1.01577e-06	up
gene_DH2020_049034	111	35	121	8	15	18	2.78655	4.64371e-08	1.02138e-06	up
novel.2705	37	57	100	12	8	1	3.27363	4.64549e-08	1.02138e-06	up
gene_DH2020_009772	128	121	88	271	319	255	-1.24388	4.6462e-08	1.02138e-06	down
gene_DH2020_003447	287	108	211	62	30	69	2.01932	4.65305e-08	1.02232e-06	up
gene_DH2020_042348	519	588	589	360	359	357	0.735713	4.66601e-08	1.02461e-06	up
gene_DH2020_017906	830	886	957	621	599	554	0.670725	4.67822e-08	1.02673e-06	up
gene_DH2020_013178	32	10	54	0	0	0	7.52061	4.71348e-08	1.0339e-06	up
novel.1581	29	9	41	143	166	99	-2.29392	4.7337e-08	1.03777e-06	down
gene_DH2020_042550	1290	1429	1047	2286	2144	2219	-0.735232	4.74466e-08	1.03961e-06	down
gene_DH2020_047850	580	737	617	1165	1112	1053	-0.704646	4.76129e-08	1.04268e-06	down
gene_DH2020_032003	133	158	198	362	385	321	-1.05361	4.7814e-08	1.04651e-06	down
gene_DH2020_004015	67	60	93	7	22	7	2.67209	4.82476e-08	1.05543e-06	up
gene_DH2020_036055	181	229	211	445	346	462	-0.92938	4.85685e-08	1.06187e-06	down
novel.5603	2564	3046	2910	4506	4183	4197	-0.517254	4.88934e-08	1.06839e-06	down
gene_DH2020_005211	518	288	377	181	173	174	1.25625	4.89915e-08	1.06996e-06	up
gene_DH2020_013652	31	64	116	14	4	8	3.09401	4.91932e-08	1.07378e-06	up
gene_DH2020_024195	40	34	85	7	7	1	3.47261	5.06024e-08	1.10394e-06	up
gene_DH2020_026927	37	72	31	219	114	214	-1.87578	5.08479e-08	1.10869e-06	down
gene_DH2020_019083	432	448	476	296	233	286	0.818747	5.08871e-08	1.10894e-06	up
novel.2608	41	41	39	2	6	4	3.41012	5.11818e-08	1.11476e-06	up
gene_DH2020_041475	62	48	75	0	12	8	3.27324	5.12571e-08	1.11579e-06	up
gene_DH2020_026207	16	9	16	70	96	59	-2.38073	5.13007e-08	1.11614e-06	down
gene_DH2020_043482	364	430	503	792	809	746	-0.780343	5.14399e-08	1.11856e-06	down
gene_DH2020_047666	331	397	346	192	208	201	0.916369	5.18673e-08	1.12724e-06	up
gene_DH2020_040034	105	160	156	61	50	41	1.54519	5.20608e-08	1.13084e-06	up
novel.2578	310	366	403	653	623	640	-0.750363	5.22873e-08	1.13514e-06	down
gene_DH2020_016171	0	0	0	47	28	18	-7.3099	5.2925e-08	1.14812e-06	down
gene_DH2020_034387	164	178	205	88	78	87	1.19271	5.29422e-08	1.14812e-06	up
gene_DH2020_041520	682	733	846	485	489	398	0.797331	5.30626e-08	1.14951e-06	up
gene_DH2020_035430	27	29	23	0	0	0	7.24539	5.30634e-08	1.14951e-06	up
gene_DH2020_010986	303	300	357	613	511	667	-0.815976	5.31269e-08	1.15026e-06	down
novel.4470	75	83	133	12	33	12	2.40757	5.35308e-08	1.15838e-06	up
gene_DH2020_021284	24	39	64	0	3	0	5.45808	5.36368e-08	1.15992e-06	up
gene_DH2020_002535	14	35	6	127	87	116	-2.49854	5.36595e-08	1.15992e-06	down
gene_DH2020_015052	985	1108	1197	1838	1701	1674	-0.584955	5.39926e-08	1.16649e-06	down
gene_DH2020_041098	40	35	127	2	11	1	3.88937	5.4279e-08	1.17205e-06	up
gene_DH2020_002788	280	212	341	112	128	137	1.22337	5.46668e-08	1.17979e-06	up
gene_DH2020_025913	149	209	211	94	81	73	1.27446	5.50608e-08	1.18765e-06	up
gene_DH2020_031763	70	14	132	3	5	8	3.83005	5.55684e-08	1.19796e-06	up
gene_DH2020_016783	48	66	84	5	18	5	2.8761	5.5629e-08	1.19862e-06	up
gene_DH2020_019004	20	17	38	79	121	132	-2.07627	5.59901e-08	1.20575e-06	down
gene_DH2020_031121	335	403	330	164	81	195	1.37267	5.66585e-08	1.21949e-06	up
gene_DH2020_025253	85	145	174	37	51	30	1.83775	5.67038e-08	1.21982e-06	up
gene_DH2020_028894	1682	1756	1537	1069	834	1222	0.7596	5.7167e-08	1.22912e-06	up
gene_DH2020_026347	255	194	374	76	127	100	1.51075	5.77165e-08	1.24027e-06	up
novel.938	48	32	45	0	1	0	6.94797	5.79967e-08	1.24563e-06	up
gene_DH2020_028111	36	73	180	20	8	11	2.95704	5.86409e-08	1.25879e-06	up
gene_DH2020_018146	655	395	732	231	242	330	1.23536	6.02796e-08	1.29279e-06	up
gene_DH2020_002233	15	20	11	111	53	81	-2.31911	6.02891e-08	1.29279e-06	down
novel.11554	0	0	0	30	33	23	-7.20685	6.03799e-08	1.29404e-06	down
gene_DH2020_009684	829	956	921	1481	1409	1394	-0.58298	6.05047e-08	1.29603e-06	down
gene_DH2020_008359	99	229	317	70	64	53	1.84814	6.06311e-08	1.29804e-06	up
gene_DH2020_019185	36	50	65	8	9	3	2.98442	6.11267e-08	1.30795e-06	up
gene_DH2020_035372	50	44	100	4	15	4	3.12956	6.18547e-08	1.32246e-06	up
gene_DH2020_000498	93	134	144	50	40	24	1.77658	6.18705e-08	1.32246e-06	up
gene_DH2020_033262	431	451	493	889	799	724	-0.730444	6.20119e-08	1.32478e-06	down
gene_DH2020_035103	1	1	3	50	44	26	-4.51013	6.21046e-08	1.32605e-06	down
gene_DH2020_003202	204	179	163	83	75	85	1.25566	6.35399e-08	1.35598e-06	up
novel.3402	255	305	325	145	159	94	1.22562	6.38018e-08	1.36084e-06	up
gene_DH2020_044535	51	42	31	119	152	139	-1.64138	6.41462e-08	1.36746e-06	down
gene_DH2020_002006	605	407	769	288	303	238	1.18122	6.44443e-08	1.37309e-06	up
gene_DH2020_025544	169	204	237	48	102	49	1.67681	6.51308e-08	1.38698e-06	up
gene_DH2020_023769	335	409	317	659	599	714	-0.810931	6.52099e-08	1.38793e-06	down
gene_DH2020_043163	138	232	160	73	71	66	1.41174	6.54433e-08	1.39216e-06	up
gene_DH2020_001951	31	5	75	0	0	0	7.7226	6.58095e-08	1.39921e-06	up
gene_DH2020_044550	2220	2512	2472	3504	3656	3841	-0.531815	6.75613e-08	1.43569e-06	down
gene_DH2020_004453	24	45	39	102	145	131	-1.73909	6.77737e-08	1.43945e-06	down
gene_DH2020_020971	99	41	100	19	14	14	2.44297	6.80091e-08	1.44368e-06	up
gene_DH2020_048533	4	7	5	49	36	57	-3.06532	6.8841e-08	1.46057e-06	down
gene_DH2020_010023	253	46	123	0	2	0	7.8074	6.89492e-08	1.46209e-06	up
gene_DH2020_010082	2493	2885	3765	1567	2044	1351	0.948355	6.91572e-08	1.46573e-06	up
novel.9002	276	151	304	66	106	43	1.83687	6.97415e-08	1.47657e-06	up
gene_DH2020_014423	30	126	165	10	19	18	2.82104	6.9742e-08	1.47657e-06	up
gene_DH2020_025818	214	231	285	96	127	120	1.16361	7.04549e-08	1.49087e-06	up
gene_DH2020_041023	680	1010	1289	2304	2331	1707	-1.02307	7.19941e-08	1.52264e-06	down
novel.11903	59	26	52	0	2	0	6.18104	7.22975e-08	1.52826e-06	up
gene_DH2020_013772	265	153	230	96	77	89	1.39809	7.31872e-08	1.54625e-06	up
gene_DH2020_031620	379	90	245	61	56	60	2.11417	7.34182e-08	1.54971e-06	up
gene_DH2020_044880	3	4	10	19	97	99	-3.60676	7.34284e-08	1.54971e-06	down
gene_DH2020_038881	445	482	459	889	868	721	-0.758588	7.34797e-08	1.54998e-06	down
gene_DH2020_011320	14	46	72	3	2	1	4.51839	7.3854e-08	1.55706e-06	up
gene_DH2020_034533	107	98	166	292	327	285	-1.21146	7.42486e-08	1.56456e-06	down
gene_DH2020_011988	131	149	137	331	305	260	-1.02319	7.48204e-08	1.57578e-06	down
novel.449	39	87	122	9	21	10	2.68221	7.52556e-08	1.58411e-06	up
gene_DH2020_049727	35	37	44	126	113	115	-1.52933	7.54308e-08	1.58697e-06	down
gene_DH2020_026119	32	11	25	88	101	124	-2.113	7.55741e-08	1.58888e-06	down
gene_DH2020_045271	12	28	46	0	0	0	7.34502	7.56008e-08	1.58888e-06	up
gene_DH2020_022222	446	493	476	304	274	306	0.760831	7.66549e-08	1.61019e-06	up
gene_DH2020_004199	26	37	83	0	0	2	6.25707	7.69508e-08	1.61556e-06	up
gene_DH2020_046705	60	13	103	0	5	4	4.35448	7.79617e-08	1.63593e-06	up
gene_DH2020_000331	625	560	832	343	410	289	1.02576	7.82397e-08	1.64091e-06	up
gene_DH2020_010123	210	250	203	468	382	442	-0.878168	7.88981e-08	1.65385e-06	down
gene_DH2020_014589	58	99	60	349	217	159	-1.65717	8.03781e-08	1.68312e-06	down
gene_DH2020_018227	588	601	448	1079	976	991	-0.809233	8.17491e-08	1.71094e-06	down
gene_DH2020_025991	25444	25805	22391	39293	36164	38854	-0.549015	8.22071e-08	1.71963e-06	down
novel.5908	109	155	262	51	56	17	2.14385	8.29721e-08	1.73455e-06	up
gene_DH2020_004744	100	108	121	245	242	234	-1.05306	8.30067e-08	1.73455e-06	down
gene_DH2020_003306	89	99	41	306	169	342	-1.73394	8.47302e-08	1.76964e-06	down
gene_DH2020_001621	659	654	753	475	398	468	0.706718	8.5029e-08	1.77496e-06	up
gene_DH2020_020831	44	51	55	173	140	121	-1.45242	8.61642e-08	1.79772e-06	down
novel.8021	45	70	58	209	115	223	-1.57333	8.62949e-08	1.79951e-06	down
gene_DH2020_038559	226	215	230	122	113	101	1.08015	8.634e-08	1.79952e-06	up
gene_DH2020_029350	129	220	173	385	345	416	-1.05698	8.67531e-08	1.80719e-06	down
gene_DH2020_003580	17335	21435	24334	11610	14607	9007	0.90828	8.69733e-08	1.81084e-06	up
gene_DH2020_031631	3	0	2	49	27	42	-4.46409	8.78044e-08	1.82651e-06	down
gene_DH2020_012792	186	313	239	488	506	550	-0.989843	8.78172e-08	1.82651e-06	down
gene_DH2020_032941	154	233	188	95	69	87	1.27706	8.82929e-08	1.83546e-06	up
gene_DH2020_006840	46	69	91	3	13	16	2.74971	8.85362e-08	1.83956e-06	up
gene_DH2020_042459	13	31	37	0	0	0	7.26223	8.86584e-08	1.84115e-06	up
gene_DH2020_024927	614	747	764	453	464	451	0.712322	8.96276e-08	1.86032e-06	up
gene_DH2020_031970	98	127	110	27	45	38	1.67945	8.99994e-08	1.86707e-06	up
gene_DH2020_016682	437	287	312	190	149	141	1.20336	9.06051e-08	1.87866e-06	up
gene_DH2020_040827	46	68	76	233	176	144	-1.4646	9.06893e-08	1.87944e-06	down
gene_DH2020_041907	3168	3201	2781	4944	4563	4944	-0.573974	9.08322e-08	1.88143e-06	down
gene_DH2020_038640	60	72	62	159	173	166	-1.28142	9.0963e-08	1.88317e-06	down
gene_DH2020_040335	127	161	180	56	68	69	1.3519	9.38182e-08	1.94128e-06	up
novel.11703	264	329	330	181	157	174	0.929882	9.40818e-08	1.94573e-06	up
gene_DH2020_037664	52	48	121	9	16	2	3.087	9.57939e-08	1.98012e-06	up
gene_DH2020_033345	162	190	219	73	85	98	1.23355	9.60274e-08	1.98393e-06	up
gene_DH2020_002716	51	45	63	172	146	132	-1.41967	9.62174e-08	1.98683e-06	down
gene_DH2020_007350	1435	1152	1402	894	848	849	0.707148	9.67435e-08	1.99666e-06	up
gene_DH2020_010610	207	108	127	38	54	45	1.77969	9.71403e-08	2.00379e-06	up
novel.4532	1367	1663	1366	2499	2475	2261	-0.639274	9.71886e-08	2.00379e-06	down
gene_DH2020_028715	267	25	430	1	0	0	9.47238	9.78516e-08	2.01643e-06	up
gene_DH2020_027442	98	59	100	15	26	22	2.1076	9.82188e-08	2.02296e-06	up
gene_DH2020_044818	642	759	780	1110	1344	1342	-0.72441	9.90223e-08	2.03846e-06	down
gene_DH2020_049198	145	61	240	30	41	16	2.42503	9.91611e-08	2.04027e-06	up
gene_DH2020_025683	42	26	13	0	0	0	7.29974	9.94559e-08	2.04529e-06	up
novel.4434	53	52	70	6	10	16	2.52903	1.00682e-07	2.06945e-06	up
gene_DH2020_030169	91	92	89	196	229	213	-1.15082	1.00889e-07	2.07264e-06	down
gene_DH2020_049513	1910	2038	1717	3131	2863	3020	-0.585713	1.01492e-07	2.08396e-06	down
novel.3415	92	88	134	38	32	33	1.68696	1.02543e-07	2.10446e-06	up
gene_DH2020_009626	588	368	679	300	246	202	1.21248	1.02901e-07	2.11074e-06	up
gene_DH2020_031587	75	56	157	17	26	14	2.39995	1.03354e-07	2.11894e-06	up
gene_DH2020_029237	42	62	51	3	9	11	2.8248	1.05651e-07	2.16492e-06	up
novel.9017	144	151	124	321	250	387	-1.104	1.05967e-07	2.1703e-06	down
novel.445	26	29	17	92	75	136	-1.98229	1.06208e-07	2.17413e-06	down
gene_DH2020_013232	125	62	108	34	19	22	2.07202	1.06658e-07	2.18173e-06	up
gene_DH2020_017399	563	652	600	1077	1075	935	-0.687515	1.06688e-07	2.18173e-06	down
gene_DH2020_009742	40	44	44	126	116	128	-1.4498	1.07371e-07	2.19458e-06	down
gene_DH2020_004432	357	297	299	159	176	167	1.00906	1.08536e-07	2.21725e-06	up
gene_DH2020_037913	1641	435	1136	143	147	157	2.94409	1.08679e-07	2.21905e-06	up
gene_DH2020_024158	4490	4353	3863	3078	2874	3026	0.586747	1.08743e-07	2.21923e-06	up
gene_DH2020_036284	824	866	787	584	538	527	0.66999	1.09686e-07	2.2367e-06	up
gene_DH2020_037362	9	14	5	92	51	50	-2.69436	1.0971e-07	2.2367e-06	down
gene_DH2020_038701	576	677	571	384	346	414	0.756139	1.11123e-07	2.26436e-06	up
gene_DH2020_036617	700	794	732	1206	1108	1246	-0.595311	1.11815e-07	2.2773e-06	down
novel.10279	405	392	341	208	210	226	0.906165	1.12078e-07	2.28149e-06	up
gene_DH2020_049379	40	25	58	4	5	1	3.69444	1.12556e-07	2.29006e-06	up
gene_DH2020_041012	682	670	678	404	276	466	0.914963	1.12785e-07	2.29355e-06	up
gene_DH2020_004767	14	49	79	5	1	2	4.21663	1.13507e-07	2.30707e-06	up
gene_DH2020_030401	67	21	68	7	4	6	3.29241	1.13949e-07	2.31488e-06	up
gene_DH2020_038272	9	6	12	64	59	47	-2.57499	1.14155e-07	2.31789e-06	down
gene_DH2020_028806	991	1087	1040	1719	1477	1644	-0.551216	1.15055e-07	2.33476e-06	down
gene_DH2020_023571	555	420	547	940	853	1023	-0.801104	1.1512e-07	2.33476e-06	down
gene_DH2020_002475	4573	4583	4890	7150	7975	6969	-0.575586	1.1516e-07	2.33476e-06	down
novel.10261	198	282	330	507	534	637	-0.977332	1.15383e-07	2.3381e-06	down
gene_DH2020_005263	3018	2556	2853	4477	4241	5213	-0.638789	1.15828e-07	2.34594e-06	down
novel.3393	487	528	606	986	795	1080	-0.73655	1.16131e-07	2.35089e-06	down
novel.5666	124	101	99	22	38	40	1.77827	1.16233e-07	2.35177e-06	up
gene_DH2020_004626	400	409	527	163	271	201	1.14163	1.16602e-07	2.35805e-06	up
novel.2395	2745	3382	3343	2394	2028	2394	0.555205	1.16982e-07	2.36369e-06	up
gene_DH2020_003516	922	623	739	428	440	333	1.01357	1.16999e-07	2.36369e-06	up
gene_DH2020_012958	61	109	102	20	5	28	2.44677	1.17272e-07	2.36793e-06	up
gene_DH2020_015232	11	37	92	2	1	1	5.18502	1.17327e-07	2.36793e-06	up
gene_DH2020_021210	381	459	437	829	657	732	-0.714031	1.19128e-07	2.40309e-06	down
gene_DH2020_045007	443	456	498	271	298	282	0.793639	1.19323e-07	2.4058e-06	up
gene_DH2020_011647	376	555	472	860	860	827	-0.784626	1.20328e-07	2.42485e-06	down
gene_DH2020_020794	4374	4757	4551	6961	7251	6599	-0.526007	1.231e-07	2.47948e-06	down
gene_DH2020_035376	3590	4000	4280	6287	6102	5640	-0.524955	1.23629e-07	2.48815e-06	down
gene_DH2020_011020	12	12	10	57	52	76	-2.35771	1.23655e-07	2.48815e-06	down
gene_DH2020_030155	179	220	251	99	99	116	1.12673	1.2399e-07	2.49364e-06	up
gene_DH2020_002774	45	54	70	13	12	6	2.52013	1.26351e-07	2.53987e-06	up
gene_DH2020_049089	2	5	3	36	43	40	-3.4991	1.28479e-07	2.58134e-06	down
novel.14035	760	846	933	1442	1258	1342	-0.590376	1.30103e-07	2.61265e-06	down
[truncated: 5,558 more rows]

## Sheet: HN_J_vs_HB_J.diff
Supplemental Table 2. Differentially expressed genes identified in the tuberous roots of R. glutinosa cultivars
Index	HN_J_1	HN_J_2	HN_J_3	HB_J_1	HB_J_2	HB_J_3	log2FoldChange	pvalue	padj	regulated
gene_DH2020_030663	1365	1271	1232	1415	1584	1304	-1.97379	2.82919e-50	1.12531e-45	down
gene_DH2020_041117	86	154	96	250	297	265	-3.07908	2.46361e-44	4.89951e-40	down
gene_DH2020_010783	335	368	336	488	548	414	-2.29423	2.00939e-43	2.66412e-39	down
novel.4338	446	499	386	593	689	477	-2.22045	5.55953e-42	5.52826e-38	down
novel.11573	1531	773	909	24	41	29	3.26573	1.64614e-40	1.30951e-36	up
novel.3054	4111	3418	3698	259	352	328	1.77231	4.03946e-40	2.67782e-36	up
gene_DH2020_032819	5666	3944	2644	135	300	213	2.4222	1.50321e-37	8.54144e-34	up
novel.3804	24	42	21	113	122	75	-3.65527	3.17891e-32	1.58052e-28	down
gene_DH2020_023816	524	466	449	368	490	404	-1.62221	5.16501e-32	2.22714e-28	down
novel.11444	2463	1996	2108	91	212	163	2.03318	5.59934e-32	2.22714e-28	up
gene_DH2020_040819	5543	4118	4182	3127	4018	2994	-1.37281	1.24896e-30	4.51611e-27	down
novel.12459	1435	823	687	985	1064	1119	-1.97102	2.01029e-30	6.66326e-27	down
gene_DH2020_041138	11	20	9	46	86	76	-4.17447	4.50556e-30	1.37853e-26	down
novel.1789	617	635	426	425	537	544	-1.67015	1.75312e-28	4.98073e-25	down
gene_DH2020_009468	27456	14782	15154	754	1683	1453	2.071	2.86787e-28	7.60464e-25	up
gene_DH2020_014277	46	26	13	76	155	68	-3.63662	1.5806e-27	3.92927e-24	down
gene_DH2020_041041	1239	1002	768	661	889	642	-1.37164	7.11449e-24	1.66458e-20	down
novel.14128	1299	940	759	860	871	728	-1.56878	8.36441e-24	1.8483e-20	down
gene_DH2020_039321	1299	1259	1233	93	147	107	1.65441	9.0199e-24	1.88824e-20	up
gene_DH2020_015920	676	603	525	402	643	394	-1.47634	4.69691e-23	9.34098e-20	down
novel.4393	5211	3349	3648	2331	3068	2982	-1.28548	6.93337e-23	1.31321e-19	down
gene_DH2020_003586	38	35	35	69	78	64	-2.78574	1.97974e-22	3.57928e-19	down
novel.10261	197	132	115	204	166	167	-2.1397	2.42898e-22	4.20055e-19	down
novel.109	3634	3314	3220	2073	2604	1938	-1.19196	2.98962e-22	4.95467e-19	down
gene_DH2020_015389	1197	1224	1131	91	145	100	1.60771	1.36796e-21	2.17643e-18	up
novel.3393	726	493	388	392	480	409	-1.51831	1.5095e-21	2.30924e-18	down
gene_DH2020_007434	538	301	240	2	4	10	4.2223	5.61939e-21	8.2782e-18	up
gene_DH2020_027206	653	569	614	427	542	403	-1.38809	1.18171e-20	1.67865e-17	down
novel.5733	1176	870	704	497	861	630	-1.3473	1.23984e-20	1.7005e-17	down
gene_DH2020_034417	4869	4780	5443	452	564	592	1.43174	1.46967e-20	1.94854e-17	up
gene_DH2020_016257	3222	2571	2203	196	410	239	1.44674	1.13119e-19	1.45139e-16	up
novel.13788	1669	1583	1281	141	209	178	1.29018	1.44252e-19	1.79301e-16	up
novel.4404	818	574	448	375	734	440	-1.56202	3.397e-19	4.09441e-16	down
novel.1227	436	206	297	2	5	4	4.59289	3.9492e-19	4.61998e-16	up
gene_DH2020_013556	49	57	48	60	106	67	-2.38633	2.78118e-18	3.16061e-15	down
novel.7675	9921	9887	8444	4183	7179	5578	-1.05443	3.23399e-18	3.57311e-15	down
novel.9223	245	261	230	276	226	206	-1.78221	4.26028e-18	4.5798e-15	down
gene_DH2020_017655	8822	7378	6758	809	1401	1055	1.01353	1.93454e-17	2.0249e-14	up
gene_DH2020_004327	1499	1218	1141	97	192	143	1.35955	2.58129e-17	2.63258e-14	up
novel.11442	1	1	1	28	98	52	-7.65074	2.781e-17	2.67535e-14	down
novel.2953	393	313	194	6	8	14	3.16232	2.79643e-17	2.67535e-14	up
gene_DH2020_014861	1342	991	1037	570	1224	749	-1.37753	2.82501e-17	2.67535e-14	down
gene_DH2020_006794	2894	3172	2380	1553	1903	1579	-1.07154	5.3145e-17	4.91591e-14	down
novel.671	48	28	35	45	78	61	-2.53753	6.05174e-17	5.47064e-14	down
gene_DH2020_005280	6069	5213	4683	602	957	797	0.953914	7.68632e-17	6.70975e-14	up
novel.9982	849	696	638	438	486	437	-1.14934	7.83797e-17	6.70975e-14	down
gene_DH2020_016697	1580	1189	1237	108	179	169	1.3269	7.92856e-17	6.70975e-14	up
gene_DH2020_042986	914	850	829	78	102	94	1.4342	9.19044e-17	7.61562e-14	up
novel.8409	599	694	579	19	71	33	2.17096	1.43906e-16	1.16814e-13	up
gene_DH2020_044605	293	260	248	168	232	190	-1.36927	1.74387e-16	1.38724e-13	down
gene_DH2020_042914	2375	2242	1895	212	366	289	1.10871	4.19026e-16	3.26799e-13	up
gene_DH2020_030444	2301	1596	1390	156	240	228	1.25522	5.04281e-16	3.85726e-13	up
gene_DH2020_023342	1481	1282	1346	118	202	171	1.26977	7.53526e-16	5.655e-13	up
novel.3871	698	606	454	311	406	420	-1.20036	8.566e-16	6.30949e-13	down
novel.3407	62	87	43	91	79	90	-2.28084	1.1822e-15	8.54949e-13	down
novel.4248	283	202	228	5	11	8	3.08659	1.49525e-15	1.06203e-12	up
novel.2715	810	789	688	72	96	50	1.58328	1.81462e-15	1.26626e-12	up
gene_DH2020_046845	742	554	560	384	415	378	-1.17611	2.07076e-15	1.42007e-12	down
gene_DH2020_038226	3367	2702	1965	302	386	354	1.10954	2.29294e-15	1.54579e-12	up
novel.6045	447	156	146	242	318	285	-2.05299	2.65918e-15	1.76282e-12	down
gene_DH2020_042403	21	17	14	15	75	81	-3.49157	2.77537e-15	1.80968e-12	down
gene_DH2020_020169	1505	1605	1579	126	244	160	1.37011	3.0873e-15	1.9806e-12	up
gene_DH2020_035608	305	187	184	2	9	6	3.49543	3.82453e-15	2.41461e-12	up
gene_DH2020_033067	856	367	368	21	35	34	2.29056	4.19267e-15	2.60568e-12	up
gene_DH2020_037657	866	879	699	524	513	525	-1.18868	5.0521e-15	3.09149e-12	down
gene_DH2020_013346	503	363	221	12	6	24	2.81797	5.67729e-15	3.42143e-12	up
gene_DH2020_012781	145	157	181	132	207	126	-1.72393	8.5022e-15	5.04739e-12	down
gene_DH2020_017126	1528	1227	1078	600	794	663	-0.925594	8.6333e-15	5.04984e-12	down
gene_DH2020_003896	58	59	55	58	103	58	-2.13734	9.53578e-15	5.43027e-12	down
gene_DH2020_040251	50	38	38	56	60	56	-2.27952	9.55672e-15	5.43027e-12	down
gene_DH2020_022342	1508	1080	1092	99	177	158	1.27444	9.8238e-15	5.5007e-12	up
gene_DH2020_042475	549	421	323	265	294	320	-1.2883	9.95728e-15	5.5007e-12	down
gene_DH2020_010031	58	46	35	55	64	61	-2.20797	1.37686e-14	7.50202e-12	down
novel.873	0	0	0	40	33	39	-9.50164	1.42906e-14	7.68118e-12	down
gene_DH2020_023954	272	359	197	221	287	192	-1.57478	2.01082e-14	1.0664e-11	down
gene_DH2020_017268	679	310	224	9	17	24	2.73278	2.81688e-14	1.47423e-11	up
novel.8026	7	7	15	27	54	25	-3.62477	2.93747e-14	1.51738e-11	down
gene_DH2020_031041	83	106	55	77	105	86	-1.95406	3.04959e-14	1.55509e-11	down
gene_DH2020_019855	2938	2821	2453	1313	1550	1433	-0.886024	3.65654e-14	1.841e-11	down
gene_DH2020_013389	8775	7380	6826	1039	1475	1267	0.790377	4.30758e-14	2.14168e-11	up
gene_DH2020_024226	543	492	327	276	339	275	-1.22051	5.76061e-14	2.82874e-11	down
gene_DH2020_044815	8236	7083	6061	3155	4146	3193	-0.794178	8.30054e-14	4.02627e-11	down
gene_DH2020_016900	6879	5478	4597	3307	3279	2906	-1.01223	1.0828e-13	5.18894e-11	down
gene_DH2020_047810	3380	3764	3205	437	580	449	1.01643	1.25652e-13	5.94976e-11	up
gene_DH2020_024158	5759	5954	5558	759	1003	841	0.926992	1.39921e-13	6.54746e-11	up
gene_DH2020_017634	997	869	824	94	139	106	1.18056	2.48016e-13	1.14707e-10	up
novel.12016	720	600	565	37	76	77	1.50812	2.55111e-13	1.16633e-10	up
gene_DH2020_021958	9	8	6	37	30	18	-3.73683	2.60403e-13	1.17699e-10	down
gene_DH2020_009220	23314	21386	18245	2549	4344	3210	0.841238	2.73391e-13	1.22181e-10	up
novel.7483	9965	8849	8118	1202	1821	1461	0.781374	2.78471e-13	1.23069e-10	up
gene_DH2020_003336	3094	2255	1888	1251	1388	1285	-0.963249	3.11339e-13	1.36082e-10	down
novel.11565	202	201	209	121	192	154	-1.40163	4.43142e-13	1.91587e-10	down
gene_DH2020_012852	2970	2360	2073	1085	1472	1138	-0.819832	5.29402e-13	2.26419e-10	down
gene_DH2020_017911	2720	2186	1940	294	412	342	0.887994	5.53778e-13	2.34325e-10	up
gene_DH2020_017034	2447	1912	1778	237	384	279	0.959723	6.19353e-13	2.59313e-10	up
gene_DH2020_049701	1772	1041	885	793	805	780	-1.23019	7.14652e-13	2.96097e-10	down
novel.765	953	875	720	66	142	81	1.34772	7.26283e-13	2.97813e-10	up
gene_DH2020_026377	1171	1232	1073	133	165	154	1.13321	7.84544e-13	3.18421e-10	up
gene_DH2020_049708	2193	1919	1585	216	318	300	0.955477	8.70102e-13	3.49579e-10	up
gene_DH2020_021233	297	211	122	3	5	10	3.27658	1.00425e-12	3.99441e-10	up
gene_DH2020_049231	1995	1409	1418	149	286	200	1.12181	1.11013e-12	4.37184e-10	up
novel.3555	64	57	71	67	101	54	-1.99905	1.31052e-12	5.11037e-10	down
gene_DH2020_006892	3352	2643	2575	406	490	358	0.949118	1.36327e-12	5.2231e-10	up
novel.11676	1048	937	791	118	108	104	1.23591	1.36569e-12	5.2231e-10	up
gene_DH2020_034391	262	192	164	122	160	160	-1.34751	1.38825e-12	5.25883e-10	down
gene_DH2020_011233	1575	1205	1161	158	216	181	1.00855	1.53026e-12	5.74209e-10	up
gene_DH2020_047540	1446	1226	1108	147	224	156	1.03287	1.54988e-12	5.74618e-10	up
gene_DH2020_019436	2755	2462	2123	312	439	397	0.862094	1.56025e-12	5.74618e-10	up
gene_DH2020_049250	575	437	380	232	310	276	-1.05991	1.65241e-12	6.02978e-10	down
gene_DH2020_009464	1479	994	1111	106	156	172	1.22775	1.76164e-12	6.36992e-10	up
gene_DH2020_030165	486	504	349	233	318	270	-1.11244	1.87486e-12	6.71824e-10	down
gene_DH2020_016315	170	317	253	733	560	468	-3.07263	1.97625e-12	7.01834e-10	down
novel.10796	684	655	611	52	99	69	1.35588	2.00468e-12	7.05628e-10	up
gene_DH2020_031197	1010	739	890	81	138	87	1.31257	2.11591e-12	7.33826e-10	up
gene_DH2020_030367	526	455	455	272	292	314	-1.11503	2.12168e-12	7.33826e-10	down
gene_DH2020_032057	642	978	740	691	619	503	-1.44098	3.01639e-12	1.03428e-09	down
gene_DH2020_006094	1065	1189	988	131	151	93	1.30069	3.10986e-12	1.05722e-09	up
gene_DH2020_036723	1439	1577	1423	188	223	179	1.1042	3.90114e-12	1.31498e-09	up
gene_DH2020_029431	296	138	91	145	173	194	-1.84516	3.99381e-12	1.33491e-09	down
gene_DH2020_016019	236	245	161	130	164	165	-1.34155	4.36162e-12	1.44569e-09	down
gene_DH2020_007139	190	175	161	103	136	163	-1.42724	4.52475e-12	1.48737e-09	down
gene_DH2020_013580	11	21	7	35	34	27	-3.13419	5.3201e-12	1.73448e-09	down
gene_DH2020_043457	143394	91743	77185	58394	63425	52428	-1.0166	5.71868e-12	1.84927e-09	down
gene_DH2020_048993	3566	3119	2703	1453	1636	1507	-0.800042	6.69076e-12	2.14617e-09	down
novel.9864	862	984	602	520	562	449	-1.15728	7.91571e-12	2.51878e-09	down
gene_DH2020_029899	811	622	580	61	104	77	1.2448	8.45164e-12	2.66797e-09	up
gene_DH2020_010763	998	1149	1069	128	149	114	1.2371	8.79341e-12	2.754e-09	up
gene_DH2020_048216	293	262	221	160	177	166	-1.20328	8.96794e-12	2.78672e-09	down
gene_DH2020_018281	340	261	199	154	197	172	-1.22145	9.27092e-12	2.85853e-09	down
gene_DH2020_022238	5210	4499	1695	51	124	131	3.38931	1.1174e-11	3.41883e-09	up
gene_DH2020_029745	2051	1445	1390	197	281	232	0.95973	1.14404e-11	3.47361e-09	up
gene_DH2020_026062	624	569	495	276	374	286	-0.963068	1.33861e-11	4.03356e-09	down
gene_DH2020_045989	869	818	718	434	504	389	-0.963367	1.46945e-11	4.39454e-09	down
gene_DH2020_008812	936	648	528	57	107	71	1.34756	1.74436e-11	5.17776e-09	up
gene_DH2020_009807	2219	1835	1637	248	357	292	0.849623	1.82161e-11	5.36701e-09	up
gene_DH2020_000865	5226	4728	4772	2394	3147	2160	-0.871153	1.9674e-11	5.75393e-09	down
gene_DH2020_010731	1115	1021	763	82	146	140	1.16612	2.1103e-11	6.12681e-09	up
gene_DH2020_048121	372	320	299	24	34	31	1.66409	2.14065e-11	6.15804e-09	up
gene_DH2020_031044	8996	9023	7841	1013	1798	1316	0.858862	2.15202e-11	6.15804e-09	up
gene_DH2020_016489	542	452	366	241	274	268	-1.03793	2.24243e-11	6.3709e-09	down
novel.4251	417	375	302	17	43	37	1.69418	2.58036e-11	7.27899e-09	up
novel.3295	383	177	296	9	19	21	2.31659	2.68608e-11	7.52387e-09	up
gene_DH2020_021357	2539	2199	2205	315	418	367	0.847554	2.79136e-11	7.75846e-09	up
gene_DH2020_005350	5368	4436	4390	647	966	784	0.759238	2.80885e-11	7.75846e-09	up
novel.9700	2027	1891	1705	256	309	298	0.886305	2.89443e-11	7.93972e-09	up
novel.1450	503	444	457	39	59	53	1.41386	2.98342e-11	8.12779e-09	up
novel.6080	274	310	294	185	197	222	-1.27297	3.11155e-11	8.41916e-09	down
novel.8504	1006	639	595	53	114	82	1.35578	3.1757e-11	8.53471e-09	up
gene_DH2020_009789	810	703	574	56	119	72	1.27987	3.29414e-11	8.79359e-09	up
novel.13027	1273	607	611	400	684	640	-1.30737	3.49081e-11	9.22692e-09	down
novel.12862	252	266	219	150	176	157	-1.20764	3.50287e-11	9.22692e-09	down
gene_DH2020_045806	784	647	524	304	376	379	-0.946508	4.64878e-11	1.21648e-08	down
gene_DH2020_038279	10944	9573	8640	1319	2120	1619	0.724534	4.75818e-11	1.23697e-08	up
gene_DH2020_001508	2706	2085	1956	290	443	342	0.836072	4.95196e-11	1.27356e-08	up
gene_DH2020_020591	1598	1595	1311	722	865	704	-0.844456	4.96298e-11	1.27356e-08	down
novel.12481	2	1	0	14	16	42	-6.43302	5.2979e-11	1.35079e-08	down
gene_DH2020_048762	1524	1395	1369	775	849	677	-0.923152	5.70901e-11	1.44634e-08	down
gene_DH2020_008050	178	185	94	2	4	4	3.68532	5.81943e-11	1.46499e-08	up
gene_DH2020_010570	1257	1154	947	528	600	580	-0.853622	6.00257e-11	1.50159e-08	down
novel.2395	2225	1909	1603	250	356	309	0.830509	6.10294e-11	1.51715e-08	up
novel.9377	927	673	683	82	126	83	1.15888	7.40532e-11	1.82948e-08	up
gene_DH2020_009524	3236	2767	2696	1362	1524	1362	-0.791181	7.48712e-11	1.83827e-08	down
novel.8323	258	272	227	172	206	136	-1.25584	7.64609e-11	1.86579e-08	down
gene_DH2020_038819	473	196	111	3	10	13	3.03183	9.26419e-11	2.24685e-08	up
gene_DH2020_024024	2406	2049	1837	955	1117	946	-0.767029	1.06411e-10	2.56514e-08	down
novel.4877	495	310	440	18	57	26	1.85357	1.08035e-10	2.58578e-08	up
gene_DH2020_029306	295	314	182	167	193	172	-1.26249	1.08567e-10	2.58578e-08	down
novel.12689	1054	955	831	115	140	143	1.01456	1.12303e-10	2.65885e-08	up
gene_DH2020_041595	2618	2073	1913	248	439	344	0.874273	1.18816e-10	2.7964e-08	up
gene_DH2020_049597	118	105	89	91	101	67	-1.55875	1.21745e-10	2.84848e-08	down
gene_DH2020_026242	939	853	714	90	141	116	1.0421	1.25169e-10	2.91133e-08	up
novel.8994	1172	1220	1033	462	883	601	-0.967817	1.26305e-10	2.91133e-08	down
gene_DH2020_026554	718	668	458	338	411	302	-1.02079	1.26627e-10	2.91133e-08	down
gene_DH2020_011232	1273	1035	1007	118	208	150	0.998547	1.2904e-10	2.94974e-08	up
gene_DH2020_016533	22	7	1	20	57	24	-3.59239	1.30986e-10	2.97713e-08	down
gene_DH2020_022016	1998	1491	1650	184	331	236	0.978475	1.36442e-10	3.0835e-08	up
gene_DH2020_049724	4021	3970	4278	2425	2691	1916	-1.0066	1.40102e-10	3.14834e-08	down
novel.8507	555	345	299	204	264	273	-1.14929	1.98766e-10	4.42585e-08	down
gene_DH2020_007284	9792	8197	7809	3787	4376	3772	-0.714082	1.99177e-10	4.42585e-08	down
gene_DH2020_037259	39	35	30	38	42	46	-2.10443	2.03766e-10	4.50266e-08	down
gene_DH2020_014409	1816	1706	1605	236	310	263	0.854588	2.30408e-10	5.06324e-08	up
gene_DH2020_019418	1952	1630	1549	188	312	287	0.899525	2.33547e-10	5.10402e-08	up
gene_DH2020_032970	371	339	274	177	258	164	-1.09583	2.44068e-10	5.30481e-08	down
novel.4795	8	6	3	15	21	24	-3.65379	2.45798e-10	5.31338e-08	down
gene_DH2020_015126	1466	1252	1259	644	747	617	-0.834217	2.58401e-10	5.55563e-08	down
gene_DH2020_046262	374	286	247	157	189	201	-1.10365	2.86296e-10	6.12228e-08	down
gene_DH2020_038758	1935	1565	1522	187	339	243	0.908481	2.9918e-10	6.36358e-08	up
novel.10920	310	137	78	3	5	4	3.57025	3.09104e-10	6.53968e-08	up
gene_DH2020_040227	1015	884	740	490	515	410	-0.936854	3.16507e-10	6.66088e-08	down
gene_DH2020_016673	776	691	686	67	122	94	1.13254	3.24155e-10	6.78593e-08	up
gene_DH2020_000317	540	494	538	42	71	67	1.33337	3.3112e-10	6.89545e-08	up
gene_DH2020_036725	304	292	186	136	187	177	-1.18144	3.35261e-10	6.94532e-08	down
novel.7982	0	0	0	14	18	13	-8.15952	3.58651e-10	7.39137e-08	down
novel.2213	2923	2162	2129	1164	1382	1037	-0.8202	3.74235e-10	7.67279e-08	down
gene_DH2020_017906	671	485	458	259	311	305	-0.949196	3.80648e-10	7.7434e-08	down
gene_DH2020_029136	22	33	30	51	33	41	-2.38988	3.81573e-10	7.7434e-08	down
gene_DH2020_011427	647	569	504	22	66	78	1.58146	3.90312e-10	7.88055e-08	up
gene_DH2020_040344	1260	1050	981	143	196	159	0.909134	3.95178e-10	7.93848e-08	up
gene_DH2020_037240	107	105	95	92	86	73	-1.53908	4.04803e-10	8.09097e-08	down
gene_DH2020_018177	1376	1128	1003	133	217	179	0.917777	4.25089e-10	8.45397e-08	up
gene_DH2020_000645	2931	2441	2355	296	521	427	0.83577	4.27762e-10	8.4648e-08	up
gene_DH2020_004007	882	714	585	85	102	102	1.08447	4.68609e-10	9.22719e-08	up
gene_DH2020_016664	1112	983	868	108	189	134	0.97917	5.27084e-10	1.03275e-07	up
gene_DH2020_010384	1841	1349	1079	127	259	198	1.05784	5.3361e-10	1.04041e-07	up
gene_DH2020_047916	5253	5200	4500	717	1044	681	0.812071	5.4202e-10	1.05165e-07	up
gene_DH2020_019036	47	18	15	70	75	16	-2.88888	5.50539e-10	1.063e-07	down
novel.1982	29	8	14	25	31	40	-2.76444	5.61154e-10	1.07826e-07	down
gene_DH2020_030787	1935	1408	1448	205	295	248	0.862894	5.72392e-10	1.09456e-07	up
novel.7899	22	6	7	44	26	18	-3.24568	6.23973e-10	1.18749e-07	down
gene_DH2020_000356	4280	4401	4067	2294	2277	2065	-0.883576	6.62933e-10	1.25563e-07	down
gene_DH2020_005418	832	640	523	329	376	343	-0.910635	7.07325e-10	1.33314e-07	down
gene_DH2020_049842	1471	1413	1303	176	262	216	0.876055	7.10562e-10	1.33314e-07	up
gene_DH2020_035779	457	198	210	8	18	26	2.21012	7.16204e-10	1.33742e-07	up
gene_DH2020_036795	3	2	3	12	28	12	-4.47729	7.43685e-10	1.38225e-07	down
gene_DH2020_006637	2042	1876	1797	257	364	313	0.807521	7.63856e-10	1.41313e-07	up
novel.13304	145	94	95	62	135	81	-1.53391	7.7576e-10	1.42851e-07	down
gene_DH2020_026681	1747	1044	1050	135	163	196	1.11546	7.91851e-10	1.45142e-07	up
gene_DH2020_006383	5667	3940	3455	424	817	700	0.938615	8.14315e-10	1.48575e-07	up
gene_DH2020_013860	614	541	561	72	76	61	1.22064	8.47432e-10	1.53911e-07	up
gene_DH2020_047769	2666	2243	1954	1221	1165	1091	-0.863794	8.62429e-10	1.55923e-07	down
novel.6085	946	689	483	564	508	335	-1.28143	9.00698e-10	1.62105e-07	down
gene_DH2020_031039	2206	2054	1892	785	1309	935	-0.772277	9.38462e-10	1.68141e-07	down
gene_DH2020_002319	1705	1970	1823	223	344	239	0.984035	1.04491e-09	1.86373e-07	up
gene_DH2020_020709	956	801	660	452	465	375	-0.937269	1.09571e-09	1.94562e-07	down
gene_DH2020_010106	438	292	310	221	224	186	-1.12019	1.10823e-09	1.95911e-07	down
novel.8114	89	64	70	44	91	67	-1.65246	1.11571e-09	1.96359e-07	down
gene_DH2020_040974	1698	1731	1436	231	305	211	0.893361	1.19232e-09	2.08919e-07	up
gene_DH2020_044574	124	88	71	72	72	86	-1.55002	1.23611e-09	2.15005e-07	down
gene_DH2020_023631	1066	998	905	135	168	139	0.933797	1.23786e-09	2.15005e-07	up
gene_DH2020_035596	2278	1685	1480	241	353	272	0.828985	1.24585e-09	2.15451e-07	up
gene_DH2020_041778	943	389	453	13	6	21	3.57733	1.2513e-09	2.15456e-07	up
gene_DH2020_029222	3348	2965	2684	475	589	471	0.732339	1.30817e-09	2.24278e-07	up
gene_DH2020_006785	2444	2430	1690	951	1239	991	-0.77851	1.3154e-09	2.24549e-07	down
novel.11545	449	427	311	206	233	229	-1.00265	1.33015e-09	2.26097e-07	down
gene_DH2020_017964	236	151	102	100	129	131	-1.41028	1.34901e-09	2.28327e-07	down
gene_DH2020_012033	317	345	282	20	37	34	1.57705	1.36086e-09	2.29357e-07	up
novel.13009	64	47	54	59	52	51	-1.81021	1.36923e-09	2.29794e-07	down
gene_DH2020_011698	228	230	210	20	18	10	1.98122	1.37598e-09	2.29957e-07	up
gene_DH2020_037871	207	189	146	104	119	137	-1.24036	1.43557e-09	2.38912e-07	down
gene_DH2020_036986	389	395	325	34	43	43	1.39432	1.52892e-09	2.53386e-07	up
gene_DH2020_049946	816	710	665	84	133	86	1.05005	1.57228e-09	2.59491e-07	up
gene_DH2020_005061	990	753	633	89	98	122	1.10329	1.68615e-09	2.77135e-07	up
gene_DH2020_022348	3451	2789	2597	461	590	451	0.735469	1.72229e-09	2.8191e-07	up
gene_DH2020_046006	804	548	338	38	62	67	1.4924	1.73282e-09	2.82472e-07	up
gene_DH2020_049249	1975	1786	1632	266	347	282	0.777438	1.87168e-09	3.03861e-07	up
gene_DH2020_049814	610	509	345	247	308	257	-0.987454	1.94458e-09	3.14413e-07	down
gene_DH2020_008906	102	115	116	72	125	75	-1.48765	2.01565e-09	3.24584e-07	down
gene_DH2020_009231	40	33	16	46	47	27	-2.28768	2.05445e-09	3.29499e-07	down
gene_DH2020_002116	1768	1447	1324	216	281	245	0.792148	2.16221e-09	3.45389e-07	up
gene_DH2020_029524	442	396	293	220	231	196	-1.03333	2.36067e-09	3.75583e-07	down
novel.6566	196	143	105	71	128	133	-1.40454	2.44866e-09	3.88029e-07	down
gene_DH2020_039230	35	47	29	32	55	42	-2.01522	2.5263e-09	3.98744e-07	down
gene_DH2020_047008	2124	1993	1781	307	360	293	0.800249	2.63967e-09	4.14992e-07	up
gene_DH2020_046120	1993	1724	1671	269	318	294	0.793284	2.65172e-09	4.15245e-07	up
novel.10563	466	317	300	181	213	226	-1.0328	2.86414e-09	4.4675e-07	down
gene_DH2020_031920	778	722	702	74	134	97	1.05923	2.89437e-09	4.49702e-07	up
gene_DH2020_046051	297	186	182	155	142	139	-1.24625	3.07896e-09	4.7652e-07	down
gene_DH2020_025512	1387	1082	1000	501	595	553	-0.756879	3.14323e-09	4.84582e-07	down
novel.11540	716	648	579	73	107	91	1.03185	3.15935e-09	4.85186e-07	up
novel.5319	1572	1008	830	587	624	610	-0.953645	3.26233e-09	4.97365e-07	down
gene_DH2020_024234	134	93	75	63	99	72	-1.45658	3.26366e-09	4.97365e-07	down
novel.12083	718	564	522	40	108	69	1.26619	3.28652e-09	4.98936e-07	up
gene_DH2020_034919	211	89	85	2	2	2	4.1377	3.7878e-09	5.72851e-07	up
novel.2074	903	553	493	276	416	399	-0.997524	3.9183e-09	5.90343e-07	down
novel.3879	65	39	33	33	62	49	-1.89343	4.08892e-09	6.13723e-07	down
gene_DH2020_036373	821	586	634	279	438	345	-0.866143	4.15344e-09	6.21064e-07	down
gene_DH2020_010715	2202	1730	1669	257	391	284	0.776721	4.29077e-09	6.39197e-07	up
novel.11643	605	324	300	231	264	255	-1.14541	4.35536e-09	6.45723e-07	down
novel.3823	119	68	84	59	91	70	-1.51582	4.36785e-09	6.45723e-07	down
gene_DH2020_027362	2263	2013	1445	269	340	305	0.814908	4.3853e-09	6.45723e-07	up
novel.7783	564	438	308	28	55	56	1.41169	4.39952e-09	6.45723e-07	up
novel.2533	382	401	344	173	277	195	-0.990997	4.50289e-09	6.5746e-07	down
novel.64	234	165	115	5	16	6	2.43422	4.52699e-09	6.5746e-07	up
novel.7844	384	182	66	2	9	9	3.10772	4.53913e-09	6.5746e-07	up
novel.9944	166	106	82	70	112	85	-1.42428	4.54561e-09	6.5746e-07	down
gene_DH2020_000966	40	30	30	39	37	38	-2.02634	4.73893e-09	6.82939e-07	down
gene_DH2020_011957	1449	1648	1488	182	297	212	0.944174	4.8086e-09	6.90476e-07	up
gene_DH2020_042438	488	243	151	9	18	26	2.19008	4.94359e-09	7.07306e-07	up
novel.13357	1366	1107	925	550	583	530	-0.809752	5.07733e-09	7.23839e-07	down
gene_DH2020_004010	16993	14369	13072	2523	2850	2579	0.652348	5.22247e-09	7.41871e-07	up
novel.11785	0	5	0	10	21	17	-5.0479	5.45761e-09	7.72515e-07	down
novel.9219	1397	1485	824	785	698	667	-1.07352	5.63613e-09	7.94954e-07	down
novel.6368	297	295	224	16	33	28	1.60157	5.91622e-09	8.31511e-07	up
gene_DH2020_036807	40	34	37	26	53	47	-1.9737	6.21727e-09	8.70746e-07	down
gene_DH2020_006895	2066	1604	1498	706	983	714	-0.713323	6.34199e-09	8.85097e-07	down
gene_DH2020_012071	300	376	285	30	36	30	1.51655	6.89437e-09	9.56896e-07	up
gene_DH2020_010811	104	123	105	72	88	89	-1.39334	6.90457e-09	9.56896e-07	down
gene_DH2020_040808	268	152	87	5	12	4	2.74687	7.02622e-09	9.66561e-07	up
novel.14127	1362	587	545	52	93	100	1.49405	7.03675e-09	9.66561e-07	up
novel.4124	0	0	0	13	18	5	-7.82814	7.04721e-09	9.66561e-07	down
novel.2120	291	259	243	13	39	18	1.72064	7.10835e-09	9.71597e-07	up
novel.1447	1210	924	940	98	190	161	0.975178	7.19051e-09	9.79461e-07	up
gene_DH2020_010790	6132	4910	4681	791	1169	786	0.707407	7.24316e-09	9.83265e-07	up
gene_DH2020_049527	300	275	273	27	25	30	1.55038	7.56331e-09	1.02323e-06	up
gene_DH2020_048663	298	356	237	172	214	157	-1.1021	7.72886e-09	1.04209e-06	down
gene_DH2020_021885	1800	1814	1517	204	355	273	0.82884	7.90734e-09	1.06255e-06	up
novel.1181	2171	2068	1876	329	334	304	0.834259	8.02441e-09	1.07465e-06	up
gene_DH2020_018361	250	231	154	11	16	21	1.89772	8.3336e-09	1.11231e-06	up
novel.10962	965	995	853	83	179	135	1.04068	8.3845e-09	1.11536e-06	up
gene_DH2020_000996	13523	7918	8186	4289	5497	4581	-0.795456	8.57888e-09	1.13742e-06	down
gene_DH2020_020125	3129	2669	2277	1146	1305	1177	-0.677753	8.68415e-09	1.14438e-06	down
novel.3898	101	85	90	0	0	0	7.14676	8.68896e-09	1.14438e-06	up
novel.2302	94	169	77	132	80	111	-1.78533	9.06921e-09	1.19052e-06	down
gene_DH2020_030076	450	383	327	29	62	43	1.31158	9.14094e-09	1.19599e-06	up
gene_DH2020_016651	2182	1867	1731	260	410	322	0.736704	9.28685e-09	1.2111e-06	up
gene_DH2020_017750	13257	10953	10013	1896	2505	2070	0.583266	9.68561e-09	1.25897e-06	up
gene_DH2020_001110	2855	2746	2403	283	592	393	0.876281	9.94052e-09	1.2879e-06	up
gene_DH2020_024675	1029	967	761	109	178	131	0.913331	1.00039e-08	1.2919e-06	up
gene_DH2020_025377	8728	8677	8255	1418	1371	1305	0.820714	1.00841e-08	1.29804e-06	up
gene_DH2020_009969	2420	2152	1808	1347	1050	1059	-0.974214	1.09087e-08	1.39966e-06	down
gene_DH2020_034346	126	103	72	52	91	91	-1.4569	1.10417e-08	1.41217e-06	down
gene_DH2020_045371	605	484	562	73	73	58	1.19743	1.14348e-08	1.45776e-06	up
novel.8715	306	206	181	168	136	144	-1.23536	1.20368e-08	1.5296e-06	down
novel.12867	3902	2794	2235	1511	1481	1434	-0.846927	1.30445e-08	1.65237e-06	down
gene_DH2020_037218	618	553	452	37	99	63	1.23911	1.30907e-08	1.65296e-06	up
gene_DH2020_023356	1827	1327	995	669	722	691	-0.85934	1.33348e-08	1.67846e-06	down
gene_DH2020_008322	7	5	2	14	13	22	-3.66769	1.36123e-08	1.70582e-06	down
gene_DH2020_039013	1083	897	764	117	161	146	0.872682	1.3638e-08	1.70582e-06	up
gene_DH2020_009074	2254	2292	1917	771	1321	1018	-0.738243	1.38353e-08	1.72172e-06	down
gene_DH2020_039232	499	450	410	45	77	51	1.17203	1.38516e-08	1.72172e-06	up
gene_DH2020_028025	1056	868	855	115	170	147	0.875454	1.47404e-08	1.82143e-06	up
gene_DH2020_014961	2782	2131	1665	881	1166	979	-0.713693	1.47455e-08	1.82143e-06	down
gene_DH2020_020824	6935	5949	5351	791	1381	1085	0.685414	1.50666e-08	1.85533e-06	up
gene_DH2020_013003	2285	1991	1702	249	416	351	0.749676	1.51876e-08	1.86446e-06	up
gene_DH2020_032832	290	239	140	9	22	19	1.91689	1.58686e-08	1.94207e-06	up
gene_DH2020_044840	2744	2197	2075	314	512	394	0.716853	1.65501e-08	2.01926e-06	up
gene_DH2020_040456	76	68	50	54	55	55	-1.59566	1.69964e-08	2.06738e-06	down
gene_DH2020_047923	458	425	320	173	264	205	-0.907807	1.71133e-08	2.07525e-06	down
gene_DH2020_030169	489	533	471	61	65	62	1.1765	1.72361e-08	2.08379e-06	up
gene_DH2020_020231	5	4	2	12	23	11	-3.87147	1.78692e-08	2.15378e-06	down
gene_DH2020_045255	357	254	186	112	201	186	-1.14928	1.85127e-08	2.2246e-06	down
gene_DH2020_029855	890	701	736	100	129	116	0.938455	1.85915e-08	2.22734e-06	up
gene_DH2020_044113	736	684	768	68	141	77	1.16324	1.90211e-08	2.27197e-06	up
gene_DH2020_027550	3107	3002	2473	1277	1375	1290	-0.707584	1.94702e-08	2.31865e-06	down
gene_DH2020_015164	481	385	281	158	291	205	-1.00232	1.99105e-08	2.364e-06	down
novel.11437	277	159	180	112	142	134	-1.16653	2.00348e-08	2.37168e-06	down
gene_DH2020_027907	1482	1169	1011	172	241	175	0.81729	2.01048e-08	2.3729e-06	up
gene_DH2020_017023	3070	2419	2481	404	562	431	0.700375	2.08267e-08	2.45084e-06	up
gene_DH2020_011423	15	20	16	18	30	32	-2.44527	2.09234e-08	2.45495e-06	down
gene_DH2020_047418	1387	685	680	1	11	20	4.61359	2.1219e-08	2.48231e-06	up
gene_DH2020_019624	7593	5399	5129	885	1251	1103	0.660032	2.16006e-08	2.51954e-06	up
gene_DH2020_048433	98	50	49	42	71	63	-1.66894	2.20898e-08	2.56907e-06	down
novel.11225	174	190	180	108	141	103	-1.17335	2.27777e-08	2.64135e-06	down
gene_DH2020_028296	2975	2586	2371	407	557	471	0.652872	2.29587e-08	2.6546e-06	up
gene_DH2020_001764	1841	1430	1380	201	277	284	0.790251	2.41442e-08	2.78358e-06	up
gene_DH2020_046449	922	694	799	68	120	135	1.1015	2.46718e-08	2.83619e-06	up
gene_DH2020_013749	314	159	90	6	12	10	2.46467	2.47819e-08	2.83903e-06	up
gene_DH2020_045360	549	534	414	235	353	218	-0.9148	2.48393e-08	2.83903e-06	down
gene_DH2020_010500	229	113	124	4	8	12	2.44069	2.60604e-08	2.96468e-06	up
gene_DH2020_020790	301	249	286	172	181	146	-1.0753	2.61446e-08	2.96468e-06	down
gene_DH2020_007629	668	522	545	37	100	79	1.22053	2.61622e-08	2.96468e-06	up
gene_DH2020_034136	1682	839	750	74	154	149	1.28123	2.66566e-08	3.01212e-06	up
novel.12200	1338	927	825	441	542	500	-0.778969	2.83336e-08	3.18259e-06	down
gene_DH2020_006653	219	195	167	99	139	110	-1.07507	2.83811e-08	3.18259e-06	down
gene_DH2020_022210	569	408	452	46	80	57	1.16044	2.84053e-08	3.18259e-06	up
gene_DH2020_027892	1233	1028	1014	485	576	478	-0.731548	2.90877e-08	3.24989e-06	down
gene_DH2020_018053	145	158	164	9	12	9	2.16723	2.95654e-08	3.29023e-06	up
gene_DH2020_005354	471	539	439	46	83	54	1.19521	2.96141e-08	3.29023e-06	up
gene_DH2020_018711	1337	1299	978	596	608	560	-0.8028	3.00263e-08	3.32673e-06	down
gene_DH2020_002198	10835	9629	8650	3534	4505	4323	-0.583364	3.04273e-08	3.36179e-06	down
gene_DH2020_007915	729	633	611	87	103	97	0.963511	3.22208e-08	3.54515e-06	up
gene_DH2020_001597	549	511	382	191	285	283	-0.89143	3.22651e-08	3.54515e-06	down
gene_DH2020_041828	1647	1585	1561	172	335	252	0.876346	3.2711e-08	3.58425e-06	up
gene_DH2020_012665	517	469	344	223	277	203	-0.908105	3.31477e-08	3.62211e-06	down
gene_DH2020_017665	1677	1325	907	120	229	206	0.995681	3.42248e-08	3.72956e-06	up
gene_DH2020_004860	5264	5219	4306	2189	2323	2223	-0.69491	3.44475e-08	3.74358e-06	down
gene_DH2020_030009	350	309	280	19	48	35	1.40966	3.56339e-08	3.86195e-06	up
gene_DH2020_018538	1117	1301	915	494	646	518	-0.805359	3.68543e-08	3.98337e-06	down
gene_DH2020_024698	455	327	334	168	219	206	-0.911078	3.70423e-08	3.99284e-06	down
gene_DH2020_035480	293	293	279	33	30	26	1.4627	3.76883e-08	4.0515e-06	up
gene_DH2020_049341	260	187	186	21	18	14	1.74152	3.83388e-08	4.11031e-06	up
novel.3737	41	107	63	72	81	63	-1.82805	3.93594e-08	4.20839e-06	down
gene_DH2020_029372	3522	3210	2973	448	748	522	0.702011	3.98027e-08	4.24437e-06	up
gene_DH2020_009602	27	52	33	39	38	51	-2.00624	4.08251e-08	4.34176e-06	down
gene_DH2020_025915	518	279	237	191	227	204	-1.12582	4.24883e-08	4.50659e-06	down
gene_DH2020_032988	908	576	459	328	416	303	-0.955	4.29759e-08	4.54619e-06	down
gene_DH2020_039492	32	43	39	68	65	19	-2.22989	4.4622e-08	4.7078e-06	down
novel.9089	713	699	555	93	108	68	1.04946	4.48434e-08	4.71864e-06	up
gene_DH2020_029640	281	182	134	108	152	118	-1.18162	4.56316e-08	4.78374e-06	down
gene_DH2020_005079	333	256	236	157	183	130	-1.01776	4.57026e-08	4.78374e-06	down
gene_DH2020_016929	2437	1877	2245	232	415	382	0.88133	4.61317e-08	4.81598e-06	up
gene_DH2020_003781	3054	2143	2006	266	475	426	0.812652	5.00474e-08	5.21109e-06	up
gene_DH2020_006638	743	724	561	60	121	104	1.03103	5.02579e-08	5.21934e-06	up
novel.6252	625	550	496	47	111	61	1.14534	5.17148e-08	5.35666e-06	up
novel.935	12611	9807	8981	3732	4924	4444	-0.563456	5.25244e-08	5.42638e-06	down
gene_DH2020_010557	130	105	73	72	84	65	-1.35999	5.36701e-08	5.53038e-06	down
gene_DH2020_000911	759	570	578	73	108	96	0.968579	5.38142e-08	5.53091e-06	up
gene_DH2020_036604	910	774	651	284	445	389	-0.750371	5.42496e-08	5.56129e-06	down
gene_DH2020_018047	645	471	488	43	94	74	1.1272	5.50267e-08	5.62645e-06	up
gene_DH2020_035472	784	595	643	86	109	100	0.960078	5.6335e-08	5.74544e-06	up
gene_DH2020_024422	13	29	24	18	37	47	-2.39398	5.66438e-08	5.76217e-06	down
novel.10353	37	36	21	25	42	38	-1.97728	5.71775e-08	5.80163e-06	down
gene_DH2020_007063	949	833	765	101	158	141	0.863019	5.77044e-08	5.84019e-06	up
gene_DH2020_032995	193	206	192	18	20	10	1.81659	5.82612e-08	5.88158e-06	up
gene_DH2020_027149	22	26	20	20	40	29	-2.17731	5.8899e-08	5.93091e-06	down
novel.5270	945	551	622	287	499	353	-0.917437	5.938e-08	5.96424e-06	down
gene_DH2020_044422	93	56	55	61	57	51	-1.58083	5.96238e-08	5.97365e-06	down
gene_DH2020_031990	1086	936	910	138	195	126	0.86788	6.25307e-08	6.24914e-06	up
gene_DH2020_044757	975	868	771	120	171	123	0.847406	6.3785e-08	6.35852e-06	up
gene_DH2020_049676	482	456	425	58	57	61	1.13127	6.57789e-08	6.54089e-06	up
gene_DH2020_045358	904	851	702	80	167	119	0.953086	7.05416e-08	6.99699e-06	up
gene_DH2020_005351	751	624	721	99	108	87	1.02013	7.26639e-08	7.18957e-06	up
gene_DH2020_015670	133	139	179	9	10	9	2.22154	7.49062e-08	7.39304e-06	up
gene_DH2020_045933	422	428	305	162	241	210	-0.899698	7.55853e-08	7.4416e-06	down
novel.12815	223	158	155	90	129	105	-1.09393	7.594e-08	7.45806e-06	down
gene_DH2020_032445	194	132	99	100	103	83	-1.28305	7.65208e-08	7.49659e-06	down
gene_DH2020_030548	109	88	76	50	80	68	-1.35053	8.25972e-08	8.072e-06	down
novel.11446	1769	1891	1437	269	318	223	0.834689	8.43386e-08	8.22198e-06	up
novel.1135	2	2	0	18	10	9	-5.09756	8.86976e-08	8.62579e-06	down
gene_DH2020_045767	0	0	0	5	10	12	-7.40711	8.99412e-08	8.72539e-06	down
gene_DH2020_042425	63	60	52	49	41	63	-1.64456	9.86672e-08	9.54719e-06	down
gene_DH2020_028996	387	314	338	25	59	37	1.31529	9.88923e-08	9.54719e-06	up
gene_DH2020_031512	1393	1394	1080	148	279	196	0.838006	1.00814e-07	9.70917e-06	up
gene_DH2020_003870	1590	1362	1360	233	270	203	0.792237	1.01162e-07	9.7191e-06	up
novel.5494	50	149	111	100	111	92	-1.74575	1.02453e-07	9.80714e-06	down
gene_DH2020_046115	254	378	260	35	22	23	1.64763	1.02746e-07	9.80714e-06	up
gene_DH2020_026472	513	419	330	223	243	194	-0.904064	1.02818e-07	9.80714e-06	down
gene_DH2020_028453	7755	6547	6811	1163	1548	1132	0.649253	1.08475e-07	1.0322e-05	up
gene_DH2020_028784	552	406	356	54	67	49	1.11981	1.10681e-07	1.05068e-05	up
novel.2986	7	24	21	32	25	30	-2.54191	1.11517e-07	1.05609e-05	down
gene_DH2020_012403	180	228	165	131	128	108	-1.18187	1.14381e-07	1.08065e-05	down
gene_DH2020_012475	164	102	170	5	12	9	2.28328	1.21779e-07	1.14781e-05	up
gene_DH2020_022858	32	14	22	34	26	28	-2.22965	1.22426e-07	1.15118e-05	down
gene_DH2020_017389	1413	1339	1322	163	258	246	0.813463	1.24774e-07	1.17049e-05	up
novel.8618	176	169	158	10	19	11	1.85688	1.2536e-07	1.17322e-05	up
novel.1133	29	45	19	41	36	31	-2.05776	1.29912e-07	1.21297e-05	down
gene_DH2020_049600	520	382	458	46	64	66	1.14043	1.33549e-07	1.24401e-05	up
gene_DH2020_022775	774	884	905	99	165	96	1.05593	1.34684e-07	1.25165e-05	up
gene_DH2020_033382	1629	1138	1152	616	622	625	-0.770679	1.39718e-07	1.2954e-05	down
gene_DH2020_025047	664	520	480	67	93	82	0.961586	1.40286e-07	1.29765e-05	up
gene_DH2020_024756	530	447	436	333	270	214	-1.05775	1.45845e-07	1.34594e-05	down
novel.3953	514	495	394	48	87	55	1.0827	1.48599e-07	1.36817e-05	up
gene_DH2020_024787	737	511	492	54	105	83	1.03489	1.49178e-07	1.37033e-05	up
gene_DH2020_023723	920	834	628	428	508	308	-0.892989	1.5077e-07	1.38177e-05	down
gene_DH2020_036260	643	506	386	206	289	277	-0.838175	1.5299e-07	1.39889e-05	down
novel.4590	113	63	56	45	133	47	-1.74344	1.55091e-07	1.41485e-05	down
gene_DH2020_000290	224	384	382	26	29	37	1.64771	1.57934e-07	1.43749e-05	up
novel.7437	178	149	121	72	113	93	-1.12705	1.60332e-07	1.45598e-05	down
gene_DH2020_014959	128	91	60	61	85	60	-1.4007	1.62476e-07	1.47209e-05	down
gene_DH2020_038417	557	552	467	43	94	78	1.08225	1.6531e-07	1.4918e-05	up
gene_DH2020_000682	1	3	0	12	10	13	-4.9774	1.65401e-07	1.4918e-05	down
novel.11349	199	119	88	98	90	93	-1.34042	1.65917e-07	1.49306e-05	down
gene_DH2020_025359	410	347	309	182	222	157	-0.896621	1.67502e-07	1.50393e-05	down
gene_DH2020_004369	1272	1079	991	168	227	164	0.764842	1.69444e-07	1.51794e-05	up
novel.10574	3	5	8	13	17	16	-3.30599	1.70531e-07	1.52424e-05	down
novel.2153	173	171	126	74	136	90	-1.15272	1.71174e-07	1.52656e-05	down
novel.4084	1	11	1	17	17	15	-3.73435	1.73086e-07	1.54015e-05	down
gene_DH2020_033360	562	362	444	58	57	56	1.16853	1.75171e-07	1.55523e-05	up
novel.12207	434	306	248	156	180	207	-0.981434	1.77393e-07	1.56942e-05	down
gene_DH2020_024602	1494	1220	1190	192	263	220	0.717807	1.77559e-07	1.56942e-05	up
gene_DH2020_022567	1311	1172	1061	509	642	472	-0.690348	1.81703e-07	1.60249e-05	down
gene_DH2020_015533	20	8	10	26	24	15	-2.63498	1.82875e-07	1.60926e-05	down
gene_DH2020_041205	605	502	397	37	86	74	1.12731	1.83853e-07	1.61429e-05	up
gene_DH2020_008453	580	502	539	69	53	81	1.16511	1.8623e-07	1.63156e-05	up
gene_DH2020_006048	2216	2094	1668	837	1008	802	-0.649305	1.91007e-07	1.66974e-05	down
gene_DH2020_017649	269	456	314	213	285	178	-1.17018	1.92742e-07	1.68121e-05	down
novel.4632	295	105	143	172	117	128	-1.51902	1.9539e-07	1.70058e-05	down
gene_DH2020_028238	806	613	484	279	355	287	-0.787731	1.9636e-07	1.70529e-05	down
gene_DH2020_049283	296	306	208	120	170	162	-0.976468	1.99132e-07	1.7256e-05	down
gene_DH2020_024021	46	60	63	48	36	96	-1.90914	2.07313e-07	1.79195e-05	down
gene_DH2020_048928	201	124	115	2	5	16	2.42065	2.0769e-07	1.79195e-05	up
gene_DH2020_026447	762	526	608	243	389	321	-0.813817	2.10362e-07	1.80881e-05	down
gene_DH2020_033000	150	157	150	90	130	78	-1.17937	2.10554e-07	1.80881e-05	down
gene_DH2020_013809	1341	1317	1207	149	271	219	0.805646	2.13073e-07	1.81982e-05	up
gene_DH2020_003497	348	264	203	126	172	147	-0.958457	2.13078e-07	1.81982e-05	down
gene_DH2020_021213	583	340	400	23	42	71	1.45972	2.13208e-07	1.81982e-05	up
gene_DH2020_046494	100843	70754	71773	31454	41669	31384	-0.604686	2.17418e-07	1.85177e-05	down
gene_DH2020_032525	275	202	193	21	27	19	1.49834	2.26702e-07	1.92673e-05	up
gene_DH2020_007838	1724	1189	1214	194	267	231	0.753189	2.28201e-07	1.93533e-05	up
gene_DH2020_032425	368	301	243	147	178	154	-0.901863	2.3039e-07	1.94974e-05	down
novel.3731	344	300	196	131	215	136	-1.01683	2.33364e-07	1.97071e-05	down
gene_DH2020_036708	1586	1664	1336	213	330	177	0.873148	2.34221e-07	1.9736e-05	up
gene_DH2020_015474	610	551	488	62	89	90	0.961707	2.34698e-07	1.9736e-05	up
gene_DH2020_014345	371	425	320	21	69	34	1.40275	2.39911e-07	2.01317e-05	up
gene_DH2020_021789	630	555	533	73	108	73	0.952317	2.41992e-07	2.02632e-05	up
gene_DH2020_007401	1029	694	433	360	379	470	-1.03627	2.42784e-07	2.02632e-05	down
novel.10225	768	540	545	271	317	308	-0.783857	2.43005e-07	2.02632e-05	down
gene_DH2020_042993	3253	2548	2456	369	626	498	0.662553	2.43665e-07	2.02757e-05	up
novel.983	893	726	686	80	157	119	0.89523	2.4541e-07	2.03782e-05	up
gene_DH2020_006716	431	186	103	10	11	21	2.1992	2.52673e-07	2.09377e-05	up
gene_DH2020_029321	374	298	288	140	193	164	-0.866456	2.63479e-07	2.17877e-05	down
gene_DH2020_038804	208	211	141	146	114	101	-1.2224	2.66949e-07	2.20288e-05	down
gene_DH2020_016865	3321	2988	2517	292	683	460	0.838942	2.68997e-07	2.21519e-05	up
gene_DH2020_035084	1658	1630	1290	208	320	271	0.71028	2.821e-07	2.31829e-05	up
novel.4628	1265	1161	893	475	524	518	-0.704895	2.84774e-07	2.33544e-05	down
gene_DH2020_023800	483	428	392	48	79	53	1.0518	2.87673e-07	2.35436e-05	up
novel.5300	154	133	123	76	93	85	-1.12936	2.89868e-07	2.36745e-05	down
novel.3418	1390	980	836	472	559	462	-0.738724	2.91788e-07	2.37022e-05	down
gene_DH2020_040067	4281	3375	3231	564	803	694	0.585562	2.91796e-07	2.37022e-05	up
novel.14081	67	84	43	76	57	41	-1.70105	2.91995e-07	2.37022e-05	down
gene_DH2020_039369	1378	1380	1016	165	264	204	0.767529	2.95039e-07	2.39005e-05	up
gene_DH2020_001492	1341	1420	1166	96	256	212	1.02639	2.97131e-07	2.40211e-05	up
gene_DH2020_041213	1737	1247	1097	147	302	195	0.859102	3.05178e-07	2.46216e-05	up
gene_DH2020_013393	5216	4157	3933	711	1022	823	0.565758	3.16809e-07	2.55083e-05	up
gene_DH2020_022536	272	298	264	182	159	146	-1.05358	3.2114e-07	2.58047e-05	down
gene_DH2020_012471	2217	1700	1505	246	401	309	0.689644	3.24576e-07	2.60283e-05	up
novel.1407	175	133	133	7	13	13	1.92859	3.29535e-07	2.63727e-05	up
gene_DH2020_036616	1194	925	877	140	209	148	0.777751	3.35394e-07	2.67877e-05	up
novel.11319	432	349	348	31	64	51	1.15219	3.38312e-07	2.69666e-05	up
gene_DH2020_030560	940	732	822	356	439	384	-0.734642	3.39825e-07	2.70331e-05	down
gene_DH2020_024616	158	174	126	78	117	89	-1.1177	3.40966e-07	2.70697e-05	down
gene_DH2020_023490	210	147	125	108	102	89	-1.16299	3.42334e-07	2.71242e-05	down
gene_DH2020_044771	346	446	406	51	52	39	1.27343	3.43211e-07	2.71396e-05	up
gene_DH2020_009756	1123	802	732	388	452	391	-0.727277	3.44902e-07	2.72192e-05	down
gene_DH2020_029847	3608	3189	2585	1227	1424	1327	-0.59367	3.4601e-07	2.72525e-05	down
gene_DH2020_004331	2060	1763	1598	294	378	314	0.64009	3.69307e-07	2.903e-05	up
gene_DH2020_027105	4097	3450	3188	614	789	625	0.585278	3.76407e-07	2.95298e-05	up
gene_DH2020_017660	5370	5108	4929	833	1141	940	0.598367	3.80787e-07	2.98146e-05	up
gene_DH2020_007769	675	650	536	77	105	102	0.897693	3.84676e-07	3.00599e-05	up
novel.5749	279	243	204	121	137	136	-0.947278	3.85963e-07	3.01014e-05	down
novel.3493	1122	828	722	385	445	399	-0.717765	3.88109e-07	3.02094e-05	down
novel.9091	651	659	544	285	307	307	-0.780928	3.94132e-07	3.06184e-05	down
gene_DH2020_043050	224	245	236	22	28	24	1.45239	4.11439e-07	3.18916e-05	up
gene_DH2020_038760	369	236	222	113	197	153	-0.981584	4.12125e-07	3.18916e-05	down
gene_DH2020_036968	865	573	745	83	131	106	0.966698	4.17621e-07	3.22541e-05	up
novel.12914	251	212	126	13	23	15	1.70124	4.19804e-07	3.23599e-05	up
gene_DH2020_037810	1197	1236	1007	174	233	165	0.77883	4.28699e-07	3.29816e-05	up
gene_DH2020_028750	650	529	450	282	309	224	-0.836359	4.30546e-07	3.30598e-05	down
gene_DH2020_030640	38	30	31	18	55	36	-1.91367	4.39646e-07	3.36935e-05	down
gene_DH2020_026155	1026	880	686	355	437	383	-0.688808	4.40924e-07	3.37265e-05	down
gene_DH2020_038672	97	135	93	4	5	7	2.53913	4.46366e-07	3.40772e-05	up
gene_DH2020_038224	150	77	55	58	90	68	-1.46534	4.50485e-07	3.43258e-05	down
gene_DH2020_012816	1218	933	879	410	522	421	-0.66153	4.58686e-07	3.48838e-05	down
gene_DH2020_032439	453	353	308	186	187	199	-0.880057	4.61035e-07	3.49955e-05	down
gene_DH2020_035899	1677	1435	1248	207	310	263	0.669368	4.66151e-07	3.53165e-05	up
gene_DH2020_000378	71	64	77	33	95	57	-1.56084	4.75378e-07	3.59471e-05	down
gene_DH2020_004241	940	754	627	101	156	113	0.831158	4.88654e-07	3.68808e-05	up
gene_DH2020_036353	789	671	500	65	128	97	0.94663	5.12732e-07	3.86248e-05	up
gene_DH2020_022145	2407	2037	1897	351	414	390	0.633109	5.18292e-07	3.89699e-05	up
novel.7256	66	64	40	0	0	0	6.42799	5.19837e-07	3.90123e-05	up
gene_DH2020_045396	270	239	258	27	31	28	1.34707	5.27404e-07	3.95057e-05	up
gene_DH2020_037894	769	635	723	100	133	80	0.961227	5.29793e-07	3.961e-05	up
gene_DH2020_040547	260	161	130	70	195	119	-1.27899	5.31169e-07	3.96384e-05	down
novel.735	113	54	54	57	62	54	-1.5047	5.37051e-07	4.00022e-05	down
novel.1449	463	360	389	40	71	53	1.08487	5.39288e-07	4.00938e-05	up
novel.3598	35	22	17	23	42	22	-2.05205	5.57842e-07	4.13745e-05	down
gene_DH2020_038997	262	326	284	230	179	143	-1.17379	5.58595e-07	4.13745e-05	down
novel.9819	470	354	281	157	211	193	-0.854028	5.6315e-07	4.16343e-05	down
gene_DH2020_025639	1489	1398	1090	544	640	567	-0.644294	5.68857e-07	4.19783e-05	down
gene_DH2020_009846	6169	5205	4363	2494	2302	2311	-0.703323	5.71113e-07	4.20667e-05	down
gene_DH2020_011710	160	54	85	1	0	6	3.55057	5.73543e-07	4.21676e-05	up
gene_DH2020_009934	1532	1214	956	507	616	525	-0.668605	5.78377e-07	4.24446e-05	down
gene_DH2020_036650	687	514	593	81	106	78	0.947919	5.83407e-07	4.27349e-05	up
gene_DH2020_036505	527	383	354	54	46	61	1.12671	5.87549e-07	4.29591e-05	up
novel.6961	140	158	27	1	1	4	3.88659	5.95013e-07	4.34251e-05	up
gene_DH2020_039290	15	10	5	31	6	27	-3.03103	6.04991e-07	4.40724e-05	down
novel.8430	559	478	533	31	104	63	1.22658	6.07465e-07	4.41717e-05	up
novel.5683	1414	951	930	455	587	462	-0.699243	6.10971e-07	4.43455e-05	down
gene_DH2020_041102	331	275	231	28	37	35	1.24186	6.17991e-07	4.47734e-05	up
gene_DH2020_021935	1408	1284	1130	623	572	601	-0.750657	6.22096e-07	4.49888e-05	down
gene_DH2020_004291	277	215	347	14	47	14	1.74786	6.23608e-07	4.50163e-05	up
gene_DH2020_017654	2409	1900	1669	281	453	351	0.648829	6.25273e-07	4.50548e-05	up
novel.12432	595	748	586	75	121	84	0.993922	6.26945e-07	4.50935e-05	up
novel.13603	3685	3228	2881	1205	1477	1369	-0.549069	6.32717e-07	4.54266e-05	down
gene_DH2020_019706	1961	1567	1365	231	348	300	0.659161	6.35959e-07	4.5577e-05	up
gene_DH2020_008098	765	671	532	277	329	304	-0.717084	6.42166e-07	4.59391e-05	down
gene_DH2020_006182	43	247	154	5	5	7	2.94477	6.5908e-07	4.70645e-05	up
novel.8894	296	187	179	100	137	139	-1.01677	6.74236e-07	4.80605e-05	down
gene_DH2020_014329	1134	1270	881	491	541	522	-0.747973	6.77315e-07	4.81936e-05	down
novel.5722	604	490	514	216	301	253	-0.747384	6.82417e-07	4.84699e-05	down
novel.11821	393	359	233	158	191	168	-0.905658	6.94238e-07	4.92216e-05	down
gene_DH2020_035590	1086	970	818	133	209	115	0.846593	6.99682e-07	4.95193e-05	up
novel.6895	2534	2283	1821	1014	981	994	-0.692886	7.03732e-07	4.97175e-05	down
gene_DH2020_035976	1469	1326	1298	214	262	241	0.699334	7.24424e-07	5.10886e-05	up
novel.106	166	167	100	86	102	82	-1.15177	7.40233e-07	5.21111e-05	down
gene_DH2020_009894	1323	867	695	454	475	474	-0.819156	7.44415e-07	5.23129e-05	down
novel.12548	0	2	2	10	19	5	-4.84195	7.53084e-07	5.28288e-05	down
gene_DH2020_038920	1041	1037	763	519	516	381	-0.834537	7.62411e-07	5.33889e-05	down
novel.4199	1006	1086	1032	167	171	150	0.86449	7.68297e-07	5.36314e-05	up
gene_DH2020_021732	794	645	606	75	136	111	0.86231	7.68995e-07	5.36314e-05	up
gene_DH2020_000849	556	446	437	60	83	69	0.948159	7.69919e-07	5.36314e-05	up
gene_DH2020_000549	100	107	79	54	66	77	-1.28286	7.85358e-07	5.46112e-05	down
gene_DH2020_025933	259	181	167	122	132	96	-1.04539	7.86972e-07	5.46279e-05	down
gene_DH2020_043872	833	714	559	66	153	91	0.968626	8.07092e-07	5.5927e-05	up
gene_DH2020_028191	354	345	411	36	61	43	1.20632	8.22088e-07	5.6867e-05	up
gene_DH2020_049294	170	80	51	3	5	1	3.19804	8.24523e-07	5.69364e-05	up
gene_DH2020_040917	57	57	55	54	50	36	-1.55413	8.31925e-07	5.7348e-05	down
gene_DH2020_039693	204	170	178	91	171	85	-1.11688	8.35436e-07	5.74904e-05	down
gene_DH2020_008047	92	96	63	1	0	2	4.55503	8.48741e-07	5.83051e-05	up
gene_DH2020_038932	8735	8275	6889	2556	4341	3351	-0.576521	8.51049e-07	5.83629e-05	down
gene_DH2020_014500	967	801	674	304	420	365	-0.656393	8.54296e-07	5.84466e-05	down
gene_DH2020_047788	2198	1562	1526	725	825	763	-0.643958	8.55209e-07	5.84466e-05	down
gene_DH2020_019271	337	268	289	140	179	147	-0.874167	8.59639e-07	5.86466e-05	down
gene_DH2020_041520	318	341	353	47	38	32	1.29555	8.61084e-07	5.86466e-05	up
gene_DH2020_008329	1100	751	873	148	136	118	0.922399	8.7899e-07	5.97638e-05	up
gene_DH2020_022219	376	293	287	152	162	182	-0.885289	9.06927e-07	6.1558e-05	down
gene_DH2020_043070	869	808	544	295	433	325	-0.744426	9.08623e-07	6.15681e-05	down
novel.14113	241	188	139	64	191	130	-1.22796	9.25475e-07	6.26033e-05	down
gene_DH2020_005131	1919	1930	1784	318	374	287	0.712299	9.33527e-07	6.30408e-05	up
gene_DH2020_046448	1841	1718	1717	277	327	324	0.694198	9.44229e-07	6.36554e-05	up
gene_DH2020_014863	543	408	409	158	326	229	-0.861973	9.62278e-07	6.47624e-05	down
gene_DH2020_008362	3519	2941	2563	376	704	555	0.663939	9.8594e-07	6.62428e-05	up
gene_DH2020_043718	11359	8646	8104	1452	2288	1720	0.55287	9.95132e-07	6.67477e-05	up
novel.8398	3	3	5	12	10	14	-3.53087	1.00201e-06	6.70959e-05	down
gene_DH2020_021929	801	931	557	74	122	130	0.99982	1.01689e-06	6.79776e-05	up
gene_DH2020_034025	449	339	334	191	187	192	-0.861636	1.02361e-06	6.8312e-05	down
gene_DH2020_033164	1775	1521	1274	126	318	262	0.906495	1.02769e-06	6.84696e-05	up
novel.10840	138	90	129	72	80	86	-1.23414	1.05329e-06	7.00042e-05	down
novel.2560	103	133	131	137	99	58	-1.51179	1.05442e-06	7.00042e-05	down
gene_DH2020_027665	6992	5045	3848	824	1004	949	0.669826	1.05762e-06	7.00042e-05	up
novel.9211	1633	1149	1037	129	278	203	0.842232	1.05776e-06	7.00042e-05	up
gene_DH2020_017461	7778	6309	4990	2519	3320	2340	-0.607055	1.06216e-06	7.01783e-05	down
gene_DH2020_032721	1116	891	805	110	181	174	0.783277	1.08094e-06	7.13007e-05	up
gene_DH2020_015677	80	180	126	7	5	9	2.40404	1.08315e-06	7.13282e-05	up
gene_DH2020_006932	632	506	481	73	98	77	0.889174	1.08945e-06	7.16247e-05	up
gene_DH2020_009950	76	41	35	47	41	42	-1.6435	1.09375e-06	7.17889e-05	down
gene_DH2020_031100	700	602	536	268	305	275	-0.71111	1.09588e-06	7.181e-05	down
gene_DH2020_018182	250	264	241	29	36	18	1.38178	1.10724e-06	7.24347e-05	up
gene_DH2020_023357	1113	922	801	114	179	178	0.774878	1.10913e-06	7.24398e-05	up
novel.315	2069	1598	1386	253	375	283	0.651788	1.13893e-06	7.41423e-05	up
gene_DH2020_006405	8874	7989	7834	1424	1836	1576	0.541293	1.15588e-06	7.51225e-05	up
gene_DH2020_009648	317	337	272	123	233	151	-0.919525	1.17716e-06	7.63807e-05	down
gene_DH2020_014113	610	499	507	53	105	83	0.949071	1.19669e-06	7.75218e-05	up
gene_DH2020_020793	7155	6158	6411	692	1643	939	0.825834	1.21426e-06	7.83711e-05	up
novel.12854	1256	594	614	59	120	128	1.17058	1.21554e-06	7.83711e-05	up
gene_DH2020_033193	1710	1468	1191	738	655	649	-0.754668	1.21605e-06	7.83711e-05	down
novel.8219	48	61	55	35	55	46	-1.5198	1.21768e-06	7.83711e-05	down
gene_DH2020_035827	239	91	133	4	10	15	2.16204	1.23077e-06	7.90851e-05	up
gene_DH2020_031610	114	104	81	45	80	77	-1.24292	1.24425e-06	7.98227e-05	down
gene_DH2020_050004	434	460	420	52	62	69	1.03521	1.2562e-06	8.03761e-05	up
novel.9238	576	223	211	14	34	40	1.66799	1.25692e-06	8.03761e-05	up
gene_DH2020_032339	872	835	712	433	443	316	-0.809756	1.26486e-06	8.07544e-05	down
gene_DH2020_014616	1277	988	933	390	509	523	-0.65479	1.2736e-06	8.11817e-05	down
gene_DH2020_038407	1799	1303	1233	206	316	244	0.68303	1.27781e-06	8.13198e-05	up
gene_DH2020_001755	259	187	184	106	123	115	-0.957587	1.3061e-06	8.29874e-05	down
gene_DH2020_038678	203	178	176	102	119	94	-0.995471	1.31752e-06	8.35153e-05	down
novel.9738	155	65	53	51	90	74	-1.5069	1.31861e-06	8.35153e-05	down
novel.10326	64	61	44	30	56	50	-1.49343	1.33928e-06	8.46895e-05	down
gene_DH2020_031809	191	176	152	14	19	17	1.56156	1.34597e-06	8.48403e-05	up
novel.3355	0	0	0	3	11	7	-7.0096	1.34811e-06	8.48403e-05	down
gene_DH2020_030103	679	639	576	275	303	308	-0.727301	1.35088e-06	8.48403e-05	down
novel.3979	135	92	105	3	9	8	2.25036	1.35216e-06	8.48403e-05	up
novel.4035	411	327	316	48	45	45	1.10113	1.35232e-06	8.48403e-05	up
novel.6107	3606	2800	2416	364	690	526	0.676315	1.38463e-06	8.67222e-05	up
gene_DH2020_023739	29	20	23	27	35	19	-1.98646	1.38668e-06	8.67222e-05	down
gene_DH2020_021248	1020	1067	996	153	196	169	0.768931	1.39603e-06	8.71696e-05	up
novel.14120	70	78	48	55	54	42	-1.46018	1.39937e-06	8.72289e-05	down
gene_DH2020_032438	243	298	227	119	179	130	-0.9541	1.40136e-06	8.72289e-05	down
novel.5616	3456	2756	2167	1001	1428	1108	-0.581023	1.41309e-06	8.78213e-05	down
gene_DH2020_013737	1553	1519	838	523	819	587	-0.803879	1.4199e-06	8.81072e-05	down
gene_DH2020_043957	474	367	307	37	48	64	1.11432	1.444e-06	8.94631e-05	up
gene_DH2020_041206	2311	2060	1653	848	993	767	-0.622175	1.45662e-06	9.00012e-05	down
novel.4332	221	202	150	80	126	118	-0.993221	1.45722e-06	9.00012e-05	down
gene_DH2020_034550	371	315	241	138	167	166	-0.855285	1.46173e-06	9.01402e-05	down
gene_DH2020_024668	528	372	371	176	227	214	-0.783947	1.56472e-06	9.63418e-05	down
gene_DH2020_021191	281	219	190	19	33	26	1.32903	1.59629e-06	9.81337e-05	up
gene_DH2020_045969	357	385	217	25	52	36	1.27709	1.6167e-06	9.9104e-05	up
gene_DH2020_016536	189	207	172	74	145	119	-1.03917	1.61706e-06	9.9104e-05	down
gene_DH2020_002993	0	1	0	12	7	9	-6.55779	1.62012e-06	9.91387e-05	down
novel.4420	25	12	13	9	43	25	-2.4013	1.62304e-06	9.91652e-05	down
gene_DH2020_020868	254	277	227	21	42	25	1.31621	1.62641e-06	9.92185e-05	up
novel.1393	469	285	230	160	169	220	-1.01983	1.65386e-06	0.000100739	down
gene_DH2020_001418	695	621	552	246	318	283	-0.676393	1.66288e-06	0.000101133	down
gene_DH2020_011317	889	801	772	122	171	113	0.794541	1.69502e-06	0.00010293	up
gene_DH2020_041721	429	288	404	40	56	48	1.15663	1.72017e-06	0.000104299	up
gene_DH2020_026152	763	698	572	405	304	334	-0.894532	1.73865e-06	0.000105258	down
novel.5875	857	649	552	252	359	330	-0.696467	1.74728e-06	0.00010562	down
novel.6548	13	8	3	17	17	13	-2.83903	1.75948e-06	0.000106196	down
gene_DH2020_009832	1275	966	975	174	203	173	0.722179	1.76983e-06	0.000106659	up
gene_DH2020_006050	2620	2011	1663	268	481	369	0.680927	1.78282e-06	0.000107279	up
gene_DH2020_020433	701	701	622	92	133	103	0.821616	1.81163e-06	0.000108848	up
gene_DH2020_011001	173	204	131	96	115	90	-1.066	1.81912e-06	0.000109133	down
gene_DH2020_019444	5	35	10	24	25	38	-2.60099	1.85383e-06	0.000110958	down
gene_DH2020_030515	2	2	0	8	12	9	-4.68879	1.8551e-06	0.000110958	down
gene_DH2020_037463	735	825	785	106	158	100	0.898851	1.86393e-06	0.000111318	up
gene_DH2020_005073	465	350	267	41	44	53	1.12653	1.86984e-06	0.000111503	up
gene_DH2020_015457	247	196	208	10	31	27	1.47032	1.90844e-06	0.000113577	up
novel.606	1680	1183	1338	224	267	231	0.717534	1.91032e-06	0.000113577	up
gene_DH2020_028313	118	70	77	56	58	69	-1.30869	1.91468e-06	0.000113666	down
novel.3872	548	460	312	161	264	246	-0.846988	1.92171e-06	0.000113914	down
novel.12871	332	276	291	34	47	35	1.14651	1.94245e-06	0.000114971	up
gene_DH2020_008676	822	840	664	110	163	101	0.831028	1.958e-06	0.00011572	up
gene_DH2020_038979	976	822	838	118	171	158	0.752344	1.99081e-06	0.000117484	up
gene_DH2020_013781	1540	1179	1128	198	264	228	0.657766	1.99501e-06	0.000117558	up
gene_DH2020_029465	1	3	1	11	10	8	-4.36709	2.0236e-06	0.000119066	down
gene_DH2020_022119	41	191	126	4	4	6	2.91224	2.03131e-06	0.00011929	up
novel.9281	260	233	151	97	137	121	-0.96867	2.0334e-06	0.00011929	down
gene_DH2020_049827	342	237	223	92	192	168	-0.97874	2.05747e-06	0.000120249	down
gene_DH2020_008876	280	300	270	20	49	34	1.26464	2.05903e-06	0.000120249	up
gene_DH2020_047904	150	78	35	0	2	3	3.84702	2.06126e-06	0.000120249	up
gene_DH2020_013567	240	186	141	104	107	107	-1.0119	2.06184e-06	0.000120249	down
novel.13464	186	143	132	50	136	124	-1.2173	2.08947e-06	0.000121559	down
gene_DH2020_038085	49	40	41	31	44	35	-1.56965	2.09043e-06	0.000121559	down
gene_DH2020_045383	1088	737	708	126	153	131	0.793184	2.14393e-06	0.000124489	up
novel.2329	272	282	220	159	130	140	-0.991447	2.18101e-06	0.000126457	down
gene_DH2020_030233	1372	1292	1149	177	299	194	0.711933	2.20849e-06	0.000127864	up
gene_DH2020_013095	3837	2962	2524	1339	1333	1374	-0.644896	2.23799e-06	0.000129384	down
gene_DH2020_003779	411	443	181	33	36	40	1.39561	2.25347e-06	0.00013009	up
gene_DH2020_030337	34	20	25	30	34	20	-1.91767	2.30049e-06	0.000132612	down
gene_DH2020_042940	493	385	355	61	61	50	1.00798	2.30854e-06	0.000132883	up
gene_DH2020_020944	6	8	11	39	7	12	-3.11154	2.32071e-06	0.000133391	down
gene_DH2020_018504	317	283	325	26	48	43	1.19418	2.32516e-06	0.000133453	up
gene_DH2020_028149	732	771	633	302	435	282	-0.735119	2.39155e-06	0.000137066	down
gene_DH2020_026217	393	377	315	22	51	62	1.20812	2.41409e-06	0.000138159	up
gene_DH2020_004395	150	106	208	7	16	12	1.96681	2.45547e-06	0.000140325	up
gene_DH2020_049529	162	105	19	1	0	0	6.14796	2.47063e-06	0.000140634	up
gene_DH2020_024910	2268	1754	1655	285	387	376	0.61602	2.47111e-06	0.000140634	up
gene_DH2020_007477	1304	1195	1235	584	648	497	-0.705902	2.47148e-06	0.000140634	down
gene_DH2020_012636	4269	3412	3197	506	808	745	0.591571	2.47804e-06	0.000140806	up
gene_DH2020_008783	8	9	5	13	15	15	-2.79638	2.49705e-06	0.000141683	down
gene_DH2020_041443	129	111	99	51	92	71	-1.13895	2.53225e-06	0.000143441	down
gene_DH2020_039692	1541	940	692	145	159	153	0.931079	2.53523e-06	0.000143441	up
gene_DH2020_032821	2567	2280	2122	384	482	457	0.580032	2.55658e-06	0.000144443	up
gene_DH2020_021202	88	91	52	0	1	0	5.9082	2.5669e-06	0.000144821	up
gene_DH2020_011568	679	308	224	193	301	239	-1.13854	2.57072e-06	0.000144831	down
gene_DH2020_048924	2189	1672	1464	722	856	691	-0.603794	2.5752e-06	0.000144878	down
novel.8083	254	225	193	113	124	118	-0.907686	2.59783e-06	0.000145945	down
gene_DH2020_015833	522	366	317	219	185	219	-0.909466	2.63466e-06	0.000147805	down
gene_DH2020_020641	602	530	368	208	295	217	-0.765849	2.64059e-06	0.000147929	down
gene_DH2020_025625	426	487	452	54	71	70	1.00847	2.68991e-06	0.00015048	up
gene_DH2020_039707	139	30	97	1	4	1	3.6632	2.69477e-06	0.00015054	up
gene_DH2020_009348	202	138	118	10	17	13	1.69055	2.71571e-06	0.000151497	up
gene_DH2020_016371	88	108	65	55	60	66	-1.29969	2.72265e-06	0.000151672	down
gene_DH2020_025498	495	427	379	62	72	58	0.937746	2.75104e-06	0.000153038	up
gene_DH2020_027124	154	142	118	79	78	89	-1.08235	2.82097e-06	0.00015671	down
gene_DH2020_017489	519	297	330	181	180	294	-1.0455	2.83941e-06	0.000157514	down
gene_DH2020_006769	1349	1083	933	158	229	209	0.676708	2.86135e-06	0.00015851	up
gene_DH2020_018986	127	174	123	9	17	8	1.8528	2.87539e-06	0.000159066	up
gene_DH2020_020900	1565	1312	1180	152	279	266	0.737406	2.8938e-06	0.000159862	up
gene_DH2020_007531	405	383	324	30	72	50	1.08054	2.93694e-06	0.000161985	up
gene_DH2020_044623	550	433	413	56	96	50	0.984433	2.94156e-06	0.000161985	up
gene_DH2020_034063	85	86	42	44	61	53	-1.40135	2.94488e-06	0.000161985	down
gene_DH2020_027652	696	675	585	83	125	112	0.80527	2.94851e-06	0.000161985	up
gene_DH2020_041799	300	317	225	28	47	30	1.1972	2.98789e-06	0.000163922	up
gene_DH2020_036392	651	434	328	55	72	66	1.02728	2.9989e-06	0.000164299	up
gene_DH2020_043644	992	614	732	121	135	95	0.90434	3.08365e-06	0.00016871	up
novel.5690	133	64	82	3	7	3	2.60415	3.15735e-06	0.000172505	up
gene_DH2020_035543	144	81	110	3	9	9	2.19043	3.1655e-06	0.000172713	up
novel.11412	228	139	133	74	109	109	-1.05536	3.17756e-06	0.000173134	down
novel.11484	242	265	218	15	31	36	1.3484	3.18774e-06	0.00017345	up
novel.6028	1691	1250	1167	519	614	653	-0.632414	3.20094e-06	0.000173931	down
gene_DH2020_029266	448	413	339	138	249	209	-0.792403	3.25376e-06	0.00017656	down
gene_DH2020_021093	397	311	285	21	66	37	1.21586	3.27e-06	0.000177199	up
novel.3729	314	322	243	20	53	36	1.22218	3.30166e-06	0.000178571	up
gene_DH2020_003987	454	456	369	55	65	67	0.95523	3.30741e-06	0.000178571	up
gene_DH2020_005332	3664	2524	2592	490	577	541	0.615973	3.30949e-06	0.000178571	up
gene_DH2020_034788	2197	2357	1995	330	509	363	0.649729	3.31523e-06	0.000178571	up
gene_DH2020_000890	2395	2110	2090	386	471	359	0.624763	3.31776e-06	0.000178571	up
gene_DH2020_014032	398	345	315	22	56	58	1.16434	3.34962e-06	0.000180042	up
gene_DH2020_018736	573	586	483	59	94	98	0.904608	3.36604e-06	0.00018068	up
gene_DH2020_044990	398	461	484	44	88	50	1.11681	3.40966e-06	0.000182775	up
novel.6822	19	20	14	20	21	23	-2.10228	3.42709e-06	0.000183462	down
novel.219	550	459	362	43	77	78	0.97546	3.44002e-06	0.000183844	up
gene_DH2020_034787	17	68	48	45	48	53	-1.91271	3.44346e-06	0.000183844	down
gene_DH2020_005516	2927	2758	2776	436	668	484	0.619382	3.45126e-06	0.000184013	up
gene_DH2020_017237	1302	1139	943	169	230	209	0.656546	3.46451e-06	0.000184472	up
gene_DH2020_029631	427	350	356	40	73	48	1.01636	3.50293e-06	0.000186269	up
gene_DH2020_038176	148	112	129	63	152	61	-1.27394	3.53801e-06	0.000187557	down
gene_DH2020_021405	828	691	628	372	352	294	-0.76445	3.54064e-06	0.000187557	down
gene_DH2020_005007	310	265	240	38	31	30	1.20542	3.54131e-06	0.000187557	up
gene_DH2020_033651	359	234	236	31	37	34	1.19004	3.56343e-06	0.000188478	up
gene_DH2020_049410	236	182	147	108	98	110	-1.01245	3.593e-06	0.000189637	down
gene_DH2020_027221	1441	1310	1131	204	294	206	0.652896	3.59699e-06	0.000189637	up
gene_DH2020_016243	493	410	395	43	80	69	0.954556	3.59965e-06	0.000189637	up
gene_DH2020_020016	327	275	247	21	38	46	1.20421	3.62466e-06	0.000190702	up
gene_DH2020_014692	1375	1285	1406	190	305	208	0.744838	3.62979e-06	0.00019072	up
gene_DH2020_004403	2026	1414	1140	575	734	709	-0.659332	3.66885e-06	0.000192518	down
novel.4395	724	530	484	260	273	274	-0.734798	3.68069e-06	0.000192885	down
novel.1220	152	143	100	53	129	76	-1.17511	3.7353e-06	0.000195489	down
novel.8505	126	166	87	3	16	6	2.14561	3.74992e-06	0.000195996	up
gene_DH2020_004987	1339	1135	1051	187	226	220	0.655354	3.79217e-06	0.000197945	up
gene_DH2020_018520	1418	1031	930	167	247	172	0.706286	3.86756e-06	0.000201615	up
gene_DH2020_013563	5603	5221	4529	930	1118	972	0.524919	3.87449e-06	0.000201682	up
gene_DH2020_029570	1519	1169	1075	458	623	505	-0.57534	3.87899e-06	0.000201682	down
gene_DH2020_050061	105	71	53	49	57	53	-1.31995	3.95694e-06	0.000205467	down
gene_DH2020_039895	324	234	222	113	147	138	-0.85609	3.98618e-06	0.000206715	down
gene_DH2020_017821	712	522	545	75	99	105	0.8522	4.00229e-06	0.00020728	up
gene_DH2020_029173	618	533	504	240	282	236	-0.694773	4.02749e-06	0.000208314	down
novel.1114	268	221	198	105	150	105	-0.882607	4.06891e-06	0.000210045	down
novel.6582	294	263	234	21	39	39	1.19269	4.07152e-06	0.000210045	up
gene_DH2020_017728	548	417	344	42	79	68	0.975585	4.08361e-06	0.000210396	up
gene_DH2020_003068	683	544	555	75	121	92	0.823836	4.09433e-06	0.000210565	up
gene_DH2020_032986	189	124	102	6	17	10	1.83599	4.09748e-06	0.000210565	up
gene_DH2020_007427	780	676	644	309	390	268	-0.696778	4.13928e-06	0.00021234	down
novel.13269	324	324	285	30	45	49	1.10541	4.1427e-06	0.00021234	up
gene_DH2020_044188	2855	2272	2538	419	525	481	0.614093	4.205e-06	0.000215256	up
gene_DH2020_034914	1272	802	642	356	467	460	-0.765446	4.248e-06	0.000217177	down
gene_DH2020_047812	2052	1487	1366	617	807	643	-0.581869	4.27174e-06	0.000217894	down
gene_DH2020_049563	579	366	376	57	60	67	1.00276	4.2791e-06	0.000217894	up
novel.2435	213	126	39	3	4	9	2.6683	4.28393e-06	0.000217894	up
gene_DH2020_047873	251	80	85	3	9	11	2.31513	4.29523e-06	0.00021819	up
gene_DH2020_048983	786	647	598	103	134	101	0.768521	4.31766e-06	0.00021905	up
novel.13055	427	405	390	50	71	60	0.950919	4.36786e-06	0.000221314	up
gene_DH2020_048133	1694	1649	1429	247	360	286	0.612035	4.41911e-06	0.000223194	up
gene_DH2020_002946	344	340	257	18	60	38	1.23839	4.42016e-06	0.000223194	up
novel.4022	2347	1997	1883	793	939	834	-0.544161	4.4218e-06	0.000223194	down
gene_DH2020_035530	546	358	373	170	215	256	-0.837459	4.42899e-06	0.000223274	down
gene_DH2020_016992	3757	3079	2848	551	760	605	0.521188	4.44372e-06	0.000223733	up
novel.387	102	88	60	31	106	60	-1.43502	4.45425e-06	0.000223979	down
novel.13091	882	724	669	74	173	116	0.858058	4.50941e-06	0.000226198	up
novel.13993	535	396	333	46	71	66	0.962838	4.50975e-06	0.000226198	up
novel.4710	216	218	149	95	113	110	-0.95339	4.54126e-06	0.000227236	down
novel.3111	12	19	13	20	22	17	-2.23522	4.54187e-06	0.000227236	down
gene_DH2020_046184	195	130	71	7	11	9	2.02109	4.55945e-06	0.000227829	up
gene_DH2020_040860	203	187	165	93	116	92	-0.934417	4.59639e-06	0.000229387	down
gene_DH2020_019442	49	16	22	11	46	53	-2.15172	4.65367e-06	0.000231955	down
gene_DH2020_045784	1559	1228	1162	230	265	204	0.670459	4.71905e-06	0.000234919	up
gene_DH2020_007257	1861	1480	1454	645	774	613	-0.585174	4.75772e-06	0.000236548	down
gene_DH2020_018210	3363	2730	2577	498	645	558	0.529564	4.77376e-06	0.000237049	up
gene_DH2020_001526	1737	1487	1160	566	681	596	-0.582181	4.78059e-06	0.000237092	down
gene_DH2020_014384	139	118	86	68	72	69	-1.12506	4.80077e-06	0.000237796	down
gene_DH2020_039987	508	583	497	252	308	222	-0.785042	4.81274e-06	0.000238093	down
gene_DH2020_029085	620	417	445	58	80	83	0.922295	4.83021e-06	0.00023866	up
gene_DH2020_036096	1255	1058	959	447	478	495	-0.628345	4.89446e-06	0.000241535	down
gene_DH2020_010238	806	668	554	71	156	90	0.880908	4.95797e-06	0.000244366	up
gene_DH2020_007281	762	614	571	98	133	76	0.848927	5.0042e-06	0.000246039	up
gene_DH2020_031361	318	216	193	30	24	28	1.29606	5.00428e-06	0.000246039	up
gene_DH2020_030026	12	9	11	22	15	13	-2.49223	5.02136e-06	0.000246257	down
novel.3744	1253	1029	920	167	216	194	0.650147	5.0234e-06	0.000246257	up
gene_DH2020_004248	2192	1736	1603	286	438	321	0.591797	5.0273e-06	0.000246257	up
gene_DH2020_010435	100	67	70	44	63	53	-1.25357	5.08158e-06	0.00024861	down
novel.4179	3	0	1	13	8	6	-4.64579	5.0903e-06	0.00024873	down
gene_DH2020_004280	273	149	186	94	152	103	-1.01464	5.11688e-06	0.000249722	down
novel.6031	162	130	103	54	113	76	-1.10219	5.14681e-06	0.000250876	down
gene_DH2020_039672	436	349	261	207	181	156	-0.915105	5.17942e-06	0.000252156	down
gene_DH2020_030217	363	252	247	37	41	32	1.13765	5.18637e-06	0.000252186	up
gene_DH2020_011308	299	275	272	176	177	113	-0.964347	5.19418e-06	0.000252257	down
gene_DH2020_031589	2228	1723	1995	290	406	384	0.654234	5.21815e-06	0.00025281	up
gene_DH2020_010289	145	59	43	0	5	1	3.52701	5.21828e-06	0.00025281	up
gene_DH2020_034373	1385	734	590	388	638	393	-0.908304	5.26158e-06	0.000254598	down
gene_DH2020_049325	1388	1195	1263	489	638	536	-0.59926	5.28775e-06	0.000255553	down
novel.4409	629	756	385	56	116	70	1.07036	5.31934e-06	0.000256768	up
gene_DH2020_028006	1644	1345	1297	598	641	593	-0.60479	5.46378e-06	0.000263421	down
novel.12460	375	339	417	43	69	42	1.0924	5.48016e-06	0.00026389	up
novel.1651	109	123	94	0	14	5	2.35099	5.58591e-06	0.000268657	up
gene_DH2020_002170	618	565	470	71	108	89	0.813165	5.68837e-06	0.000273255	up
novel.3796	591	510	442	75	91	79	0.832192	5.70908e-06	0.000273919	up
gene_DH2020_031234	192	127	100	69	88	91	-1.08613	5.72612e-06	0.000274406	down
gene_DH2020_031401	42	35	22	31	30	29	-1.7121	5.76019e-06	0.000275706	down
gene_DH2020_016346	1689	958	985	120	234	211	0.865116	5.80219e-06	0.000277382	up
gene_DH2020_024926	210	166	138	94	96	93	-0.979299	5.85209e-06	0.000279432	down
gene_DH2020_047627	533	402	352	167	212	241	-0.777891	5.91583e-06	0.000282137	down
novel.4555	111	149	125	7	15	9	1.856	5.96332e-06	0.000284061	up
gene_DH2020_031624	999	764	638	314	398	337	-0.637334	5.98246e-06	0.000284632	down
gene_DH2020_038648	19	21	24	19	34	20	-1.96789	6.01772e-06	0.000285968	down
gene_DH2020_016032	454	446	476	53	83	70	0.948198	6.07121e-06	0.000287495	up
gene_DH2020_040296	505	419	326	64	67	40	1.03242	6.07392e-06	0.000287495	up
gene_DH2020_024404	2759	1749	1856	300	487	345	0.675855	6.07815e-06	0.000287495	up
novel.4556	356	337	278	27	54	51	1.07653	6.08205e-06	0.000287495	up
gene_DH2020_010858	1449	1203	1060	471	570	507	-0.565108	6.086e-06	0.000287495	down
gene_DH2020_038899	786	720	610	235	408	318	-0.662347	6.12011e-06	0.000288534	down
gene_DH2020_044906	522	481	467	65	82	82	0.871115	6.12251e-06	0.000288534	up
gene_DH2020_009044	1640	1078	998	435	597	764	-0.786984	6.15111e-06	0.000289539	down
novel.8008	1601	917	899	394	683	547	-0.750725	6.20989e-06	0.00029196	down
gene_DH2020_048382	3551	3251	3094	585	756	526	0.595776	6.22016e-06	0.000292098	up
gene_DH2020_044415	1051	747	653	318	419	343	-0.649593	6.37384e-06	0.000298962	down
gene_DH2020_038057	35	24	17	22	25	30	-1.86601	6.39734e-06	0.00029971	down
gene_DH2020_047528	443	401	314	42	72	56	0.957143	6.40956e-06	0.00029993	up
gene_DH2020_012038	968	801	738	359	370	380	-0.658072	6.51385e-06	0.000304452	down
gene_DH2020_034807	2136	2190	1938	320	501	348	0.626498	6.59184e-06	0.000307735	up
gene_DH2020_029687	478	475	397	204	274	176	-0.764483	6.61809e-06	0.000308117	down
novel.7565	434	319	344	44	67	46	0.994925	6.61856e-06	0.000308117	up
gene_DH2020_007556	1261	699	432	16	64	48	2.41131	6.62325e-06	0.000308117	up
gene_DH2020_046162	2327	1952	1718	236	459	389	0.668543	6.74055e-06	0.000313207	up
gene_DH2020_005157	419	446	444	57	68	67	0.966109	6.79774e-06	0.000315496	up
gene_DH2020_009240	208	154	159	8	31	8	1.69913	6.88512e-06	0.00031895	up
gene_DH2020_022153	1007	734	701	113	157	147	0.726703	6.8882e-06	0.00031895	up
gene_DH2020_020570	341	278	251	127	171	130	-0.795485	6.89891e-06	0.000319075	down
gene_DH2020_043567	263	359	260	27	44	40	1.19649	6.92199e-06	0.00031977	up
gene_DH2020_020121	1972	1416	1333	174	370	270	0.736269	6.93963e-06	0.000320213	up
gene_DH2020_001571	394	418	341	144	215	206	-0.7758	6.94945e-06	0.000320295	down
gene_DH2020_034235	8	6	2	7	17	14	-3.06739	6.96873e-06	0.000320536	down
gene_DH2020_003887	692	590	564	87	128	92	0.77965	6.97081e-06	0.000320536	up
gene_DH2020_031711	52	38	31	30	37	33	-1.55861	6.99788e-06	0.000321409	down
gene_DH2020_003218	3573	3178	2688	1232	1290	1482	-0.599156	7.11414e-06	0.000326051	down
gene_DH2020_019860	1959	1363	1123	581	742	600	-0.630726	7.11534e-06	0.000326051	down
gene_DH2020_042664	36	74	77	69	47	51	-1.64521	7.1931e-06	0.000329235	down
gene_DH2020_011678	233	196	179	111	111	101	-0.920644	7.211e-06	0.000329675	down
gene_DH2020_037876	1903	1459	1502	284	327	278	0.626705	7.23168e-06	0.000330241	up
novel.437	131	79	66	47	62	76	-1.26759	7.24105e-06	0.00033029	down
gene_DH2020_014246	345	452	352	177	258	169	-0.864982	7.29619e-06	0.000332424	down
gene_DH2020_014017	155	161	161	16	18	13	1.5393	7.30455e-06	0.000332424	up
gene_DH2020_041631	229	266	248	22	36	33	1.23961	7.31414e-06	0.00033248	up
gene_DH2020_026910	176	144	130	8	18	17	1.58059	7.42944e-06	0.000337231	up
novel.8763	576	278	196	1	8	15	3.6103	7.43561e-06	0.000337231	up
gene_DH2020_017755	253	157	140	100	116	90	-0.999049	7.5201e-06	0.000340674	down
gene_DH2020_005121	228	179	218	17	35	18	1.37286	7.56847e-06	0.000342475	up
gene_DH2020_014453	367	363	362	37	54	62	1.03469	7.65049e-06	0.000345793	up
gene_DH2020_024731	474	634	398	273	284	223	-0.87652	7.69814e-06	0.000347552	down
novel.4981	186	207	156	91	110	99	-0.944881	7.79064e-06	0.00035133	down
gene_DH2020_018223	349	189	164	110	153	125	-0.990998	7.85373e-06	0.000353774	down
gene_DH2020_013929	716	677	638	254	399	276	-0.668946	7.86293e-06	0.000353787	down
gene_DH2020_035009	929	896	790	145	176	130	0.720846	7.88657e-06	0.00035445	up
gene_DH2020_007283	3792	2422	2217	1256	1298	1155	-0.671303	7.97246e-06	0.000357674	down
gene_DH2020_019268	1832	1519	1462	256	367	296	0.57757	7.98362e-06	0.000357674	up
gene_DH2020_023721	1900	1886	1659	311	396	319	0.596564	7.98527e-06	0.000357674	up
gene_DH2020_009862	93	110	57	3	4	6	2.49509	8.10228e-06	0.000362507	up
gene_DH2020_019429	822	653	663	93	153	118	0.749443	8.15538e-06	0.000364472	up
gene_DH2020_049004	4395	3324	2653	1354	1601	1343	-0.570839	8.18459e-06	0.000364777	down
gene_DH2020_025662	1702	1738	1558	267	358	310	0.612408	8.18651e-06	0.000364777	up
novel.9584	262	248	200	123	138	106	-0.873914	8.18972e-06	0.000364777	down
gene_DH2020_020530	441	403	272	126	323	180	-0.958479	8.2036e-06	0.000364987	down
gene_DH2020_003084	335	307	291	33	38	53	1.094	8.26853e-06	0.000367464	up
gene_DH2020_045335	222	106	142	13	11	16	1.70545	8.32276e-06	0.000369462	up
gene_DH2020_043277	419	365	384	48	69	57	0.94308	8.37306e-06	0.000370794	up
gene_DH2020_012950	209	261	227	124	171	101	-0.977298	8.37497e-06	0.000370794	down
gene_DH2020_032580	1152	966	811	169	179	159	0.695579	8.38074e-06	0.000370794	up
gene_DH2020_017974	328	422	335	32	73	39	1.14191	8.409e-06	0.000371631	up
gene_DH2020_047100	615	630	504	75	98	107	0.828217	8.58836e-06	0.000379136	up
novel.4329	133	110	106	44	103	75	-1.13522	8.61777e-06	0.000380013	down
gene_DH2020_032587	1166	944	992	163	224	167	0.675953	8.73271e-06	0.000384655	up
gene_DH2020_047630	404	662	529	310	287	291	-0.965835	9.05609e-06	0.000398004	down
gene_DH2020_001852	528	520	437	55	107	70	0.884439	9.06994e-06	0.000398004	up
gene_DH2020_034864	1095	718	801	102	194	136	0.794147	9.07073e-06	0.000398004	up
gene_DH2020_015595	2243	1670	1802	313	423	339	0.595727	9.07579e-06	0.000398004	up
gene_DH2020_041693	286	187	190	19	35	24	1.2722	9.21429e-06	0.000403633	up
gene_DH2020_030212	560	534	435	79	94	67	0.851418	9.23326e-06	0.000404019	up
novel.8876	77	79	52	41	50	53	-1.29656	9.32097e-06	0.000407408	down
gene_DH2020_016455	2210	2278	1703	803	909	910	-0.588228	9.34874e-06	0.000408173	down
novel.9822	21	23	18	16	22	31	-1.96834	9.3757e-06	0.000408902	down
gene_DH2020_045763	263	270	225	27	44	26	1.16587	9.40263e-06	0.000409627	up
gene_DH2020_010599	588	453	459	56	113	51	0.977634	9.49611e-06	0.000413247	up
gene_DH2020_048087	3042	2795	2333	400	644	551	0.550443	9.74951e-06	0.000423703	up
novel.4742	320	234	237	120	163	116	-0.83127	9.7577e-06	0.000423703	down
gene_DH2020_036628	1631	975	849	464	566	545	-0.717929	9.77958e-06	0.000424191	down
gene_DH2020_016876	2138	1904	2027	300	416	410	0.626987	9.79273e-06	0.000424298	up
gene_DH2020_008747	3382	2540	2306	480	603	504	0.544654	9.80794e-06	0.000424495	up
gene_DH2020_036081	1240	1072	969	370	541	463	-0.555628	9.91606e-06	0.000428708	down
novel.5571	92	40	43	53	41	43	-1.52754	9.94661e-06	0.000429562	down
gene_DH2020_040755	225	173	171	89	104	109	-0.91261	1.00338e-05	0.000432856	down
gene_DH2020_029326	1078	1266	1072	454	605	484	-0.654141	1.00832e-05	0.000434517	down
gene_DH2020_047173	1274	1051	1002	153	247	209	0.642733	1.01037e-05	0.000434929	up
gene_DH2020_027371	1837	1500	1319	584	671	671	-0.558799	1.01468e-05	0.000436311	down
novel.12517	24	153	92	1	3	4	3.33214	1.01786e-05	0.000437208	up
gene_DH2020_032143	522	474	498	50	90	89	0.912511	1.02064e-05	0.0004375	up
gene_DH2020_015475	1226	898	819	151	210	159	0.676648	1.02074e-05	0.0004375	up
gene_DH2020_008714	22	18	15	25	16	22	-2.0561	1.0223e-05	0.000437696	down
gene_DH2020_047728	1354	976	1045	123	231	219	0.755758	1.05311e-05	0.000450403	up
gene_DH2020_017004	243	202	190	20	26	30	1.24402	1.06551e-05	0.000455215	up
gene_DH2020_048491	602	373	294	40	84	43	1.10471	1.06721e-05	0.000455453	up
novel.5378	837	715	667	118	137	128	0.712356	1.08378e-05	0.000462031	up
gene_DH2020_044005	227	192	162	17	34	10	1.45286	1.09041e-05	0.000464356	up
gene_DH2020_004807	419	414	439	60	66	62	0.950978	1.09157e-05	0.000464356	up
gene_DH2020_032436	2115	1768	1509	705	841	672	-0.547704	1.09603e-05	0.000465753	down
gene_DH2020_039110	519	402	456	55	85	73	0.888618	1.09982e-05	0.000466866	up
gene_DH2020_035737	7	2	3	4	23	10	-3.3954	1.10186e-05	0.000467233	down
gene_DH2020_043962	231	256	201	21	40	23	1.2409	1.10761e-05	0.000469171	up
gene_DH2020_043402	314	281	269	31	38	47	1.08128	1.11509e-05	0.000471836	up
gene_DH2020_019739	1148	741	686	378	499	319	-0.727839	1.12924e-05	0.000477316	down
gene_DH2020_038178	271	270	247	24	49	30	1.1468	1.13791e-05	0.000480472	up
novel.8625	585	361	220	46	48	45	1.19596	1.14721e-05	0.000483885	up
novel.12783	419	248	159	117	235	136	-1.07153	1.15012e-05	0.000484597	down
gene_DH2020_034874	155	125	125	15	13	8	1.6639	1.1517e-05	0.000484751	up
gene_DH2020_021776	209	229	225	91	144	125	-0.908929	1.16534e-05	0.000489972	down
gene_DH2020_025991	11225	9891	7444	3692	4370	3500	-0.530187	1.16981e-05	0.000491331	down
gene_DH2020_037201	329	399	315	34	70	39	1.08559	1.17674e-05	0.000493722	up
gene_DH2020_046908	1776	1302	1160	643	650	556	-0.651124	1.18132e-05	0.00049466	down
novel.11275	101	67	70	54	51	52	-1.24238	1.18146e-05	0.00049466	down
gene_DH2020_041558	572	511	427	73	83	85	0.821404	1.19114e-05	0.000498186	up
gene_DH2020_016283	688	633	530	305	287	262	-0.722968	1.2047e-05	0.000503328	down
gene_DH2020_035110	633	617	654	347	312	278	-0.802827	1.20742e-05	0.000503849	down
novel.10952	4	5	3	11	9	11	-3.21079	1.20848e-05	0.000503849	down
gene_DH2020_005714	276	185	142	17	22	26	1.36943	1.21117e-05	0.000504444	up
gene_DH2020_032941	134	166	142	13	11	17	1.61751	1.22131e-05	0.000508134	up
gene_DH2020_040404	784	528	555	94	117	91	0.801185	1.223e-05	0.000508305	up
gene_DH2020_025549	2342	2081	2009	367	501	382	0.554772	1.22439e-05	0.00050835	up
gene_DH2020_046600	100	122	96	46	82	75	-1.14429	1.22915e-05	0.000509795	down
gene_DH2020_019056	988	797	722	118	171	156	0.676667	1.23838e-05	0.00051309	up
gene_DH2020_043482	243	199	206	147	109	106	-1.00845	1.24196e-05	0.000514037	down
gene_DH2020_028473	106	171	163	75	131	86	-1.17044	1.24496e-05	0.000514529	down
gene_DH2020_020908	310	323	222	35	43	36	1.08478	1.24574e-05	0.000514529	up
gene_DH2020_029650	1061	818	776	386	395	378	-0.642502	1.25445e-05	0.000517591	down
gene_DH2020_011368	120	102	108	5	13	8	1.87626	1.28111e-05	0.000528043	up
gene_DH2020_013739	1008	782	744	395	388	346	-0.674239	1.28869e-05	0.000530564	down
gene_DH2020_016070	443	539	417	219	284	190	-0.79121	1.28989e-05	0.000530564	down
novel.7682	135	92	59	8	6	1	2.38689	1.30866e-05	0.000537728	up
gene_DH2020_039062	555	513	471	76	91	83	0.805952	1.31219e-05	0.000538623	up
novel.14100	2172	2016	1663	831	875	756	-0.58464	1.3149e-05	0.000539176	down
gene_DH2020_005831	425	419	338	139	420	169	-1.05449	1.31957e-05	0.000540535	down
gene_DH2020_008526	653	583	601	91	121	95	0.77487	1.34634e-05	0.000550933	up
novel.10972	472	218	207	120	206	179	-1.01359	1.35287e-05	0.000553037	down
gene_DH2020_003878	362	925	467	65	68	72	1.29517	1.38308e-05	0.000564806	up
novel.12358	245	180	161	102	115	91	-0.907371	1.39425e-05	0.000568781	down
gene_DH2020_004832	475	191	247	17	57	15	1.56575	1.40148e-05	0.000571145	up
gene_DH2020_023381	704	504	389	227	277	232	-0.725009	1.42138e-05	0.000577916	down
gene_DH2020_032475	712	649	569	274	303	273	-0.643027	1.42212e-05	0.000577916	down
novel.5225	584	449	399	62	87	79	0.827862	1.42245e-05	0.000577916	up
gene_DH2020_022250	1253	1282	1175	504	569	532	-0.607195	1.47084e-05	0.000596964	down
gene_DH2020_007804	1661	1373	1180	576	599	595	-0.587799	1.47572e-05	0.000598335	down
gene_DH2020_009343	425	313	298	154	183	153	-0.749632	1.47935e-05	0.000599196	down
gene_DH2020_019915	493	575	481	68	84	89	0.877492	1.50606e-05	0.00060916	up
gene_DH2020_040631	2608	2431	2145	811	1059	1057	-0.520185	1.50701e-05	0.00060916	down
gene_DH2020_040984	101	85	104	6	6	8	2.04992	1.50951e-05	0.000609551	up
gene_DH2020_012991	670	506	620	69	117	102	0.84451	1.52138e-05	0.00061372	up
gene_DH2020_045310	38	91	84	4	0	2	3.34328	1.52759e-05	0.000615602	up
gene_DH2020_013810	802	626	598	289	303	302	-0.654645	1.53883e-05	0.000619502	down
novel.3519	1127	903	1019	146	221	178	0.682924	1.54341e-05	0.000620717	up
novel.4511	68	89	56	3	3	3	2.74924	1.54867e-05	0.000622204	up
gene_DH2020_033852	525	476	467	53	114	47	1.00017	1.57064e-05	0.000630397	up
gene_DH2020_036333	1264	1221	997	215	216	162	0.722432	1.59405e-05	0.000639146	up
gene_DH2020_006760	516	487	516	50	80	98	0.939556	1.60905e-05	0.000644189	up
gene_DH2020_015422	433	364	288	38	73	48	0.961619	1.60998e-05	0.000644189	up
novel.12672	106	53	74	4	4	3	2.57208	1.61148e-05	0.000644189	up
gene_DH2020_036466	608	552	568	101	73	79	0.934043	1.61628e-05	0.00064542	up
gene_DH2020_018716	1624	902	750	510	538	505	-0.792528	1.61781e-05	0.00064542	down
gene_DH2020_040523	604	467	415	209	243	214	-0.674482	1.62963e-05	0.000649486	down
gene_DH2020_035809	1395	1197	1313	195	290	234	0.642423	1.6373e-05	0.000651887	up
gene_DH2020_039029	92	63	35	40	54	44	-1.38832	1.65681e-05	0.000658997	down
gene_DH2020_031249	967	745	669	307	375	331	-0.596788	1.66092e-05	0.000659972	down
gene_DH2020_020044	397	261	250	147	142	166	-0.853344	1.67017e-05	0.000662984	down
novel.3698	681	476	354	227	230	270	-0.803744	1.69043e-05	0.000670356	down
gene_DH2020_026220	569	486	498	65	115	69	0.846628	1.708e-05	0.00067665	up
gene_DH2020_049725	104	236	134	10	14	16	1.77941	1.73753e-05	0.000687663	up
gene_DH2020_033829	457	460	401	40	83	77	0.928063	1.75016e-05	0.000691973	up
gene_DH2020_038793	94	94	90	54	63	56	-1.12848	1.77028e-05	0.000699235	down
gene_DH2020_012046	171	122	87	8	16	8	1.74431	1.77758e-05	0.000701422	up
gene_DH2020_035558	269	206	264	14	47	27	1.30414	1.78814e-05	0.00070489	up
novel.4249	325	167	169	9	40	17	1.52924	1.83595e-05	0.000723018	up
gene_DH2020_010972	22	23	17	17	23	25	-1.88514	1.83946e-05	0.000723246	down
gene_DH2020_047996	1854	1503	1316	564	691	631	-0.51943	1.84016e-05	0.000723246	down
gene_DH2020_016577	3	9	6	8	14	16	-2.85654	1.86294e-05	0.000731273	down
gene_DH2020_018021	727	574	503	78	136	85	0.783703	1.86426e-05	0.000731273	up
gene_DH2020_013553	223	195	164	98	104	99	-0.880349	1.87024e-05	0.000732896	down
gene_DH2020_040071	654	561	452	252	252	247	-0.690506	1.87968e-05	0.00073587	down
gene_DH2020_006881	875	801	619	93	166	138	0.72335	1.88288e-05	0.000736398	up
gene_DH2020_022295	6833	4754	4573	932	1251	1000	0.516546	1.88603e-05	0.000736904	up
gene_DH2020_007724	149	93	113	49	95	73	-1.09137	1.89278e-05	0.000738816	down
novel.8309	132	119	130	7	15	13	1.65397	1.91044e-05	0.000744978	up
novel.9361	51	36	22	33	38	23	-1.63629	1.91607e-05	0.000746441	down
gene_DH2020_014280	16	15	25	18	62	8	-2.35355	1.92011e-05	0.000747284	down
gene_DH2020_010693	5	17	13	21	16	16	-2.40519	1.92646e-05	0.000749021	down
gene_DH2020_008229	1362	1160	993	477	512	481	-0.577085	1.95254e-05	0.00075842	down
gene_DH2020_022102	104	120	105	67	66	67	-1.10075	1.95486e-05	0.000758549	down
gene_DH2020_018485	4	8	6	11	11	14	-2.81077	1.95669e-05	0.000758549	down
gene_DH2020_027174	72	183	112	7	10	9	2.04215	1.96267e-05	0.000760128	up
gene_DH2020_021729	1237	1156	798	140	257	138	0.772162	1.96598e-05	0.000760672	up
gene_DH2020_001579	1085	987	886	141	236	163	0.65321	1.96835e-05	0.000760846	up
gene_DH2020_041393	91	71	73	2	7	4	2.38113	1.9778e-05	0.000763758	up
gene_DH2020_043155	617	637	528	59	131	98	0.843181	2.00752e-05	0.000774228	up
novel.11127	571	375	327	191	238	175	-0.764034	2.00881e-05	0.000774228	down
gene_DH2020_035752	1065	787	795	122	200	150	0.678221	2.01913e-05	0.000777453	up
gene_DH2020_034503	106	95	102	6	5	11	1.96674	2.03776e-05	0.000783866	up
gene_DH2020_003524	1332	2224	1795	913	958	876	-0.838652	2.04045e-05	0.000784145	down
gene_DH2020_025173	16	17	9	19	3	54	-2.74505	2.04999e-05	0.00078705	down
gene_DH2020_037422	176	128	108	73	88	69	-0.993609	2.05521e-05	0.000788293	down
gene_DH2020_040317	131	116	104	61	85	58	-1.02915	2.07069e-05	0.000793465	down
gene_DH2020_028324	789	629	603	102	144	105	0.710983	2.09393e-05	0.000801599	up
gene_DH2020_008745	816	617	535	282	283	315	-0.684605	2.12985e-05	0.000814564	down
gene_DH2020_024058	609	531	586	80	120	85	0.801257	2.13248e-05	0.000814787	up
novel.2097	2	13	5	8	18	17	-2.86667	2.14247e-05	0.000817136	down
novel.1339	399	292	236	126	195	133	-0.793131	2.14273e-05	0.000817136	down
gene_DH2020_047796	1300	943	895	150	236	185	0.641856	2.15e-05	0.000819123	up
gene_DH2020_015137	560	357	310	205	204	184	-0.807983	2.18114e-05	0.000830191	down
gene_DH2020_046529	78	99	78	52	57	56	-1.18552	2.20569e-05	0.000838731	down
gene_DH2020_025642	360	209	244	30	45	30	1.13124	2.20911e-05	0.000839228	up
novel.10329	311	532	467	53	74	47	1.13895	2.212e-05	0.000839527	up
gene_DH2020_021210	1216	1179	982	440	557	424	-0.567649	2.21836e-05	0.000840853	down
gene_DH2020_023217	135	114	100	49	94	64	-1.04659	2.21972e-05	0.000840853	down
gene_DH2020_022396	3432	3455	3194	605	774	571	0.563218	2.22832e-05	0.000843307	up
gene_DH2020_008690	583	598	514	90	112	55	0.912314	2.23824e-05	0.000846253	up
gene_DH2020_014610	74	102	47	3	5	2	2.6659	2.24372e-05	0.000847521	up
gene_DH2020_014607	2074	1848	1623	342	405	305	0.575399	2.25581e-05	0.000851279	up
gene_DH2020_048212	153	173	108	70	100	76	-0.995755	2.27384e-05	0.000856435	down
novel.11155	90	90	115	3	10	8	2.04632	2.27503e-05	0.000856435	up
novel.9008	1280	718	444	361	582	352	-0.936719	2.27593e-05	0.000856435	down
gene_DH2020_033249	631	501	472	65	120	79	0.799853	2.28771e-05	0.000860054	up
gene_DH2020_037431	843	655	633	84	165	116	0.745647	2.30227e-05	0.000864709	up
novel.8168	977	751	713	122	180	135	0.666235	2.3078e-05	0.000865971	up
gene_DH2020_031284	596	403	379	137	294	269	-0.828891	2.33114e-05	0.000873903	down
novel.6996	0	0	2	5	11	8	-5.33748	2.35664e-05	0.000882631	down
gene_DH2020_018590	828	879	621	87	182	119	0.792879	2.37272e-05	0.000887816	up
gene_DH2020_017439	1998	1554	1516	244	346	361	0.596546	2.40282e-05	0.000898233	up
gene_DH2020_043059	708	609	648	92	140	106	0.739368	2.42544e-05	0.00090584	up
gene_DH2020_014157	759	628	518	104	89	109	0.810086	2.43469e-05	0.000907972	up
gene_DH2020_048501	3000	2076	1749	289	444	475	0.667857	2.43572e-05	0.000907972	up
gene_DH2020_001400	860	835	714	309	375	342	-0.586854	2.4444e-05	0.000910358	down
gene_DH2020_050065	472	420	493	67	77	70	0.888362	2.46888e-05	0.000918615	up
gene_DH2020_002916	94	197	150	7	16	15	1.77625	2.48331e-05	0.00092312	up
novel.9637	727	274	367	27	83	52	1.26795	2.49238e-05	0.000925626	up
gene_DH2020_029743	1918	1500	1564	211	383	331	0.631177	2.51966e-05	0.000934882	up
gene_DH2020_013376	120	57	41	47	79	38	-1.43538	2.53534e-05	0.000939825	down
gene_DH2020_025622	294	94	41	4	9	9	2.38361	2.55705e-05	0.000946988	up
gene_DH2020_014027	2049	1499	1288	593	783	611	-0.547886	2.56295e-05	0.000947916	down
gene_DH2020_016752	14	7	10	2	21	38	-2.76175	2.56432e-05	0.000947916	down
gene_DH2020_018389	4853	4914	4410	2518	2159	1799	-0.709638	2.59613e-05	0.000958784	down
novel.12857	92	65	85	6	4	4	2.28754	2.60555e-05	0.00096137	up
novel.6588	18	54	21	24	32	42	-1.87453	2.60809e-05	0.000961417	down
gene_DH2020_040635	1030	865	768	304	418	389	-0.557218	2.62508e-05	0.000966784	down
novel.8041	2038	1667	1633	306	419	316	0.54528	2.63366e-05	0.000969045	up
novel.2686	910	996	709	334	452	356	-0.618279	2.67953e-05	0.000985014	down
gene_DH2020_016071	53	69	62	40	46	45	-1.31415	2.68778e-05	0.000987031	down
gene_DH2020_025373	281	198	189	26	36	22	1.16835	2.68999e-05	0.000987031	up
gene_DH2020_024243	173	184	138	67	111	91	-0.923553	2.70865e-05	0.000992964	down
novel.5885	659	511	411	212	254	234	-0.660795	2.71767e-05	0.000995354	down
gene_DH2020_023444	2656	2210	2067	351	579	447	0.527931	2.73188e-05	0.000998822	up
gene_DH2020_046410	138	221	146	83	148	81	-1.08254	2.73217e-05	0.000998822	down
gene_DH2020_021466	872	664	623	267	347	302	-0.58731	2.74567e-05	0.00100284	down
gene_DH2020_033939	3	9	5	5	28	9	-3.01452	2.75142e-05	0.00100402	down
gene_DH2020_021890	1698	1495	1532	244	361	304	0.576051	2.76292e-05	0.00100729	up
novel.4380	289	148	123	7	11	29	1.7135	2.7806e-05	0.00101281	up
gene_DH2020_029371	255	300	264	20	56	30	1.18438	2.78528e-05	0.00101358	up
novel.6868	3	11	1	10	12	14	-3.08794	2.8074e-05	0.0010207	down
gene_DH2020_011929	241	110	98	9	6	19	1.83848	2.82443e-05	0.00102595	up
novel.12825	489	375	292	204	184	169	-0.803104	2.84705e-05	0.00103262	down
gene_DH2020_032531	78	80	48	3	2	4	2.67712	2.84799e-05	0.00103262	up
gene_DH2020_015778	182	178	128	11	28	13	1.43532	2.85822e-05	0.00103522	up
novel.3934	363	153	201	110	155	134	-0.995076	2.86037e-05	0.00103522	down
gene_DH2020_014351	149	154	134	14	21	10	1.47936	2.86957e-05	0.00103761	up
gene_DH2020_010472	1172	1011	830	154	197	200	0.625949	2.87651e-05	0.00103918	up
novel.401	17	45	158	0	1	1	5.11205	2.90597e-05	0.00104887	up
novel.7516	435	245	228	144	175	138	-0.857638	2.92271e-05	0.00105395	down
novel.2321	3319	2070	1905	1066	1077	1007	-0.647576	2.9459e-05	0.00106135	down
gene_DH2020_047876	872	740	736	125	166	131	0.66444	2.95181e-05	0.00106198	up
gene_DH2020_043226	356	326	319	46	57	47	0.927612	2.95298e-05	0.00106198	up
gene_DH2020_042373	438	321	356	40	71	58	0.918318	2.96225e-05	0.00106435	up
gene_DH2020_042348	590	473	434	87	78	68	0.844279	2.96699e-05	0.00106509	up
gene_DH2020_010675	464	490	416	202	215	216	-0.70751	3.00838e-05	0.00107884	down
gene_DH2020_024284	627	568	514	225	281	237	-0.615456	3.01107e-05	0.00107884	down
gene_DH2020_013669	451	393	392	51	78	68	0.844538	3.01344e-05	0.00107884	up
gene_DH2020_027673	38	36	27	35	28	23	-1.61534	3.01906e-05	0.00107988	down
gene_DH2020_033630	504	463	324	176	218	194	-0.695833	3.08662e-05	0.00110306	down
novel.12965	81	57	66	49	43	45	-1.26332	3.10424e-05	0.00110836	down
gene_DH2020_041196	297	247	256	20	56	30	1.13718	3.17863e-05	0.00113364	up
gene_DH2020_000591	611	513	414	242	231	224	-0.703249	3.18076e-05	0.00113364	down
gene_DH2020_006501	181	233	186	179	94	103	-1.18797	3.18692e-05	0.00113482	down
gene_DH2020_047106	746	803	895	98	166	143	0.80876	3.19825e-05	0.00113784	up
gene_DH2020_000945	492	381	298	195	185	173	-0.76951	3.21617e-05	0.00114312	down
novel.7909	77	32	53	49	67	22	-1.59079	3.21884e-05	0.00114312	down
gene_DH2020_020722	1002	897	939	106	238	141	0.775154	3.25055e-05	0.00115251	up
gene_DH2020_045962	436	404	284	171	167	199	-0.77874	3.25108e-05	0.00115251	down
gene_DH2020_036157	1947	1352	1341	555	761	592	-0.541684	3.25662e-05	0.00115254	down
gene_DH2020_021747	287	224	214	21	40	36	1.09364	3.257e-05	0.00115254	up
gene_DH2020_046182	412	479	336	66	58	54	0.953561	3.25985e-05	0.00115254	up
gene_DH2020_005960	1170	1041	935	148	225	213	0.615168	3.26704e-05	0.00115332	up
novel.11610	0	0	0	5	7	2	-6.46499	3.26787e-05	0.00115332	down
gene_DH2020_013668	303	225	221	11	41	39	1.24989	3.27706e-05	0.00115554	up
gene_DH2020_035774	1674	1220	1177	599	610	524	-0.610553	3.29303e-05	0.00116014	down
novel.11325	3	1	0	4	13	7	-4.39815	3.30063e-05	0.00116179	down
novel.11799	286	351	270	129	176	145	-0.792057	3.31087e-05	0.00116389	down
gene_DH2020_028809	1770	1284	1170	520	684	529	-0.543	3.3174e-05	0.00116389	down
gene_DH2020_011577	338	242	233	132	107	225	-1.04627	3.31886e-05	0.00116389	down
novel.3129	1079	792	677	293	404	391	-0.601969	3.31887e-05	0.00116389	down
gene_DH2020_016582	1014	792	638	126	169	138	0.667854	3.32123e-05	0.00116389	up
gene_DH2020_001072	4	29	18	30	14	31	-2.37443	3.35417e-05	0.0011744	down
gene_DH2020_036402	112	72	53	2	9	0	2.62702	3.45841e-05	0.00120984	up
gene_DH2020_033396	2066	1876	1781	674	841	786	-0.500755	3.4671e-05	0.00121181	down
gene_DH2020_038612	249	318	144	12	30	35	1.39804	3.47379e-05	0.00121308	up
gene_DH2020_040319	35	40	19	25	37	22	-1.65787	3.49526e-05	0.00121951	down
gene_DH2020_014266	41	28	26	0	0	0	5.5866	3.51577e-05	0.00122559	up
novel.376	53	24	22	26	30	30	-1.6566	3.53573e-05	0.00123147	down
gene_DH2020_023806	502	404	421	71	69	68	0.846435	3.56063e-05	0.00123794	up
novel.11789	451	449	344	144	228	202	-0.692353	3.56199e-05	0.00123794	down
gene_DH2020_022731	683	566	521	87	123	98	0.70778	3.56365e-05	0.00123794	up
gene_DH2020_006196	1091	747	736	84	170	170	0.792602	3.58428e-05	0.00124402	up
gene_DH2020_045050	7	7	12	7	12	27	-2.60586	3.59997e-05	0.00124838	down
gene_DH2020_025759	2798	2688	2463	418	661	513	0.522184	3.63648e-05	0.00125963	up
gene_DH2020_016532	5391	4363	4197	2035	1947	1806	-0.572608	3.63877e-05	0.00125963	down
gene_DH2020_046569	94	59	19	0	0	1	5.42858	3.64744e-05	0.00126154	up
gene_DH2020_029690	826	678	535	265	297	327	-0.641236	3.67168e-05	0.00126882	down
gene_DH2020_026976	1054	774	649	309	371	380	-0.614432	3.68327e-05	0.00127172	down
gene_DH2020_048881	924	829	767	129	170	162	0.636718	3.70762e-05	0.00127902	up
gene_DH2020_026931	34	30	25	40	10	43	-1.95894	3.7148e-05	0.00128038	down
gene_DH2020_022328	159	149	117	11	22	11	1.46936	3.73227e-05	0.00128529	up
gene_DH2020_047260	412	321	374	57	65	39	0.967872	3.79822e-05	0.00130687	up
gene_DH2020_045253	136	86	55	51	63	61	-1.19315	3.82359e-05	0.00131306	down
gene_DH2020_048508	55	49	38	40	34	31	-1.4097	3.82507e-05	0.00131306	down
novel.10715	95	52	51	56	41	41	-1.35272	3.82612e-05	0.00131306	down
gene_DH2020_009140	289	311	205	22	50	36	1.09936	3.83116e-05	0.00131366	up
gene_DH2020_013237	3507	2368	2366	511	504	481	0.613577	3.88041e-05	0.0013294	up
gene_DH2020_004431	475	352	386	42	76	70	0.88604	3.88998e-05	0.00133153	up
novel.6330	63	78	65	52	55	35	-1.27653	3.96237e-05	0.00135321	down
novel.12399	512	528	588	262	266	255	-0.754683	3.96251e-05	0.00135321	down
novel.13306	10	3	1	8	15	10	-3.09617	3.96353e-05	0.00135321	down
gene_DH2020_038184	143	137	126	99	75	64	-1.07262	3.97998e-05	0.00135766	down
gene_DH2020_047119	377	363	276	40	60	54	0.907181	3.99796e-05	0.00136116	up
gene_DH2020_034285	639	676	449	83	109	100	0.773414	3.99985e-05	0.00136116	up
gene_DH2020_028299	493	434	404	56	87	76	0.795953	4.00175e-05	0.00136116	up
gene_DH2020_026733	337	354	260	33	51	54	0.973338	4.00393e-05	0.00136116	up
gene_DH2020_041392	109	138	75	42	76	92	-1.19155	4.01119e-05	0.00136247	down
gene_DH2020_029889	606	533	449	80	95	93	0.74221	4.026e-05	0.00136633	up
gene_DH2020_032263	1390	1395	1204	542	627	503	-0.564161	4.05894e-05	0.00137634	down
gene_DH2020_000064	1960	1983	1358	731	708	898	-0.66311	4.07479e-05	0.00138054	down
novel.5818	49	34	35	9	74	42	-1.82472	4.08056e-05	0.00138131	down
gene_DH2020_019899	862	866	774	359	368	363	-0.625825	4.10409e-05	0.0013881	down
gene_DH2020_012072	1245	1342	1250	221	274	203	0.654859	4.14572e-05	0.00140098	up
gene_DH2020_025595	352	305	243	117	164	140	-0.724264	4.18275e-05	0.0014123	down
gene_DH2020_036431	1105	839	766	159	185	138	0.660186	4.19935e-05	0.0014167	up
novel.10950	633	528	499	209	260	249	-0.61167	4.20301e-05	0.00141674	down
gene_DH2020_015442	641	349	380	63	58	73	0.963852	4.21562e-05	0.00141978	up
gene_DH2020_035342	1029	657	613	101	147	140	0.735005	4.22165e-05	0.00142061	up
gene_DH2020_018386	2832	2504	2461	338	642	521	0.588313	4.23532e-05	0.00142288	up
novel.8094	281	296	238	35	38	41	1.01872	4.23557e-05	0.00142288	up
gene_DH2020_045780	1259	1089	960	188	250	190	0.579909	4.26186e-05	0.0014293	up
novel.5345	1	2	4	8	6	11	-3.64146	4.27176e-05	0.00143031	down
gene_DH2020_012384	1126	862	868	365	422	404	-0.565659	4.27844e-05	0.00143031	down
novel.2109	14	12	10	18	13	15	-2.20529	4.27883e-05	0.00143031	down
novel.10814	40	70	47	27	76	32	-1.52864	4.27923e-05	0.00143031	down
novel.13492	137	108	62	34	106	71	-1.25808	4.29845e-05	0.00143552	down
gene_DH2020_012272	641	572	473	247	254	239	-0.647001	4.30904e-05	0.001437	down
gene_DH2020_040288	624	640	465	250	255	271	-0.67871	4.31011e-05	0.001437	down
gene_DH2020_047838	334	358	255	50	44	38	1.00889	4.32446e-05	0.00144058	up
gene_DH2020_014283	493	514	404	72	84	74	0.798756	4.33458e-05	0.00144274	up
gene_DH2020_019625	838	608	564	92	136	122	0.699599	4.3435e-05	0.00144451	up
gene_DH2020_003532	3049	2038	2030	399	456	473	0.582763	4.34834e-05	0.00144491	up
gene_DH2020_000455	77	90	20	0	2	1	4.12974	4.35293e-05	0.00144522	up
gene_DH2020_049493	35	13	40	32	29	26	-1.80393	4.36214e-05	0.00144707	down
gene_DH2020_025231	165	194	123	81	115	72	-0.964089	4.36719e-05	0.00144754	down
gene_DH2020_036450	721	641	568	50	151	103	0.890839	4.38446e-05	0.00145206	up
novel.12917	52	17	28	0	0	0	5.59851	4.39469e-05	0.0014539	up
gene_DH2020_048693	701	521	488	70	128	91	0.756028	4.39735e-05	0.0014539	up
gene_DH2020_031539	2611	2240	2107	434	534	393	0.535176	4.40221e-05	0.0014543	up
novel.2396	210	175	158	68	117	97	-0.861368	4.41894e-05	0.00145862	down
gene_DH2020_048885	54	51	39	16	87	33	-1.65671	4.42573e-05	0.00145965	down
gene_DH2020_005155	1621	1263	962	568	553	528	-0.633316	4.43401e-05	0.00146117	down
novel.11793	61	47	70	44	28	70	-1.50791	4.45619e-05	0.00146726	down
gene_DH2020_014623	1727	1644	1427	238	363	333	0.554974	4.46196e-05	0.00146794	up
novel.10705	331	57	71	0	1	3	4.93845	4.47155e-05	0.00146988	up
gene_DH2020_006180	1740	1491	1360	259	372	267	0.542837	4.49704e-05	0.00147704	up
gene_DH2020_029350	55	41	48	32	44	30	-1.36738	4.5168e-05	0.00148231	down
novel.374	139	86	95	5	15	6	1.8227	4.52207e-05	0.00148281	up
gene_DH2020_017771	1014	615	497	317	355	303	-0.734035	4.53026e-05	0.00148427	down
gene_DH2020_033960	586	459	429	207	266	185	-0.658311	4.54576e-05	0.00148813	down
gene_DH2020_009755	131	159	96	51	88	90	-1.05296	4.56079e-05	0.00149182	down
gene_DH2020_006694	707	487	347	186	287	247	-0.738362	4.57677e-05	0.00149582	down
novel.2744	98	76	48	51	44	50	-1.24778	4.59045e-05	0.00149906	down
gene_DH2020_038474	33	21	25	20	44	15	-1.78498	4.59428e-05	0.00149908	down
novel.3854	96	133	99	69	88	49	-1.12971	4.59924e-05	0.00149946	down
gene_DH2020_047482	168	131	156	13	19	18	1.38146	4.63019e-05	0.00150801	up
gene_DH2020_041093	366	418	318	136	210	177	-0.726088	4.63303e-05	0.00150801	down
gene_DH2020_038110	596	400	434	46	108	68	0.892758	4.64595e-05	0.00151098	up
gene_DH2020_002566	457	360	352	174	175	188	-0.712275	4.67351e-05	0.0015187	down
gene_DH2020_004457	8	12	7	7	32	9	-2.56445	4.70272e-05	0.00152645	down
gene_DH2020_034354	168	186	115	14	20	17	1.38273	4.70504e-05	0.00152645	up
gene_DH2020_034947	927	996	810	371	424	376	-0.595876	4.70901e-05	0.00152649	down
novel.70	416	289	231	119	167	163	-0.775369	4.71942e-05	0.00152862	down
novel.2025	5	7	4	8	11	13	-2.81457	4.77179e-05	0.00154433	down
novel.3179	635	492	503	65	106	103	0.763713	4.82377e-05	0.00155988	up
gene_DH2020_047018	296	322	339	29	61	47	1.03017	4.85123e-05	0.00156749	up
novel.12473	195	114	95	71	76	82	-1.03832	4.87095e-05	0.00157258	down
novel.751	0	1	0	8	9	2	-5.95898	4.88667e-05	0.00157535	down
gene_DH2020_021301	292	279	197	111	149	113	-0.779967	4.88745e-05	0.00157535	down
novel.12171	140	34	30	0	1	3	3.77282	4.89288e-05	0.00157582	up
gene_DH2020_034189	732	607	522	226	336	239	-0.598312	4.8992e-05	0.00157658	down
gene_DH2020_027363	517	468	417	66	101	66	0.78269	4.92355e-05	0.00158314	up
gene_DH2020_017565	432	413	397	179	205	182	-0.681908	4.96415e-05	0.0015949	down
novel.56	16	4	3	21	8	12	-2.78615	5.00943e-05	0.00160815	down
novel.6435	99	77	69	42	66	44	-1.12448	5.02281e-05	0.00161115	down
gene_DH2020_027485	71	57	49	69	23	48	-1.56219	5.05743e-05	0.00162094	down
novel.4435	17	8	9	9	28	12	-2.31615	5.08768e-05	0.00162927	down
novel.12178	302	181	208	26	16	36	1.29006	5.09159e-05	0.00162927	up
novel.7414	414	317	260	34	58	55	0.932002	5.12733e-05	0.00163939	up
gene_DH2020_030578	43	50	32	47	32	23	-1.56301	5.13673e-05	0.00164107	down
novel.4909	30	10	8	17	18	22	-2.13193	5.15557e-05	0.00164577	down
gene_DH2020_015983	84	72	63	54	48	39	-1.20467	5.20771e-05	0.00166108	down
gene_DH2020_021887	829	818	633	265	442	293	-0.612396	5.21814e-05	0.00166204	down
gene_DH2020_009471	864	693	636	97	165	133	0.66404	5.21907e-05	0.00166204	up
gene_DH2020_014205	665	641	569	98	130	103	0.691762	5.23441e-05	0.00166477	up
gene_DH2020_022377	667	661	602	330	292	266	-0.714364	5.23601e-05	0.00166477	down
novel.14107	93	68	53	51	34	60	-1.30817	5.24774e-05	0.00166716	down
gene_DH2020_038640	756	490	608	78	113	114	0.789803	5.25784e-05	0.00166904	up
gene_DH2020_030607	758	536	469	79	99	112	0.767848	5.32202e-05	0.00168672	up
gene_DH2020_024001	386	385	400	48	74	62	0.876835	5.36507e-05	0.00169901	up
gene_DH2020_009045	243	212	179	86	123	103	-0.793018	5.42684e-05	0.0017172	down
gene_DH2020_018206	386	364	441	17	87	49	1.22975	5.44269e-05	0.00172085	up
gene_DH2020_039254	350	299	288	34	51	55	0.931923	5.45996e-05	0.00172494	up
novel.6170	209	117	107	7	18	17	1.53879	5.47475e-05	0.00172824	up
gene_DH2020_030106	229	213	195	111	109	100	-0.835013	5.48135e-05	0.00172895	down
novel.2065	50	43	24	42	32	22	-1.58444	5.50508e-05	0.00173404	down
novel.989	580	429	478	162	350	215	-0.750676	5.50621e-05	0.00173404	down
gene_DH2020_021196	231	202	168	89	119	91	-0.811998	5.52897e-05	0.00173895	down
novel.5752	146	120	104	50	88	69	-0.970137	5.53054e-05	0.00173895	down
gene_DH2020_014525	1793	1532	1312	267	356	295	0.516438	5.55503e-05	0.00174425	up
gene_DH2020_036447	43	33	40	23	45	26	-1.48386	5.55617e-05	0.00174425	down
gene_DH2020_001890	857	615	697	111	161	103	0.723112	5.58279e-05	0.00175123	up
gene_DH2020_012075	406	345	314	171	176	146	-0.720637	5.62263e-05	0.00176233	down
gene_DH2020_024466	333	337	248	27	55	51	0.983991	5.65091e-05	0.00176841	up
gene_DH2020_009532	3212	2367	2087	958	1086	1006	-0.510977	5.65538e-05	0.00176842	down
gene_DH2020_050046	317	300	302	30	56	50	0.963966	5.66618e-05	0.0017704	up
gene_DH2020_034895	4116	2784	2382	1289	1243	1388	-0.617387	5.70252e-05	0.00177959	down
gene_DH2020_016103	406	341	261	118	186	165	-0.715014	5.71138e-05	0.00177959	down
novel.12560	67	53	64	71	47	25	-1.48913	5.71373e-05	0.00177959	down
gene_DH2020_019533	9	6	2	6	13	15	-2.83611	5.71726e-05	0.00177959	down
gene_DH2020_020802	122	115	90	70	61	58	-1.05044	5.72159e-05	0.00177959	down
gene_DH2020_037807	1791	1339	1350	499	752	569	-0.511887	5.72244e-05	0.00177959	down
gene_DH2020_010436	51	38	16	22	34	34	-1.62581	5.75365e-05	0.0017879	down
gene_DH2020_033780	108	91	80	40	49	101	-1.27522	5.80095e-05	0.00180119	down
gene_DH2020_031555	102	101	107	3	12	11	1.79986	5.82356e-05	0.00180552	up
gene_DH2020_029388	468	318	316	43	57	66	0.902083	5.82396e-05	0.00180552	up
novel.9431	0	4	1	3	44	31	-5.64061	5.83659e-05	0.00180802	down
gene_DH2020_028820	115	108	96	69	76	45	-1.07423	5.86586e-05	0.00181568	down
gene_DH2020_029881	763	564	622	96	126	118	0.702928	5.89134e-05	0.00182215	up
gene_DH2020_037481	484	482	413	64	79	84	0.788039	5.89794e-05	0.00182277	up
gene_DH2020_004249	236	105	113	4	12	22	1.73797	5.91002e-05	0.00182509	up
gene_DH2020_009800	127	94	68	41	76	58	-1.09565	5.91645e-05	0.00182565	down
novel.5024	311	308	279	105	165	165	-0.755857	5.93064e-05	0.00182861	down
gene_DH2020_020988	167	170	168	21	17	20	1.30311	5.98294e-05	0.00184108	up
gene_DH2020_049320	622	449	402	44	93	93	0.867311	5.98494e-05	0.00184108	up
novel.2777	344	280	262	110	155	149	-0.71886	6.03087e-05	0.00185377	down
novel.8636	872	759	693	368	340	311	-0.649973	6.04831e-05	0.00185626	down
gene_DH2020_047742	53	37	42	23	44	33	-1.39947	6.05631e-05	0.00185728	down
gene_DH2020_033272	595	621	490	66	126	98	0.761	6.09141e-05	0.00186661	up
novel.1592	3937	2941	2026	1043	1494	1180	-0.576874	6.16535e-05	0.00188781	down
gene_DH2020_024753	230	364	255	215	126	156	-1.07728	6.17235e-05	0.0018885	down
novel.3421	10	12	6	15	12	13	-2.3638	6.18455e-05	0.00189078	down
gene_DH2020_037758	29	30	11	26	18	25	-1.85462	6.20966e-05	0.00189655	down
novel.918	685	565	497	190	324	247	-0.607945	6.21294e-05	0.00189655	down
gene_DH2020_006662	872	689	569	94	161	123	0.679458	6.22077e-05	0.00189748	up
gene_DH2020_036850	2155	2364	2070	919	1010	852	-0.571916	6.23015e-05	0.00189888	down
novel.4756	1590	1251	888	446	590	520	-0.57637	6.24506e-05	0.00190197	down
novel.10212	891	645	548	281	323	286	-0.613288	6.27706e-05	0.00191025	down
gene_DH2020_010670	4038	2885	2786	434	856	561	0.592331	6.29983e-05	0.00191572	up
gene_DH2020_049266	436	254	246	205	162	125	-0.946898	6.40261e-05	0.00194548	down
gene_DH2020_018869	804	564	674	275	361	268	-0.638272	6.44698e-05	0.00195718	down
gene_DH2020_012132	54	31	34	40	33	22	-1.53227	6.45418e-05	0.00195718	down
gene_DH2020_002809	1039	862	706	156	130	152	0.72225	6.45585e-05	0.00195718	up
novel.12283	380	331	310	39	67	54	0.869977	6.46451e-05	0.00195831	up
gene_DH2020_000312	231	388	328	34	56	36	1.14073	6.49727e-05	0.00196674	up
gene_DH2020_015097	142	111	137	12	15	13	1.47912	6.50581e-05	0.00196782	up
gene_DH2020_018357	845	605	386	100	88	80	0.904676	6.5662e-05	0.00198458	up
gene_DH2020_000764	48	38	10	0	0	0	5.55792	6.62289e-05	0.00200019	up
gene_DH2020_013086	3799	2977	2827	405	839	601	0.588188	6.63137e-05	0.00200116	up
gene_DH2020_038375	10	20	4	22	16	11	-2.38994	6.68835e-05	0.00201537	down
gene_DH2020_008378	170	71	87	2	17	2	2.18651	6.75079e-05	0.00203036	up
novel.4279	305	236	212	108	116	143	-0.799672	6.75339e-05	0.00203036	down
gene_DH2020_001707	96	58	48	34	51	48	-1.2334	6.80751e-05	0.00204508	down
gene_DH2020_006853	685	428	531	60	105	100	0.825095	6.86509e-05	0.00206082	up
gene_DH2020_015430	989	804	768	126	201	151	0.613964	6.90781e-05	0.0020701	up
gene_DH2020_029387	1335	1084	921	186	252	201	0.563124	6.90992e-05	0.0020701	up
novel.3494	1923	1538	1346	621	707	596	-0.512996	6.91161e-05	0.0020701	down
gene_DH2020_011722	361	266	270	28	63	40	0.977949	6.93086e-05	0.00207163	up
gene_DH2020_015163	140	87	53	59	58	58	-1.19395	6.9329e-05	0.00207163	down
gene_DH2020_033330	709	367	308	203	253	219	-0.824571	6.93756e-05	0.00207163	down
gene_DH2020_001935	615	551	468	74	111	100	0.706437	6.96156e-05	0.00207724	up
gene_DH2020_014553	151	105	154	80	79	76	-1.0166	6.98515e-05	0.00208256	down
novel.2838	300	195	196	85	160	107	-0.835498	6.98987e-05	0.00208256	down
novel.7413	159	134	98	9	21	9	1.51908	7.02831e-05	0.00209239	up
gene_DH2020_030433	1637	1264	1266	225	295	286	0.550465	7.03409e-05	0.00209239	up
novel.13299	17	11	10	9	28	13	-2.17993	7.03864e-05	0.00209239	down
gene_DH2020_000581	583	410	301	163	185	361	-0.988397	7.11486e-05	0.00211347	down
gene_DH2020_007253	384	281	291	33	57	54	0.920386	7.21372e-05	0.00214124	up
novel.2547	25	29	35	13	55	24	-1.77067	7.25962e-05	0.00215165	down
gene_DH2020_032343	1645	1677	1375	275	368	266	0.559267	7.27269e-05	0.00215392	up
gene_DH2020_042777	102	93	36	4	1	6	2.50879	7.28798e-05	0.00215684	up
gene_DH2020_013682	255	250	222	22	44	36	1.0381	7.32367e-05	0.00216579	up
gene_DH2020_005220	237	173	157	86	107	90	-0.827175	7.36923e-05	0.00217765	down
gene_DH2020_012370	332	211	213	118	135	114	-0.795575	7.38705e-05	0.00218129	down
gene_DH2020_031214	634	495	417	222	245	207	-0.640085	7.39762e-05	0.00218144	down
novel.938	122	104	38	2	5	8	2.28651	7.39853e-05	0.00218144	up
gene_DH2020_007329	801	962	817	127	194	136	0.706531	7.42301e-05	0.00218704	up
novel.14050	427	343	285	178	187	132	-0.753436	7.45433e-05	0.00219464	down
gene_DH2020_008065	6	27	18	13	27	26	-2.12059	7.48269e-05	0.00220136	down
gene_DH2020_003616	471	285	318	45	65	52	0.904891	7.53383e-05	0.00221477	up
gene_DH2020_041963	847	623	587	106	134	126	0.663017	7.5678e-05	0.00222311	up
gene_DH2020_021565	8	10	2	7	19	11	-2.68969	7.62566e-05	0.00223845	down
novel.820	140	108	83	54	65	67	-1.00511	7.71595e-05	0.00226329	down
gene_DH2020_037993	4651	3962	4138	822	951	746	0.521838	7.77832e-05	0.00227869	up
gene_DH2020_010393	1850	1365	1235	248	339	278	0.537463	7.77992e-05	0.00227869	up
gene_DH2020_026123	1464	1369	1226	207	337	251	0.55197	7.78999e-05	0.00227892	up
gene_DH2020_019544	12	14	17	12	25	15	-2.04098	7.79393e-05	0.00227892	down
gene_DH2020_011372	206	207	156	87	93	110	-0.857228	7.79789e-05	0.00227892	down
novel.11596	107	89	65	43	64	49	-1.07999	7.80442e-05	0.00227915	down
novel.8021	244	226	221	95	128	113	-0.767964	7.82892e-05	0.00228463	down
gene_DH2020_027480	711	489	491	88	111	89	0.726149	7.89542e-05	0.00230164	up
gene_DH2020_028617	244	138	132	18	18	21	1.32051	7.89876e-05	0.00230164	up
gene_DH2020_038427	428	423	376	59	78	65	0.793646	7.90649e-05	0.00230216	up
gene_DH2020_004236	17	7	5	12	14	15	-2.36642	7.91589e-05	0.00230216	down
gene_DH2020_033987	338	339	261	35	65	42	0.923029	7.91792e-05	0.00230216	up
gene_DH2020_007653	552	406	513	75	78	82	0.82688	7.95068e-05	0.00230999	up
gene_DH2020_040495	913	861	812	142	177	162	0.614586	7.97614e-05	0.0023157	up
gene_DH2020_011311	926	798	786	134	184	152	0.60701	8.00831e-05	0.00232334	up
gene_DH2020_030309	121	34	29	0	2	2	3.6471	8.0607e-05	0.00233684	up
gene_DH2020_047512	745	559	587	203	362	270	-0.620394	8.12457e-05	0.00235113	down
novel.7239	409	254	190	125	141	159	-0.85394	8.12671e-05	0.00235113	down
novel.4720	5604	4639	4153	1940	2118	1675	-0.506242	8.12773e-05	0.00235113	down
gene_DH2020_044158	1780	1489	1419	275	373	284	0.516743	8.14805e-05	0.00235529	up
gene_DH2020_028028	79	102	94	6	10	6	1.86065	8.19132e-05	0.00236608	up
gene_DH2020_049681	847	727	603	115	162	121	0.633359	8.22785e-05	0.00237491	up
novel.2633	1803	1616	1549	268	419	299	0.532827	8.40267e-05	0.0024215	up
novel.2936	249	285	266	30	51	33	1.02527	8.40751e-05	0.0024215	up
gene_DH2020_015586	35	57	60	56	29	39	-1.53808	8.46594e-05	0.00243656	down
gene_DH2020_032809	180	173	165	77	96	92	-0.844825	8.54194e-05	0.00245666	down
gene_DH2020_032899	119	86	68	48	76	42	-1.10348	8.58036e-05	0.00246592	down
gene_DH2020_037991	781	602	554	222	303	291	-0.575362	8.64445e-05	0.00248255	down
novel.4090	1303	989	822	401	450	427	-0.556391	8.65939e-05	0.00248504	down
novel.14105	3	6	1	6	18	5	-3.30621	8.75556e-05	0.00251083	down
gene_DH2020_026595	332	315	190	19	45	47	1.10129	8.77923e-05	0.00251581	up
gene_DH2020_041878	524	314	374	43	74	69	0.889228	8.79718e-05	0.00251898	up
gene_DH2020_003506	844	755	607	127	152	120	0.641441	8.80297e-05	0.00251898	up
novel.9335	128	121	83	87	63	50	-1.13074	8.8175e-05	0.00252132	down
novel.2956	485	392	295	47	80	59	0.836184	8.84698e-05	0.00252794	up
gene_DH2020_033858	651	405	327	171	250	217	-0.723377	8.897e-05	0.0025404	down
novel.10336	339	309	297	53	46	40	0.937146	9.0012e-05	0.00256647	up
gene_DH2020_033569	73	79	72	31	61	53	-1.15966	9.05023e-05	0.00257685	down
novel.2350	18	114	69	3	3	0	3.31029	9.05054e-05	0.00257685	up
gene_DH2020_016239	14257	8927	7893	1614	2265	2083	0.543268	9.06066e-05	0.00257788	up
novel.13195	320	217	200	93	134	129	-0.777815	9.09567e-05	0.00258599	down
gene_DH2020_039696	2002	2362	2019	332	526	359	0.603793	9.18304e-05	0.00260565	up
novel.12866	131	99	101	6	17	8	1.62409	9.185e-05	0.00260565	up
gene_DH2020_028696	327	310	311	22	75	35	1.08608	9.19101e-05	0.00260565	up
novel.11541	225	192	138	5	31	25	1.39787	9.22935e-05	0.00261465	up
novel.7771	147	94	114	58	73	67	-0.979988	9.27315e-05	0.00262358	down
gene_DH2020_032062	822	558	477	63	152	81	0.847747	9.27404e-05	0.00262358	up
gene_DH2020_007676	1429	965	936	177	241	203	0.594882	9.35064e-05	0.00264163	up
gene_DH2020_015051	37	60	38	30	48	27	-1.42633	9.35114e-05	0.00264163	down
gene_DH2020_046734	802	635	618	94	166	109	0.675037	9.36458e-05	0.00264355	up
gene_DH2020_041703	878	1050	793	377	426	380	-0.615502	9.39204e-05	0.00264942	down
gene_DH2020_032063	68	45	21	32	30	42	-1.51311	9.41206e-05	0.00265319	down
gene_DH2020_016292	1235	1130	1019	416	484	468	-0.515312	9.43372e-05	0.00265741	down
gene_DH2020_013278	1007	593	550	82	128	138	0.79115	9.44654e-05	0.00265914	up
gene_DH2020_048597	195	150	136	78	100	70	-0.86837	9.46793e-05	0.00266327	down
gene_DH2020_017733	2985	2042	1715	825	982	916	-0.537629	9.49782e-05	0.00266979	down
gene_DH2020_037137	407	210	252	36	27	46	1.13399	9.5167e-05	0.00267321	up
gene_DH2020_044287	151	176	129	67	114	69	-0.927607	9.53513e-05	0.0026765	down
gene_DH2020_033684	462	285	285	40	68	47	0.913775	9.56642e-05	0.00268339	up
novel.13619	10	4	7	5	24	10	-2.65199	9.57724e-05	0.00268453	down
gene_DH2020_028433	530	403	475	85	69	61	0.876832	9.65196e-05	0.0027019	up
gene_DH2020_041053	368	332	282	45	43	59	0.908098	9.65678e-05	0.0027019	up
gene_DH2020_035204	14	16	10	5	72	173	-4.42361	9.65961e-05	0.0027019	down
gene_DH2020_048432	677	441	412	186	300	203	-0.66957	9.69934e-05	0.00270921	down
gene_DH2020_019678	1193	935	863	115	250	178	0.666366	9.72152e-05	0.0027135	up
gene_DH2020_030099	876	779	736	118	186	144	0.612667	9.83208e-05	0.00274051	up
novel.9987	79	106	117	6	14	5	1.83958	9.84298e-05	0.00274163	up
gene_DH2020_029231	370	292	205	127	138	146	-0.770396	9.85121e-05	0.002742	down
novel.14025	419	315	330	55	62	50	0.84805	9.90693e-05	0.00275558	up
gene_DH2020_021556	957	829	759	151	183	139	0.608061	9.92466e-05	0.00275858	up
novel.7206	168	99	101	67	91	52	-1.02093	0.00010087	0.00280174	down
gene_DH2020_009639	1023	912	768	288	510	348	-0.561983	0.000101036	0.00280414	down
gene_DH2020_038366	170	50	52	2	7	6	2.31892	0.000101097	0.00280414	up
novel.12252	181	107	108	65	81	69	-0.95609	0.00010134	0.00280777	down
novel.13271	5	3	5	1	21	13	-3.15163	0.000101369	0.00280777	down
gene_DH2020_034873	1458	1388	1271	256	258	260	0.585134	0.000102056	0.00282338	up
gene_DH2020_025042	198	123	142	85	62	123	-1.07987	0.000102075	0.00282338	down
gene_DH2020_023533	95	86	92	6	10	7	1.77253	0.000102416	0.00283087	up
gene_DH2020_048131	1036	945	842	158	217	165	0.574691	0.000103107	0.00284796	up
gene_DH2020_008795	1048	982	938	158	244	149	0.63201	0.000103411	0.002854	up
gene_DH2020_001227	500	453	395	61	100	68	0.75244	0.000103469	0.002854	up
novel.3747	315	272	216	106	146	121	-0.715134	0.000103712	0.00285873	down
gene_DH2020_036059	238	285	251	33	45	32	1.01881	0.000104132	0.00286832	up
gene_DH2020_040356	95	66	51	44	56	35	-1.18576	0.000104721	0.00288253	down
gene_DH2020_029939	720	646	661	104	135	127	0.660884	0.000104876	0.00288281	up
gene_DH2020_005497	141	109	72	5	17	5	1.77261	0.000105139	0.00288645	up
gene_DH2020_046206	1288	946	791	365	447	426	-0.548842	0.000105153	0.00288645	down
gene_DH2020_020188	84	41	46	28	45	46	-1.30929	0.000105274	0.00288778	down
novel.6600	280	256	233	112	135	114	-0.727005	0.000105473	0.00289124	down
gene_DH2020_020093	113	103	87	44	73	56	-0.997546	0.000106154	0.00290591	down
gene_DH2020_045953	1314	1150	967	159	273	229	0.568867	0.000107604	0.00294357	up
gene_DH2020_005472	12	4	5	8	19	9	-2.59128	0.000107922	0.00295025	down
gene_DH2020_043560	780	732	611	305	334	264	-0.594275	0.000108376	0.0029593	down
gene_DH2020_023153	1249	858	743	395	405	404	-0.609005	0.000108402	0.0029593	down
gene_DH2020_028175	665	344	292	24	70	74	1.12597	0.000109426	0.00298316	up
novel.9475	189	133	188	22	24	12	1.32772	0.000109587	0.00298548	up
gene_DH2020_025035	851	661	585	130	127	104	0.697437	0.000109819	0.00298976	up
gene_DH2020_014768	1177	1123	938	131	289	165	0.685848	0.000110247	0.00299937	up
gene_DH2020_028244	219	150	124	67	108	81	-0.879141	0.000110351	0.00300014	down
gene_DH2020_020955	14	15	17	13	17	21	-1.94992	0.000111025	0.00301497	down
gene_DH2020_024237	12	34	17	25	25	17	-1.89521	0.000111048	0.00301497	down
gene_DH2020_049074	584	659	583	65	146	97	0.79438	0.0001115	0.00302519	up
gene_DH2020_013533	452	336	309	158	185	148	-0.672061	0.000112013	0.00303704	down
gene_DH2020_032954	109	56	19	1	3	1	3.32806	0.000112152	0.00303873	up
novel.10524	74	43	41	35	36	37	-1.30098	0.000112467	0.00304517	down
novel.991	0	0	0	2	6	4	-6.21109	0.000112688	0.00304799	down
gene_DH2020_031298	820	617	593	227	342	280	-0.557455	0.000112724	0.00304799	down
novel.1376	3117	2098	1829	726	1163	995	-0.536482	0.000113331	0.00306231	down
novel.1881	75	66	68	1	7	5	2.22678	0.000113949	0.00307693	up
gene_DH2020_018380	769	1064	1098	101	229	148	0.870549	0.000114057	0.00307775	up
novel.1579	433	699	377	45	18	18	2.33036	0.000114335	0.00308317	up
gene_DH2020_044804	984	777	689	107	196	149	0.630941	0.000114501	0.00308556	up
novel.10414	815	677	570	320	310	261	-0.632958	0.000114852	0.00309293	down
gene_DH2020_005529	0	0	1	7	6	3	-5.73019	0.000115904	0.00311913	down
novel.1007	18	12	4	10	20	15	-2.24331	0.000116562	0.00313473	down
gene_DH2020_000524	549	772	752	83	155	97	0.868886	0.000116705	0.00313645	up
gene_DH2020_009277	296	301	252	27	53	47	0.943965	0.000117044	0.00314344	up
novel.12678	42	49	56	1	1	0	4.41483	0.000117446	0.00315166	up
gene_DH2020_009815	1324	1275	925	181	279	215	0.570902	0.000117509	0.00315166	up
novel.5612	191	123	79	70	79	71	-1.02326	0.000117604	0.00315209	down
gene_DH2020_019482	184	131	109	11	24	11	1.39192	0.000117777	0.0031546	up
gene_DH2020_019074	936	932	708	110	214	146	0.658269	0.000117904	0.00315525	up
novel.10094	925	734	565	300	361	277	-0.591304	0.00011796	0.00315525	down
gene_DH2020_017689	49	48	29	30	31	31	-1.38633	0.000118099	0.00315683	down
gene_DH2020_022644	780	592	499	72	117	129	0.734264	0.000118376	0.00316212	up
gene_DH2020_015509	625	810	834	123	145	103	0.823076	0.000118884	0.00317355	up
gene_DH2020_000593	2235	1949	1681	926	1023	617	-0.638836	0.000119134	0.0031781	down
gene_DH2020_017405	207	137	140	64	99	87	-0.866327	0.000119594	0.00318824	down
novel.759	301	96	148	14	25	15	1.49471	0.000120244	0.00320342	up
gene_DH2020_037873	505	471	327	58	73	80	0.797014	0.000120458	0.00320698	up
novel.544	300	226	210	28	47	31	0.982436	0.000120721	0.00321183	up
gene_DH2020_035123	871	850	777	133	196	138	0.617707	0.000120918	0.00321492	up
novel.9220	4	21	25	23	20	22	-2.1464	0.000121074	0.00321691	down
novel.977	62	45	25	25	47	28	-1.42576	0.000121461	0.00322504	down
gene_DH2020_020382	9	51	25	0	0	0	5.49262	0.000121693	0.00322905	up
gene_DH2020_038055	344	246	201	103	156	116	-0.749043	0.000121873	0.00323166	down
gene_DH2020_047991	350	432	296	48	69	50	0.885292	0.000122114	0.003234	up
gene_DH2020_008681	148	156	109	14	19	13	1.35068	0.000122124	0.003234	up
gene_DH2020_044902	85	86	91	43	231	90	-2.17588	0.000122379	0.00323862	down
gene_DH2020_030204	73	92	72	21	73	83	-1.34533	0.000122521	0.0032402	down
novel.1490	332	353	264	29	65	50	0.927144	0.000124397	0.00328764	up
gene_DH2020_048025	184	156	92	66	92	74	-0.938134	0.000124945	0.00329991	down
gene_DH2020_042204	665	492	492	216	278	211	-0.596275	0.00012507	0.00330103	down
gene_DH2020_045212	387	362	307	43	75	53	0.823649	0.000125689	0.00331518	up
gene_DH2020_026053	659	502	427	214	265	202	-0.610089	0.000125858	0.00331744	down
novel.2676	7	3	9	14	16	5	-2.68372	0.000126027	0.0033197	down
gene_DH2020_012756	407	446	407	197	196	188	-0.702542	0.000126113	0.00331975	down
gene_DH2020_004573	166	174	106	11	16	22	1.36133	0.000126364	0.00332417	up
gene_DH2020_024050	1315	1151	1133	146	292	239	0.621217	0.000126517	0.00332599	up
gene_DH2020_008403	263	265	227	112	134	111	-0.735338	0.000126707	0.00332878	down
gene_DH2020_007867	443	283	348	45	65	57	0.870156	0.000128077	0.00336256	up
gene_DH2020_036099	186	159	140	21	20	18	1.20943	0.000128535	0.00337235	up
gene_DH2020_048778	85	60	47	36	46	40	-1.18213	0.000128807	0.00337726	down
gene_DH2020_014927	167	101	94	49	84	69	-0.982571	0.000129235	0.00338507	down
gene_DH2020_018518	136	141	122	58	81	74	-0.901507	0.000129275	0.00338507	down
novel.10548	10	1	3	6	15	10	-2.98113	0.000129575	0.00339068	down
gene_DH2020_036386	34	37	24	28	38	15	-1.5839	0.000130377	0.00340943	down
gene_DH2020_014470	3054	2424	2349	386	616	576	0.5017	0.000130842	0.00341935	up
gene_DH2020_026379	976	640	651	267	382	306	-0.576489	0.000131031	0.00342202	down
gene_DH2020_013183	357	325	285	46	64	43	0.848461	0.000131689	0.00343604	up
gene_DH2020_049894	134	160	101	75	77	65	-0.965617	0.00013174	0.00343604	down
gene_DH2020_013803	330	287	271	134	155	120	-0.702552	0.000131959	0.00343949	down
gene_DH2020_016263	835	699	576	120	129	130	0.642309	0.000132868	0.00346092	up
novel.10916	957	861	903	124	224	158	0.639249	0.000133357	0.00347036	up
gene_DH2020_046803	1231	1130	1172	201	282	181	0.612366	0.000133405	0.00347036	up
gene_DH2020_044238	466	450	423	66	81	80	0.748986	0.000133945	0.00348214	up
gene_DH2020_001552	947	928	743	117	211	162	0.617961	0.000134035	0.00348219	up
gene_DH2020_035049	0	0	0	4	3	4	-6.1573	0.000134301	0.00348682	down
gene_DH2020_036882	1499	1153	1156	520	545	487	-0.539259	0.000134469	0.00348891	down
gene_DH2020_021395	1458	906	943	443	505	436	-0.584649	0.000134655	0.00349147	down
gene_DH2020_009114	221	105	79	4	20	11	1.70887	0.000134968	0.00349501	up
gene_DH2020_027465	346	411	417	72	38	44	1.09045	0.000135373	0.00350323	up
novel.3276	9	13	18	39	6	13	-2.42741	0.000137781	0.00356323	down
gene_DH2020_048490	1414	1252	1050	174	312	238	0.556793	0.000137908	0.0035642	up
gene_DH2020_037049	1035	951	890	149	191	203	0.591277	0.000138402	0.00357232	up
gene_DH2020_047164	495	342	354	211	203	146	-0.755196	0.000138696	0.00357596	down
gene_DH2020_010887	26	14	18	11	35	16	-1.87358	0.000138723	0.00357596	down
gene_DH2020_026013	1301	1154	898	404	524	413	-0.502404	0.000138853	0.00357686	down
gene_DH2020_040552	820	655	737	122	146	133	0.649531	0.000138938	0.00357686	up
novel.9460	35	22	23	24	25	19	-1.60426	0.000139923	0.00359766	down
gene_DH2020_037496	88	47	43	3	2	3	2.61442	0.000139927	0.00359766	up
gene_DH2020_006940	1162	1067	1049	153	243	230	0.589026	0.000140489	0.00360978	up
novel.5809	87	61	64	46	43	42	-1.14468	0.000141143	0.00362425	down
gene_DH2020_016916	2121	1541	1435	288	415	304	0.518472	0.000141542	0.00363216	up
gene_DH2020_011632	145	233	166	18	23	24	1.26928	0.000141695	0.00363373	up
gene_DH2020_039761	265	196	219	29	30	35	1.03039	0.000142074	0.0036411	up
gene_DH2020_036303	407	402	387	183	179	183	-0.689417	0.000142478	0.00364912	down
gene_DH2020_049280	291	303	253	120	136	139	-0.718633	0.00014263	0.00365065	down
gene_DH2020_038625	347	435	437	57	60	69	0.912639	0.000143092	0.00366012	up
gene_DH2020_009156	182	135	126	56	107	72	-0.889904	0.000144344	0.00368563	down
gene_DH2020_024078	372	305	239	149	129	152	-0.761683	0.000144367	0.00368563	down
gene_DH2020_023487	1066	838	748	384	369	355	-0.58571	0.000145552	0.00371349	down
novel.11481	72	58	38	0	4	3	2.77618	0.000146589	0.00373754	up
gene_DH2020_029227	977	1010	955	158	222	178	0.599323	0.000147925	0.00376677	up
gene_DH2020_018004	280	219	254	92	174	110	-0.785587	0.000148656	0.00378298	down
gene_DH2020_003141	471	478	545	87	87	62	0.855531	0.000149568	0.00380375	up
gene_DH2020_026473	849	710	659	114	167	137	0.595294	0.000149823	0.00380781	up
novel.5292	774	617	655	242	337	277	-0.552737	0.000150163	0.003814	down
gene_DH2020_020810	129	122	91	9	16	10	1.47828	0.000150852	0.00382905	up
novel.5931	1338	857	942	106	283	121	0.844503	0.000151251	0.00383673	up
novel.3376	95	90	108	61	58	54	-1.05466	0.00015271	0.00387127	down
gene_DH2020_018414	80	58	110	0	7	9	2.20571	0.000153004	0.00387625	up
gene_DH2020_022120	17	95	47	1	0	1	4.52824	0.000153214	0.00387912	up
gene_DH2020_007868	394	354	288	141	198	130	-0.671824	0.000153658	0.00388787	down
gene_DH2020_012158	218	241	259	25	44	32	1.0504	0.000154204	0.00389673	up
gene_DH2020_010689	934	773	641	93	195	137	0.665333	0.000154321	0.00389723	up
novel.6050	185	179	167	22	28	19	1.13606	0.000154684	0.00390391	up
gene_DH2020_045787	120	213	183	108	112	84	-1.03184	0.000155019	0.00390989	down
gene_DH2020_039298	1356	1448	1472	263	276	248	0.631437	0.000155194	0.0039118	up
gene_DH2020_033819	319	221	219	117	132	108	-0.745875	0.000155334	0.00391287	down
gene_DH2020_038300	606	524	416	242	229	206	-0.653422	0.000156212	0.00393249	down
gene_DH2020_038955	116	122	83	43	76	63	-0.987257	0.000157078	0.00395179	down
gene_DH2020_015311	796	621	520	230	331	247	-0.560722	0.000157186	0.00395201	down
gene_DH2020_008742	463	337	337	156	182	163	-0.646862	0.000157331	0.00395277	down
gene_DH2020_032588	4631	3160	2636	1357	1527	1295	-0.531303	0.000157415	0.00395277	down
gene_DH2020_025139	73	74	62	5	4	5	2.07718	0.000158673	0.00398185	up
novel.9923	307	226	166	14	46	31	1.13718	0.000159256	0.00399396	up
gene_DH2020_005773	56	27	34	29	13	68	-1.7933	0.000159515	0.00399626	down
novel.4087	521	412	375	172	205	184	-0.606658	0.000159549	0.00399626	down
gene_DH2020_029912	11	18	13	12	20	16	-1.98057	0.000160102	0.00400759	down
novel.1558	63	45	61	27	45	43	-1.24231	0.000160529	0.00401515	down
gene_DH2020_017064	256	261	214	32	45	30	0.964356	0.000160606	0.00401515	up
gene_DH2020_018865	855	572	510	191	389	297	-0.66626	0.00016152	0.00403546	down
gene_DH2020_046358	0	2	3	2	12	9	-3.9038	0.000161625	0.00403555	down
gene_DH2020_001970	275	216	208	27	34	39	0.983087	0.000162417	0.00405277	up
gene_DH2020_027380	737	617	570	116	131	97	0.658933	0.00016341	0.00407499	up
gene_DH2020_005490	819	838	800	139	166	149	0.627803	0.000163553	0.00407601	up
novel.11224	494	390	276	146	210	164	-0.672687	0.000164062	0.00408614	down
gene_DH2020_042644	779	595	576	98	130	127	0.636019	0.000164327	0.00409018	up
gene_DH2020_008193	72	58	51	52	35	33	-1.26686	0.000164715	0.00409727	down
gene_DH2020_009613	326	283	167	116	186	96	-0.859592	0.000164939	0.00410029	down
gene_DH2020_003092	134	118	118	6	15	18	1.4496	0.000165524	0.00411225	up
novel.8431	137	191	264	12	32	24	1.3881	0.000166277	0.0041255	up
gene_DH2020_000955	286	197	155	113	111	92	-0.84164	0.000166379	0.0041255	down
gene_DH2020_004787	783	632	574	98	137	131	0.622958	0.000166472	0.0041255	up
novel.1593	40	43	26	22	29	32	-1.43146	0.000166739	0.00412955	down
gene_DH2020_038684	52	37	25	22	37	27	-1.42052	0.00016727	0.00413755	down
gene_DH2020_006838	1504	1363	1245	231	301	289	0.509647	0.000167776	0.00414748	up
gene_DH2020_003047	467	420	285	153	200	167	-0.657449	0.000167994	0.00415027	down
gene_DH2020_011208	1389	1116	1064	218	271	207	0.537017	0.000168557	0.00416161	up
gene_DH2020_024467	1552	1417	1274	264	316	264	0.510711	0.000168865	0.00416663	up
gene_DH2020_020273	208	108	103	12	17	15	1.40605	0.000169939	0.00418792	up
gene_DH2020_030794	247	336	205	121	160	114	-0.813275	0.000170324	0.00419483	down
gene_DH2020_016434	32	38	39	52	41	10	-1.74731	0.000170524	0.00419714	down
novel.7573	356	331	279	116	168	149	-0.654445	0.000172053	0.00423216	down
novel.6674	58	47	27	22	37	37	-1.37069	0.000172952	0.00424946	down
gene_DH2020_020053	560	494	437	179	247	203	-0.569297	0.00017297	0.00424946	down
novel.8025	79	51	58	31	63	32	-1.21881	0.000173469	0.0042591	down
gene_DH2020_003569	637	411	492	60	109	90	0.766771	0.000174682	0.00428623	up
gene_DH2020_010378	1111	991	897	144	223	212	0.564921	0.000175216	0.00429552	up
gene_DH2020_036284	613	538	390	79	107	80	0.708627	0.000175303	0.00429552	up
gene_DH2020_032103	3425	2155	2138	333	635	493	0.590181	0.000175384	0.00429552	up
novel.13052	706	562	477	224	253	253	-0.5781	0.000176124	0.00430831	down
gene_DH2020_040003	106	25	32	0	2	0	4.49194	0.000176834	0.00432304	up
gene_DH2020_042952	208	224	161	103	96	96	-0.827933	0.000177063	0.00432387	down
gene_DH2020_003721	269	241	178	12	38	40	1.13413	0.000177086	0.00432387	up
gene_DH2020_040492	282	214	191	107	113	104	-0.75317	0.000177803	0.00433871	down
gene_DH2020_005694	30	30	23	29	35	11	-1.67187	0.00017963	0.00438062	down
gene_DH2020_039300	990	836	713	153	144	161	0.63054	0.000180199	0.00438739	up
gene_DH2020_004798	411	476	410	57	98	59	0.813039	0.000180219	0.00438739	up
gene_DH2020_013415	52	32	33	37	35	18	-1.46924	0.000180239	0.00438739	down
gene_DH2020_013644	1071	1182	1011	197	232	184	0.602038	0.000182528	0.0044404	up
gene_DH2020_034910	73	67	75	6	4	5	2.02347	0.000183597	0.00446367	up
gene_DH2020_014134	61	18	21	22	45	22	-1.67187	0.000183785	0.00446504	down
gene_DH2020_045207	716	707	755	114	160	121	0.668627	0.000183878	0.00446504	up
gene_DH2020_033215	208	208	222	25	34	30	1.04447	0.000184057	0.00446666	up
gene_DH2020_027807	85	54	64	52	36	42	-1.2131	0.000184389	0.004472	down
novel.6931	7	6	6	8	13	10	-2.51013	0.000184631	0.00447514	down
novel.12476	400	465	360	62	63	72	0.816683	0.000185345	0.00448969	up
novel.2591	23	15	5	13	19	17	-2.04667	0.000185624	0.00449372	down
gene_DH2020_005231	788	646	528	91	158	107	0.651129	0.000186187	0.00450461	up
gene_DH2020_047090	475	277	270	18	64	57	1.07523	0.000186405	0.00450466	up
gene_DH2020_046690	255	198	171	94	96	111	-0.788344	0.000186415	0.00450466	down
novel.3840	637	1050	889	140	159	114	0.850468	0.000188016	0.00454059	up
gene_DH2020_003525	336	242	261	37	56	34	0.91326	0.000190314	0.00459196	up
novel.3946	153	94	72	8	14	7	1.624	0.000190374	0.00459196	up
gene_DH2020_017350	334	313	242	36	66	33	0.916885	0.000190512	0.0045925	up
gene_DH2020_012416	303	488	292	38	68	53	0.980641	0.000190955	0.0045983	up
gene_DH2020_048940	99	58	36	0	3	6	2.57691	0.000191029	0.0045983	up
gene_DH2020_002730	1003	804	611	138	178	118	0.646574	0.0001911	0.0045983	up
gene_DH2020_007861	284	108	154	15	17	26	1.37912	0.000191912	0.00461506	up
gene_DH2020_016159	248	320	272	33	56	35	0.976947	0.000192654	0.00463009	up
gene_DH2020_048615	138	127	95	75	73	50	-0.976524	0.000192984	0.00463523	down
gene_DH2020_004495	207	120	137	12	17	24	1.29973	0.000193525	0.00464541	up
novel.9560	7	28	46	48	27	21	-2.03047	0.000194301	0.00466122	down
gene_DH2020_018918	543	399	396	163	235	179	-0.603254	0.000195774	0.00469287	down
gene_DH2020_013757	970	876	808	154	172	176	0.580291	0.000195856	0.00469287	up
gene_DH2020_007014	234	162	146	83	112	75	-0.822649	0.000196183	0.00469747	down
novel.9244	170	121	137	9	28	11	1.37587	0.000196355	0.00469747	up
gene_DH2020_013213	319	542	566	52	92	66	1.01305	0.00019652	0.00469747	up
novel.4531	5	13	4	9	13	13	-2.47633	0.000197961	0.00472906	down
gene_DH2020_046792	153	114	118	13	14	16	1.33707	0.000198387	0.00473639	up
gene_DH2020_028464	299	475	390	72	42	32	1.16007	0.000199424	0.0047583	up
novel.13953	649	383	408	196	235	205	-0.660041	0.000200157	0.00477293	down
gene_DH2020_001805	8	6	3	4	28	5	-2.86343	0.000200497	0.00477816	down
novel.11167	140	99	85	47	82	52	-0.975208	0.000200648	0.00477892	down
gene_DH2020_041711	463	386	410	48	96	68	0.779477	0.000201954	0.00480425	up
novel.282	2090	1287	1317	132	364	295	0.77587	0.000202504	0.00481446	up
gene_DH2020_046001	24	15	17	22	17	15	-1.79934	0.000202775	0.00481803	down
novel.4792	796	797	691	251	365	331	-0.535297	0.000203597	0.00483466	down
gene_DH2020_015415	371	223	370	39	55	46	0.983834	0.000205211	0.00486962	up
gene_DH2020_043207	226	212	297	37	38	21	1.14149	0.000205314	0.00486962	up
gene_DH2020_019897	78	89	71	57	47	41	-1.11874	0.000205852	0.00487638	down
gene_DH2020_043934	96	79	69	49	46	47	-1.05768	0.000205948	0.00487638	down
gene_DH2020_002044	76	53	87	34	47	63	-1.21293	0.000205967	0.00487638	down
gene_DH2020_036966	197	164	167	92	97	75	-0.824611	0.000206089	0.00487638	down
gene_DH2020_034433	258	292	202	36	41	32	0.966505	0.000207841	0.00491492	up
gene_DH2020_031786	697	615	551	106	130	107	0.622218	0.000208491	0.00492734	up
novel.12500	5	5	2	9	7	9	-2.91949	0.000209153	0.00494007	down
gene_DH2020_007228	792	566	525	91	131	118	0.645072	0.000209311	0.00494085	up
gene_DH2020_004221	860	723	659	133	157	131	0.58946	0.000210106	0.00495663	up
novel.8318	210	207	181	77	106	108	-0.771332	0.000210228	0.00495663	down
gene_DH2020_044912	89	55	45	51	37	35	-1.25533	0.000210368	0.00495698	down
gene_DH2020_025374	102	76	65	43	54	44	-1.04473	0.000211121	0.00497177	down
gene_DH2020_047580	918	796	776	125	169	176	0.592944	0.000211616	0.00498048	up
novel.1403	43	51	37	24	35	34	-1.31316	0.000211769	0.00498113	down
gene_DH2020_038463	4847	4667	4079	934	964	748	0.531775	0.000211913	0.00498158	up
gene_DH2020_040126	352	427	301	200	130	222	-0.885167	0.000212166	0.00498458	down
gene_DH2020_000343	228	189	182	24	32	28	1.01876	0.000212357	0.00498583	up
novel.3963	178	157	139	70	75	97	-0.85914	0.00021247	0.00498583	down
gene_DH2020_017396	867	767	744	287	354	326	-0.517838	0.000212665	0.00498746	down
gene_DH2020_039505	177	103	104	69	59	83	-0.996162	0.000212919	0.00499049	down
gene_DH2020_032386	343	350	277	51	55	48	0.833017	0.000213514	0.00500148	up
gene_DH2020_031339	10	8	3	7	13	13	-2.48474	0.000213713	0.0050032	down
gene_DH2020_024720	4332	5331	3380	1637	2404	1534	-0.578583	0.000214026	0.00500759	down
gene_DH2020_007732	698	792	803	120	164	127	0.689647	0.000214357	0.00501238	up
gene_DH2020_011245	40	28	16	27	24	19	-1.60464	0.000215679	0.0050354	down
gene_DH2020_034156	64	55	23	0	1	2	3.72018	0.000215886	0.00503629	up
gene_DH2020_021928	725	566	403	221	266	236	-0.613835	0.000218175	0.00508669	down
gene_DH2020_013535	217	228	265	125	138	100	-0.833299	0.000218302	0.00508669	down
gene_DH2020_044389	353	280	275	105	174	134	-0.669189	0.00021912	0.00510276	down
gene_DH2020_022557	216	148	113	93	81	74	-0.920132	0.000219389	0.00510602	down
gene_DH2020_000974	996	885	705	313	410	317	-0.508124	0.000220138	0.00511939	down
gene_DH2020_045731	8	4	6	6	9	16	-2.60707	0.000220221	0.00511939	down
gene_DH2020_046357	94	92	83	54	51	49	-1.02283	0.000220533	0.00512365	down
gene_DH2020_028830	130	152	108	7	18	18	1.38683	0.000221109	0.00513404	up
gene_DH2020_036700	197	154	117	64	87	85	-0.843175	0.000221791	0.00514037	down
gene_DH2020_015043	433	311	279	143	163	147	-0.661999	0.000221887	0.00514037	down
novel.2873	647	408	440	65	115	71	0.763095	0.000222003	0.00514037	up
gene_DH2020_010101	135	147	110	10	8	22	1.46264	0.000222005	0.00514037	up
gene_DH2020_014358	679	470	469	81	107	97	0.679115	0.000222028	0.00514037	up
gene_DH2020_048038	234	183	192	93	97	104	-0.77741	0.000222415	0.00514634	down
gene_DH2020_032235	624	485	518	98	98	85	0.70602	0.000223614	0.00517108	up
novel.1657	295	205	161	28	41	18	1.09519	0.000224028	0.00517763	up
gene_DH2020_025528	1062	782	1143	395	438	555	-0.704658	0.000224589	0.00518457	down
gene_DH2020_022123	1755	1239	1071	205	319	262	0.546321	0.000224944	0.00518825	up
gene_DH2020_032968	211	216	169	100	120	76	-0.808672	0.000225009	0.00518825	down
novel.6683	480	526	435	66	91	92	0.726614	0.00022588	0.00520531	up
novel.12153	158	150	131	52	96	81	-0.859192	0.000227628	0.00524255	down
gene_DH2020_037283	142	136	82	60	81	55	-0.950347	0.000230496	0.00530554	down
novel.3242	11702	13185	10940	4949	5303	4310	-0.52156	0.000231071	0.0053157	down
gene_DH2020_035592	339	369	272	114	176	158	-0.677207	0.000232201	0.0053386	down
novel.904	266	169	144	28	27	17	1.15525	0.000232626	0.0053453	up
gene_DH2020_021535	83	41	53	1	3	5	2.47244	0.000234073	0.00537211	up
gene_DH2020_037518	2225	1817	1583	266	456	406	0.508892	0.000234089	0.00537211	up
gene_DH2020_033240	377	347	312	45	66	61	0.781056	0.000234198	0.00537211	up
novel.13707	184	165	179	16	28	26	1.11982	0.000235399	0.00539655	up
gene_DH2020_026460	316	359	319	57	53	42	0.892205	0.000235711	0.00540059	up
gene_DH2020_023676	223	266	229	143	128	95	-0.852527	0.000236018	0.0054045	down
novel.9956	230	184	208	22	36	30	1.02038	0.000236539	0.0054102	up
gene_DH2020_042160	73	217	156	10	20	13	1.62847	0.000237177	0.00542095	up
gene_DH2020_036804	616	551	594	90	121	107	0.665672	0.00023734	0.00542095	up
gene_DH2020_030362	94	149	131	13	16	10	1.47711	0.000237418	0.00542095	up
gene_DH2020_014379	19	19	11	15	13	22	-1.87779	0.000238176	0.00543486	down
gene_DH2020_032931	2343	1642	1741	357	418	354	0.513311	0.0002383	0.00543486	up
gene_DH2020_012784	540	523	509	83	120	71	0.721928	0.000238704	0.00544095	up
gene_DH2020_048793	85	32	13	0	0	1	5.00037	0.000240151	0.00546766	up
gene_DH2020_033903	1392	1130	1141	151	306	244	0.594046	0.000240324	0.00546846	up
novel.11418	43	25	10	16	30	25	-1.71576	0.000241742	0.00549759	down
novel.144	123	105	135	100	59	59	-1.11266	0.000241881	0.00549761	down
gene_DH2020_005158	1535	1240	1147	243	285	252	0.503284	0.000242115	0.00549978	up
novel.3959	175	64	75	60	63	67	-1.14867	0.000242411	0.00550082	down
gene_DH2020_045732	130	114	87	72	55	56	-0.999559	0.000243739	0.00552506	down
gene_DH2020_046550	102	97	72	43	65	46	-0.997903	0.000243783	0.00552506	down
gene_DH2020_042898	69	52	70	4	3	5	2.17749	0.000244991	0.00554861	up
gene_DH2020_043062	37	30	31	31	21	24	-1.48198	0.000245153	0.00554861	down
gene_DH2020_028970	428	354	337	65	64	54	0.782889	0.000245447	0.00555011	up
gene_DH2020_048883	174	172	166	86	85	86	-0.827163	0.000245759	0.00555402	down
novel.11457	132	68	86	52	76	42	-1.0721	0.000246037	0.00555714	down
gene_DH2020_016497	1141	1188	880	344	522	439	-0.510113	0.000247231	0.00557778	down
gene_DH2020_022347	689	461	445	74	112	93	0.691476	0.000247789	0.00558719	up
novel.2176	205	68	94	4	12	15	1.72452	0.000249442	0.0056181	up
gene_DH2020_012469	75	79	59	1	7	7	2.03781	0.000250077	0.00562788	up
novel.2731	549	442	379	61	100	79	0.698432	0.000250182	0.00562788	up
gene_DH2020_016112	1317	1329	1174	254	245	213	0.596344	0.000250301	0.00562788	up
gene_DH2020_028608	84	82	75	1	11	7	1.89604	0.000251116	0.00564173	up
gene_DH2020_003099	304	337	258	33	66	41	0.891775	0.000251201	0.00564173	up
gene_DH2020_010152	161	164	173	91	93	74	-0.86445	0.00025138	0.00564257	down
novel.2550	880	946	733	282	485	325	-0.565379	0.000251624	0.00564487	down
novel.6845	37	22	23	28	23	17	-1.58585	0.000251775	0.00564506	down
gene_DH2020_039628	36	81	61	1	6	2	2.56824	0.000252658	0.00566167	up
gene_DH2020_045966	540	503	474	186	236	219	-0.570051	0.000254363	0.00569667	down
gene_DH2020_040522	1142	997	887	188	213	187	0.538243	0.000254524	0.00569706	up
novel.12069	272	223	186	29	34	36	0.952838	0.000256594	0.00574017	up
gene_DH2020_000580	253	189	187	27	17	36	1.12546	0.000257182	0.00574686	up
gene_DH2020_008066	304	334	286	162	120	170	-0.80867	0.000257662	0.00575371	down
gene_DH2020_032046	31	51	36	21	46	26	-1.42453	0.000257778	0.00575371	down
gene_DH2020_048614	423	474	410	169	207	203	-0.634268	0.000257998	0.00575541	down
gene_DH2020_035257	234	166	164	80	125	75	-0.802721	0.000258785	0.00576973	down
gene_DH2020_003516	48	58	41	30	36	33	-1.24564	0.000263204	0.00586495	down
novel.13620	2	8	3	4	5	22	-3.06152	0.00026398	0.00587895	down
novel.12070	166	171	126	12	27	19	1.19853	0.000264263	0.00588197	up
gene_DH2020_046758	465	377	257	91	239	253	-0.890115	0.000264779	0.00589016	down
gene_DH2020_009935	1280	929	873	129	247	205	0.599623	0.000265173	0.00589562	up
gene_DH2020_027643	454	338	272	58	58	52	0.817899	0.000265688	0.00590377	up
gene_DH2020_035197	100	110	120	9	19	3	1.64924	0.000266557	0.00591976	up
gene_DH2020_010606	469	420	394	59	91	75	0.705727	0.000268287	0.00595066	up
gene_DH2020_035965	179	129	103	79	67	69	-0.923682	0.000268397	0.00595066	down
gene_DH2020_013509	13	8	24	9	43	11	-2.1722	0.0002691	0.00596293	down
gene_DH2020_019216	173	180	236	30	28	13	1.25484	0.000270345	0.00598337	up
gene_DH2020_027960	848	756	638	328	329	277	-0.573035	0.000270381	0.00598337	down
gene_DH2020_002026	1095	1033	930	191	232	161	0.57351	0.000270474	0.00598337	up
novel.8177	70	71	47	36	46	35	-1.1391	0.000270868	0.00598721	down
gene_DH2020_033588	15	40	57	0	0	1	4.95884	0.000271037	0.00598721	up
gene_DH2020_030267	115	115	97	45	80	55	-0.935361	0.000271099	0.00598721	down
gene_DH2020_028243	57	54	48	3	2	3	2.48795	0.000271442	0.0059898	up
gene_DH2020_020108	110	91	124	42	63	93	-1.08024	0.000271517	0.0059898	down
gene_DH2020_006055	72	90	85	39	64	47	-1.06417	0.000272158	0.00600061	down
gene_DH2020_040263	599	599	457	56	89	125	0.802635	0.000272371	0.00600198	up
novel.7888	74	67	64	25	54	51	-1.13479	0.000274342	0.00603873	down
gene_DH2020_046625	270	249	221	31	49	33	0.905894	0.000274343	0.00603873	up
gene_DH2020_016436	25	18	12	12	21	20	-1.77324	0.00027506	0.00604847	down
gene_DH2020_007273	713	539	501	197	275	252	-0.545921	0.000275089	0.00604847	down
gene_DH2020_018137	98	126	76	72	47	59	-1.10144	0.000276586	0.006078	down
gene_DH2020_005696	816	942	760	132	174	164	0.615625	0.000276771	0.00607872	up
novel.2870	3130	2063	2257	356	671	412	0.573403	0.000278524	0.00611386	up
gene_DH2020_038086	8358	5745	4782	2410	2477	2589	-0.520601	0.000279398	0.00612965	down
novel.5030	436	268	259	129	152	157	-0.70611	0.000280266	0.00614529	down
gene_DH2020_014276	110	125	145	8	18	16	1.40777	0.000281012	0.00615489	up
gene_DH2020_002295	478	445	441	61	102	77	0.710973	0.000281917	0.00617129	up
gene_DH2020_042977	162	116	153	13	22	17	1.25363	0.000282284	0.00617593	up
gene_DH2020_047383	104	108	130	8	20	7	1.52873	0.000282969	0.00618434	up
novel.10224	229	150	145	72	97	88	-0.80195	0.000282979	0.00618434	down
novel.5004	102	39	156	8	9	4	2.04793	0.000284103	0.00620548	up
novel.1368	1320	1100	900	314	562	496	-0.533297	0.000284629	0.00621358	down
gene_DH2020_014419	660	735	637	113	155	97	0.677609	0.000284803	0.00621396	up
novel.5241	280	322	233	86	164	160	-0.768557	0.000285126	0.00621758	down
novel.5881	1152	581	580	67	181	115	0.863131	0.000287008	0.00625178	up
gene_DH2020_017127	1476	1106	934	461	553	405	-0.527287	0.000287765	0.00626353	down
novel.13159	257	176	170	71	115	106	-0.772506	0.000287862	0.00626353	down
gene_DH2020_024760	368	336	224	39	63	43	0.858676	0.00028816	0.00626656	up
gene_DH2020_013182	41	26	25	24	23	24	-1.47303	0.000289215	0.00628375	down
novel.6147	93	73	70	43	50	43	-1.03039	0.000289312	0.00628375	down
novel.7990	462	441	449	57	114	50	0.836358	0.000289424	0.00628375	up
gene_DH2020_028340	508	499	493	79	108	79	0.69444	0.000292698	0.00635138	up
gene_DH2020_030464	173	97	114	9	23	9	1.42595	0.00029412	0.00637875	up
novel.6273	28	43	18	14	38	26	-1.5936	0.000294426	0.00638191	down
gene_DH2020_028007	942	1004	904	378	437	366	-0.541477	0.000295237	0.006396	down
novel.9395	12	25	31	0	0	0	5.18324	0.00029574	0.0064002	up
gene_DH2020_012725	27	15	26	0	0	0	5.12916	0.000295753	0.0064002	up
gene_DH2020_003990	1009	717	638	326	339	309	-0.567095	0.000297043	0.00642463	down
gene_DH2020_005206	721	645	700	118	149	113	0.637436	0.000298285	0.00644798	up
gene_DH2020_008907	206	180	140	76	120	68	-0.81704	0.000298904	0.00645639	down
gene_DH2020_012832	1444	1380	1245	194	349	269	0.53207	0.000299079	0.00645639	up
gene_DH2020_038563	169	152	144	20	25	14	1.16698	0.000299187	0.00645639	up
novel.3649	28	34	23	16	37	19	-1.54168	0.000299323	0.00645639	down
gene_DH2020_045779	1051	1018	839	193	179	161	0.612611	0.000299835	0.00646297	up
gene_DH2020_007641	16	4	5	8	14	14	-2.3794	0.000299954	0.00646297	down
gene_DH2020_035255	941	773	724	154	171	132	0.588661	0.000300116	0.00646297	up
gene_DH2020_036073	9	56	12	0	0	0	5.32464	0.000302519	0.00650767	up
gene_DH2020_009273	90	69	61	6	7	4	1.86705	0.000302918	0.00651274	up
gene_DH2020_040259	848	643	467	233	312	274	-0.579599	0.000303672	0.00652543	down
novel.10257	521	390	345	161	202	171	-0.595991	0.000306372	0.00657987	down
novel.12760	5	8	2	5	15	9	-2.73787	0.000307505	0.00660065	down
gene_DH2020_049548	1599	1286	1085	211	334	252	0.501307	0.000308039	0.00660854	up
gene_DH2020_018612	1318	1238	1086	214	268	249	0.500212	0.000309118	0.00662812	up
novel.11244	93	73	56	37	48	45	-1.05917	0.000309322	0.00662892	down
gene_DH2020_031275	180	153	132	67	88	74	-0.798536	0.000309652	0.00663242	down
gene_DH2020_045674	2442	1612	1556	774	744	758	-0.553205	0.000309837	0.0066328	down
gene_DH2020_025305	153	166	117	10	26	17	1.24777	0.00031039	0.00664107	up
gene_DH2020_019540	356	254	273	20	40	63	1.03338	0.000311233	0.00665554	up
gene_DH2020_037765	121	125	92	51	67	62	-0.908695	0.00031184	0.00666492	down
gene_DH2020_014560	6	7	4	11	7	10	-2.57674	0.000312729	0.00668035	down
gene_DH2020_048027	712	485	338	190	272	217	-0.664967	0.000312988	0.00668228	down
gene_DH2020_006956	88	84	53	34	49	51	-1.07755	0.000313549	0.00669068	down
gene_DH2020_008075	996	995	888	903	581	506	-1.33196	0.000315691	0.0067292	down
gene_DH2020_018385	976	917	672	360	336	375	-0.586209	0.000315693	0.0067292	down
gene_DH2020_048636	127	119	69	71	74	39	-1.07052	0.000316702	0.00674547	down
novel.8629	39	40	27	35	23	22	-1.4529	0.000316957	0.00674547	down
novel.3753	4	1	0	5	5	9	-3.81995	0.000317082	0.00674547	down
gene_DH2020_003469	661	606	533	94	135	108	0.60679	0.000317135	0.00674547	up
gene_DH2020_010386	697	615	481	100	124	105	0.619996	0.000317635	0.00674953	up
gene_DH2020_027461	82	64	78	71	45	31	-1.24583	0.00031828	0.00675899	down
gene_DH2020_011227	578	457	479	76	102	94	0.662995	0.000319354	0.00677618	up
gene_DH2020_033934	417	308	286	132	151	162	-0.650172	0.000319854	0.00678154	down
gene_DH2020_047836	1972	1402	1262	209	409	276	0.568383	0.000321123	0.00680484	up
gene_DH2020_023372	61	70	94	2	8	7	1.97387	0.000321471	0.00680495	up
gene_DH2020_007818	268	268	225	37	39	40	0.89284	0.000322014	0.00681282	up
gene_DH2020_002929	796	666	925	91	175	150	0.748229	0.000322433	0.00681806	up
novel.12309	805	750	661	245	410	271	-0.539037	0.000323565	0.00683837	down
gene_DH2020_006675	995	627	682	129	167	121	0.638463	0.000325283	0.00686535	up
novel.7248	117	81	95	4	16	8	1.60559	0.00032536	0.00686535	up
novel.145	17	18	9	11	37	7	-2.0843	0.000325581	0.00686637	down
gene_DH2020_002735	31	89	57	2	3	4	2.5256	0.000326887	0.00689026	up
gene_DH2020_040280	583	520	458	81	115	90	0.635914	0.000328499	0.00692058	up
gene_DH2020_032984	68	80	90	5	9	6	1.79737	0.000329307	0.00693392	up
gene_DH2020_049577	3	14	1	9	10	15	-2.74458	0.000329826	0.00693786	down
gene_DH2020_042362	1249	1817	1841	306	238	255	0.804755	0.000329842	0.00693786	up
gene_DH2020_035690	547	518	435	63	105	100	0.678383	0.000330453	0.00694337	up
novel.9247	163	189	153	69	86	102	-0.836411	0.000330454	0.00694337	down
gene_DH2020_041559	826	695	649	267	367	254	-0.524243	0.00033146	0.00695715	down
gene_DH2020_019053	67	66	58	39	44	34	-1.11164	0.000331634	0.00695715	down
gene_DH2020_036985	348	345	314	44	76	46	0.806827	0.000332078	0.00696279	up
gene_DH2020_036085	591	725	548	78	133	120	0.699944	0.000333249	0.00698366	up
gene_DH2020_040891	105	100	76	38	55	66	-0.996854	0.000334628	0.00700743	down
gene_DH2020_010168	91	45	51	40	52	29	-1.20948	0.000334848	0.00700743	down
gene_DH2020_010373	89	47	28	1	3	3	2.69298	0.000335063	0.00700743	up
gene_DH2020_011927	431	291	307	134	178	142	-0.642938	0.000335179	0.00700743	down
novel.12088	273	159	159	73	102	121	-0.838948	0.000335264	0.00700743	down
gene_DH2020_012014	143	97	93	43	82	57	-0.937614	0.00033557	0.00701015	down
gene_DH2020_016886	482	423	415	67	72	87	0.724673	0.000335968	0.00701461	up
gene_DH2020_004576	33	15	20	0	0	0	5.09719	0.000336137	0.00701461	up
novel.6456	508	426	448	177	234	180	-0.584253	0.000337324	0.0070357	down
gene_DH2020_012466	19	38	32	46	25	13	-1.75698	0.000340853	0.00710184	down
gene_DH2020_010053	207	171	107	79	77	90	-0.875493	0.000341549	0.00711262	down
gene_DH2020_044426	240	190	207	22	40	31	0.976395	0.000341864	0.00711545	up
novel.2611	254	240	230	27	53	29	0.942711	0.000342402	0.00712293	up
gene_DH2020_001612	890	785	735	102	184	170	0.602251	0.000345654	0.00718683	up
gene_DH2020_045480	15	6	7	10	11	15	-2.21761	0.000346307	0.00719287	down
gene_DH2020_022098	984	741	691	105	180	169	0.598963	0.000347792	0.00721645	up
novel.3088	205	224	179	20	39	28	1.01094	0.000347805	0.00721645	up
gene_DH2020_031749	125	143	110	63	71	64	-0.884781	0.000347994	0.00721661	down
gene_DH2020_006906	311	342	274	55	53	30	0.925145	0.00034856	0.00722083	up
gene_DH2020_013778	149	110	91	63	66	55	-0.914525	0.000348816	0.00722236	down
novel.11400	159	112	111	56	83	59	-0.869403	0.000349062	0.0072237	down
gene_DH2020_014464	473	445	415	37	92	90	0.820312	0.000349633	0.00723174	up
novel.2652	479	397	336	56	94	58	0.732404	0.000350812	0.00725236	up
gene_DH2020_028546	1279	1011	876	145	257	215	0.548794	0.000351411	0.00726097	up
novel.6613	116	119	88	42	74	60	-0.927644	0.000353723	0.00730219	down
gene_DH2020_038282	198	132	117	21	18	14	1.22597	0.000353773	0.00730219	up
gene_DH2020_002130	83	71	19	1	0	5	2.95782	0.000354252	0.00730829	up
gene_DH2020_024888	223	162	167	19	28	29	1.04289	0.000355357	0.00732729	up
gene_DH2020_032714	466	893	643	95	131	91	0.87952	0.000356991	0.00735715	up
gene_DH2020_036375	399	376	369	54	78	65	0.735027	0.000359882	0.00740828	up
gene_DH2020_017894	244	206	203	106	104	97	-0.741034	0.000360033	0.00740828	down
gene_DH2020_034435	262	151	168	104	92	92	-0.842242	0.000360216	0.00740828	down
gene_DH2020_008493	142	149	138	14	21	19	1.19027	0.000361789	0.00743001	up
gene_DH2020_009190	390	188	214	17	21	54	1.25186	0.000361834	0.00743001	up
gene_DH2020_016641	665	517	406	56	125	93	0.727876	0.000364876	0.0074845	up
novel.13770	111	84	78	9	9	8	1.5611	0.000365988	0.00749982	up
gene_DH2020_037038	227	115	124	17	20	18	1.2361	0.000367979	0.00753675	up
gene_DH2020_027906	1115	792	741	133	204	171	0.561414	0.000368256	0.00753853	up
novel.5913	179	130	124	51	123	63	-0.918903	0.000368595	0.00754159	down
gene_DH2020_008573	489	386	358	51	102	56	0.761575	0.00036988	0.00756399	up
novel.10084	215	153	116	13	31	16	1.19825	0.000370252	0.00756771	up
gene_DH2020_030446	698	632	486	105	122	106	0.618391	0.00037119	0.00758299	up
novel.12053	178	151	123	46	110	83	-0.875201	0.00037141	0.0075836	down
gene_DH2020_011837	7	0	3	7	9	8	-3.11986	0.000372513	0.00760222	down
gene_DH2020_029763	583	459	434	63	116	86	0.672718	0.000375045	0.00764995	up
novel.13740	33	12	13	18	22	15	-1.7824	0.000375796	0.00765554	down
gene_DH2020_019594	4	4	5	9	15	3	-2.83211	0.000375928	0.00765554	down
gene_DH2020_025819	241	177	203	74	285	323	-1.8998	0.000376089	0.00765554	down
gene_DH2020_017079	513	343	389	55	79	77	0.743088	0.00037637	0.00765734	up
novel.11072	968	520	475	47	126	125	0.900329	0.000376858	0.00765997	up
gene_DH2020_027763	460	424	403	76	82	64	0.716715	0.000377423	0.00766701	up
novel.10649	6	6	5	0	12	26	-2.93415	0.000378105	0.0076732	down
novel.12080	126	195	184	20	27	15	1.24886	0.00037822	0.0076732	up
gene_DH2020_044846	3307	3383	3375	650	727	645	0.504341	0.000378306	0.0076732	up
gene_DH2020_020812	1011	786	770	364	385	304	-0.547834	0.00037868	0.00767685	down
gene_DH2020_025257	325	211	196	96	120	123	-0.726863	0.000379384	0.00768722	down
gene_DH2020_009678	471	304	275	106	214	168	-0.707525	0.000380395	0.00769986	down
gene_DH2020_031792	188	141	118	68	79	74	-0.819559	0.000381934	0.00772707	down
gene_DH2020_028605	112	130	117	12	20	8	1.37951	0.000382444	0.00773345	up
novel.9456	147	174	190	102	99	73	-0.907349	0.000383318	0.0077472	down
gene_DH2020_011295	40	25	20	22	26	19	-1.50079	0.000384282	0.00776272	down
gene_DH2020_048537	353	240	247	37	44	49	0.861707	0.000385549	0.00778437	up
gene_DH2020_024959	305	172	114	93	130	85	-0.915276	0.000385835	0.0077862	down
gene_DH2020_022052	54	396	209	8	3	6	3.45675	0.000386138	0.00778836	up
novel.4984	87	84	59	5	10	4	1.79066	0.000386737	0.00779004	up
gene_DH2020_025006	1656	1547	1346	293	306	304	0.504386	0.000386809	0.00779004	up
gene_DH2020_050015	216	237	151	18	35	31	1.03893	0.000388392	0.00781796	up
gene_DH2020_015004	99	125	83	3	15	12	1.57699	0.000389381	0.00783391	up
gene_DH2020_001787	1570	1411	1300	615	641	486	-0.532217	0.000390659	0.00785563	down
gene_DH2020_034319	306	196	212	31	43	32	0.92871	0.000393793	0.00791466	up
novel.8302	69	35	35	28	20	57	-1.47107	0.000395185	0.00793862	down
gene_DH2020_036676	76	79	66	37	54	39	-1.03963	0.000395461	0.00794016	down
gene_DH2020_017410	285	211	225	8	50	36	1.1746	0.000395877	0.00794451	up
gene_DH2020_047964	127	96	112	39	81	66	-0.941524	0.000396916	0.00796134	down
gene_DH2020_002900	434	382	354	51	88	65	0.717621	0.000397736	0.00797376	up
gene_DH2020_021930	1096	1020	859	165	249	177	0.523665	0.000398476	0.00798127	up
gene_DH2020_049409	26	11	8	18	17	12	-1.943	0.000402272	0.00805252	down
gene_DH2020_027284	3	8	1	5	10	11	-2.92218	0.000402823	0.00805949	down
gene_DH2020_028963	112	172	165	10	27	16	1.33175	0.000403537	0.00806974	up
novel.4472	565	579	519	234	301	190	-0.609113	0.000404779	0.00808642	down
gene_DH2020_018431	33	16	16	15	17	26	-1.68945	0.000407028	0.00812574	down
gene_DH2020_000119	9	13	16	17	14	12	-1.98561	0.000407459	0.00812773	down
gene_DH2020_003372	100	90	86	48	46	60	-0.987092	0.000408568	0.00814576	down
gene_DH2020_013878	53	30	38	24	29	32	-1.32032	0.000409266	0.00815559	down
novel.10988	162	152	123	17	22	17	1.14673	0.000411658	0.00819505	up
novel.7970	106	58	66	37	52	46	-1.06096	0.000413039	0.00821842	down
novel.2052	1210	789	756	347	460	324	-0.547173	0.000415203	0.00825735	down
gene_DH2020_006007	650	532	486	200	250	229	-0.526641	0.000416513	0.00827517	down
gene_DH2020_025598	108	68	84	39	45	70	-1.07368	0.000416515	0.00827517	down
gene_DH2020_008897	1257	799	914	148	235	180	0.586089	0.000417958	0.0082997	up
gene_DH2020_006616	1	2	1	2	5	11	-3.96939	0.000418623	0.00830545	down
gene_DH2020_016938	232	216	144	25	33	25	1.00741	0.000418665	0.00830545	up
gene_DH2020_005835	809	829	618	230	405	310	-0.54435	0.000419831	0.00832441	down
gene_DH2020_026143	170	208	215	24	30	28	1.06365	0.000421775	0.00835835	up
gene_DH2020_037665	389	329	292	128	169	138	-0.603766	0.000421963	0.00835835	down
gene_DH2020_016563	344	322	231	80	185	178	-0.780209	0.000422608	0.00836697	down
gene_DH2020_005125	130	127	119	13	16	16	1.25291	0.000423769	0.00838577	up
gene_DH2020_036744	256	195	181	22	38	33	0.950594	0.000425893	0.00842362	up
gene_DH2020_032454	350	317	253	126	142	135	-0.6385	0.000427431	0.00844983	down
gene_DH2020_023325	123	87	95	8	12	12	1.437	0.000428395	0.00846468	up
gene_DH2020_037020	17	7	6	11	10	16	-2.17755	0.000430148	0.00849511	down
novel.4482	2	0	0	4	7	5	-4.84988	0.000430786	0.00850349	down
gene_DH2020_029178	321	289	254	35	56	50	0.806472	0.000431573	0.0085148	up
novel.8287	56	42	12	0	1	0	4.79173	0.000432472	0.00852428	up
gene_DH2020_015246	21	117	91	2	2	8	2.49861	0.000432483	0.00852428	up
gene_DH2020_012473	620	838	490	236	336	298	-0.645966	0.000434642	0.00855837	down
gene_DH2020_016726	417	376	328	221	157	148	-0.765507	0.000436139	0.00858359	down
gene_DH2020_016012	449	390	485	65	90	72	0.749556	0.000437005	0.00859502	up
gene_DH2020_025508	44	35	52	18	36	43	-1.34798	0.000437152	0.00859502	down
gene_DH2020_036494	555	484	451	80	115	75	0.655428	0.00043783	0.00860409	up
gene_DH2020_048773	151	119	87	8	19	13	1.34344	0.000438317	0.00860771	up
gene_DH2020_009551	316	217	208	76	148	128	-0.735685	0.000438544	0.00860771	down
gene_DH2020_038830	1154	758	657	339	379	335	-0.562326	0.000438663	0.00860771	down
gene_DH2020_010530	302	242	236	38	39	44	0.860732	0.000439348	0.0086169	up
gene_DH2020_025711	135	138	132	15	17	18	1.20898	0.000439709	0.00861972	up
gene_DH2020_014860	255	209	159	90	111	89	-0.728683	0.000440098	0.00862311	down
novel.7470	12	24	20	15	33	11	-1.82234	0.000440871	0.008634	down
gene_DH2020_044274	1026	732	573	293	387	282	-0.560262	0.000442606	0.00865944	down
gene_DH2020_000883	48	90	68	1	11	0	2.39595	0.000442969	0.00866229	up
gene_DH2020_002927	808	644	491	69	139	134	0.69226	0.000443511	0.00866862	up
gene_DH2020_044047	64	38	44	19	28	63	-1.42185	0.000444763	0.00868883	down
gene_DH2020_013591	922	701	563	277	348	264	-0.536429	0.000445598	0.00870087	down
gene_DH2020_014870	6	2	3	1	11	15	-3.08918	0.00044632	0.00871068	down
novel.6750	100	92	81	43	51	56	-0.957205	0.000449424	0.00876696	down
gene_DH2020_022750	635	517	506	82	140	76	0.676074	0.000451009	0.00879358	up
gene_DH2020_021121	143	81	93	44	66	63	-0.951233	0.00045185	0.00880566	down
gene_DH2020_030262	64	35	42	1	2	3	2.72799	0.00045269	0.00881769	up
gene_DH2020_017710	686	875	731	310	417	283	-0.612722	0.000454223	0.00884149	down
gene_DH2020_038215	21	17	11	15	14	18	-1.79071	0.000454356	0.00884149	down
gene_DH2020_043381	524	341	349	57	74	74	0.736062	0.00045653	0.00887945	up
gene_DH2020_028549	77	104	73	28	76	55	-1.09395	0.000458265	0.00890884	down
gene_DH2020_012997	582	431	305	64	72	80	0.760397	0.000459356	0.0089253	up
gene_DH2020_031342	2679	1985	1625	392	386	424	0.534327	0.00045956	0.0089253	up
novel.6221	96	109	81	36	79	50	-0.990931	0.000460448	0.00893818	down
gene_DH2020_043407	249	257	207	96	129	102	-0.686712	0.000461924	0.00896246	down
gene_DH2020_028711	549	483	358	57	112	74	0.709293	0.000462482	0.00896595	up
gene_DH2020_011745	209	253	174	20	44	27	1.01624	0.000462555	0.00896595	up
gene_DH2020_041874	93	201	144	11	23	15	1.4011	0.000465726	0.00902301	up
novel.9027	212	140	123	76	88	70	-0.819802	0.000466691	0.0090373	down
gene_DH2020_029564	299	319	228	115	128	141	-0.687329	0.000467834	0.00905503	down
novel.8806	134	98	94	60	49	66	-0.951541	0.000470575	0.00910367	down
gene_DH2020_039445	1222	990	839	410	397	416	-0.526669	0.000471235	0.00911199	down
gene_DH2020_019812	13	79	44	1	0	2	3.72124	0.000474162	0.00916414	up
gene_DH2020_003641	52	65	57	47	40	27	-1.21343	0.000474707	0.00917022	down
novel.8759	75	52	45	33	32	42	-1.16269	0.000475478	0.0091762	down
gene_DH2020_049755	236	200	142	19	41	19	1.06411	0.000475778	0.00917754	up
novel.14118	1282	1334	1274	510	617	464	-0.51725	0.000478026	0.00921195	down
gene_DH2020_038360	123	296	158	19	19	28	1.32592	0.000478292	0.00921262	up
novel.1803	314	198	189	31	32	38	0.950067	0.000478625	0.00921458	up
[truncated: 1,476 more rows]
