# Supplementary material for: Geographical origin orchestrates acteoside accumulation in Rehmannia glutinosa via coordinated transcriptomic and metabolomic reprogramming
Source: Front Plant Sci. 2026 Apr 2;17:1786711. doi: 10.3389/fpls.2026.1786711 (PMC13083141; doi:10.3389/fpls.2026.1786711)
Supplement: Supplementary file 3 [file Table3.xlsx]

## Sheet: Sheet3
Supplemental Table 3. Differentially abundant metabolites identified in the tuberous roots of R. glutinosa cultivars
No.	Compounds	Formula	HN_J	HB_J	HN_W	HB_W
	Alkaloids and derivatives
1	Senecionine N-oxide	C18H25NO6	4724417.64±947532	9990100.98±845480.85	3892591.53±848525.32	2985079.61±161931.79
2	Lycoramine	C17H23NO3	22330483.53±510296.09	50737784.9±17890506.93	22707931.46±750571.92	13577158.09±594333.94
3	Seneciphylline	C18H23NO5	2340242.05±256888.32	6859232.23±1470937.21	963360.31±498354.64	1419347.56±326468.74
4	Hirsutine	C22H28N2O3	751722.7±76427.3	574204.91±34590.89	911478.15±65736.73	270679.04±28855.03
5	Tetrahydroindol 2	C11H15NO4	179067530.4±4393824.21	135518353.73±48104206.28	106624693.31±4223335.73	125347079.52±41077121.56
6	Adalinine	C13H23NO2	25349840.34±319090.73	20807367.55±1264710.91	19487027.97±1126074.2	39317824.5±911662.33
7	Stemonidine	C19H29NO5	3890344.22±375683.86	5672414.45±666598.67	2091340.54±144196.07	1318071.32±207461.62
8	Isoboldine beta-N-oxide	C19H21NO5	11845734.6±317969.5	4423168.57±168717.75	7575908.62±115352.34	42331356.58±8395985.86
9	Stenine	C17H27NO2	1494275.45±501882.82	464698.15±430893.4	1332632.11±810107.65	1099641.1±885905.92
10	Europine	C16H27NO6	2735400.54±120716.54	5759455.69±463832.35	1721847.68±581774.56	1396911.73±199909.25
11	(+)-Epilupinine-N-oxide	C10H19NO2	12559558.53±1511629.27	72186057.04±1375204.87	17938896.17±502545.07	21121548.77±373239.75
12	Pumiliotoxin 251D	C16H29NO	97155272.75±1001954.65	88715524.57±3182360.46	151512943.83±2099735.61	159854861.61±2126644.68
13	Acetyltropine	C10H17NO2	14634714.9±3226795.7	10340114.81±690887.42	14260092.9±878494.1	5916089.62±126428.7
14	Harmane	C12H10N2	1640568.24±403447.77	1862031.17±407460.93	1774468.03±179202.16	760543.67±520450.11
15	Nupharamine	C15H25NO2	2051979.88±298456.24	2439693.23±146390.02	84121.21±75278.86	392741.91±95485.31
16	Dehydrocorydaline	C22H24NO4+	8495794.7±438023	9026497.25±2773764.88	4828013.2±214305.86	1255828.31±966929.49
17	(-)-Isocorypalmine	C20H23NO4	4681495.98±1103801.54	2436413.7±80664.9	4043162.59±175825.34	1705536.59±854716.6
18	Conopharyngine	C23H30N2O4	1437589.16±179433.09	674050.85±26069.14	1909287.21±43798.43	365342.93±288972.26
19	(S,R)-Noscapine	C22H23NO7	13264684.45±630256.74	12253236.22±520540.02	17260464.91±615980.01	11986931.9±878387.32
20	Colchicine	C22H25NO6	16387920.72±681080.38	27809184.39±979753.59	12275922.37±921398.54	14359129.55±878962.59
21	Harman-3-carboxylic acid	C13H10N2O2	1666448.62±183168.3	1380409.43±202882.97	1376914.83±248573.54	2535325.2±313904.3
22	(+)-Prosopinine	C18H35NO3	10419170.67±232898.02	5056370.91±535909.02	6200104.05±376215.84	3409991.6±205384.66
23	Ecgonine	C9H15NO3	14404961.55±779614.53	15184761.16±437267.73	9382329.46±54686.89	16614513.77±438073.08
24	Allopumiliotoxin 267A	C16H29NO2	3733437.74±79103.01	3735016.61±113410.3	5455970.39±341915.01	7904391.01±443356.51
25	Daibucarboline C	C19H16N2O4	674980.11±141058.38	1504396.95±85697.34	1340710.66±78868.98	2649490.94±192223.22
26	Candimine	C18H19NO6	64149453.16±9024142.66	18593247±914122.26	31671788.53±2310769.75	119197257.85±2244720.52
27	Pontevedrine	C21H19NO6	3568369.59±105207.5	2920934.46±132044.78	4881467.79±251035.44	3645094.31±300313.53
28	Narcotoline	C21H21NO7	2531602.84±518694.29	1527337.6±245902.83	4344229.91±209614.62	1859502.09±117073.78
29	Lycorine-1-O-beta-D-glucoside	C22H27NO9	17607752.79±801524.58	20295163.74±639746.34	1121266.11±262137.33	20244993.57±1689743.94
30	Europine N-oxide	C16H27NO7	7817451.28±461136.64	6241849.38±557553.1	7870082.63±67264.51	2519591.23±33346.09
31	Aspidospermidose	C25H34N2O5	3364798.14±331539.46	1579281.64±181527.95	3921176.31±321315.18	2806522.13±385334.7
32	2-Dehydrococcinelline	C13H21NO	628463.6±243121.21	426526.53±210940.82	716466.56±23579.08	1060029.89±168315.44
33	3'-Acetylindicine N-oxide	C17H27NO7	35919451.05±804100.32	15250624.28±627052.11	17234779.76±750603.1	30098448.92±857512.56
34	Lycopsamine	C15H25NO5	24841600.09±602365.52	34395815.13±721827.92	3906109.02±628882.14	7878928.41±246093.51
35	Stephabyssine	C18H21NO5	540250.88±317190.82	402981.21±277121.87	243648.89±109328.42	6913503.81±1040193.53
36	(+)-Schizozygine	C20H20N2O3	43735092.32±13705162.95	66193682.2±10812899.4	5416990.56±1916590.86	111786128.89±1911623.57
37	12-Hydroxy-11-methoxynor-C-fluorocurarine	C20H22N2O3	1704960.54±391196.17	3719260.51±174438.26	377389.63±113169.68	13358189.87±598549.57
38	15-hydroxyangustilobine A	C20H22N2O4	10195940.88±992494.69	14193187.43±289614.07	949609.09±204809.52	28391725.35±1254957.23
39	Stephalonine C	C28H31NO7	2104335.7±7230.77	501924.4±271849.43	825021.67±550785.75	4617832.22±392358.93
40	Kopsilongine	C24H30N2O6	12651397.03±125429.26	38567005.44±1253102.19	13439050.62±254153.14	116421959.78±670080.19
41	Pyrichalasin H	C31H41NO6	16202382.38±2020202.21	18755047.22±1539999.4	16464966.5±1489523.43	5753174.63±225617.26
42	Gusanlung D	C18H15NO3	2513782.17±334501.94	995031.4±162133.53	1862812.63±186206.34	6028128.48±551903.28
43	Kopsingine	C24H28N2O7	21789065.95±1016298.04	26723839.47±670917.83	12701081.32±386535.77	68128214.19±619503.41
44	(-)-Stephadiolamine beta-N-oxide	C18H17NO5	44507884.03±1197730.37	24756057.99±304328.73	28889073.31±1906337.68	87271068.56±1956991.68
45	Isostephodeline	C21H27NO5	7684010.3±630538.14	2216152.48±149341.27	7821822.14±279055.43	2007395.32±217509.34
46	Solidaline	C23H27NO6	28632271.41±1132416.44	60359093.51±2384211.26	21861632.14±595746.42	31768603.63±6331716.76
47	Alpinine	C23H29NO6	3757321.18±129378.77	4710286.09±399299	20170096.12±407098.55	6507003.15±914655.71
48	Spinosine	C19H21NO4	10021393.14±856145.28	16603556.9±686339.19	5109348.48±498961.86	30746991.75±979408.44
49	20-Oxoeburnamenine	C19H20N2O	1169254.32±61499.55	2795909.57±302612.79	66263.12±27410.61	4990124.74±561091.08
50	Kopsinitarine B	C21H20N2O4	42157462.13±484646.52	53769642.8±2177423.14	2418421.57±654083.1	58206503.06±972600.38
51	Demethylcephalotaxinone	C17H17NO4	7153144.95±2065361.52	3583041.08±417321.58	3443510.25±168137.73	15371990.48±1761166.67
52	Oliveridine	C19H19NO4	2277161.27±418845.47	897183.19±254700.32	2988888.59±2070373.8	6753654.21±379044.71
53	19S-Methoxytubotaiwine	C21H26N2O3	1985507.94±108506.16	1755883.01±40473.21	2861429.66±213319.79	1824527.53±90089.07
54	Kopsinoline	C21H26N2O3	4908162.66±219375.7	6093177.99±634931.25	6815019.78±63687.84	5444313.09±370989.4
55	beta-Yohimbine N-oxide	C21H26N2O4	7651800.76±345637.74	12095643.72±1264965.66	26279260.5±712410.94	17637786.4±1585852.54
56	(+)-Rauflexine	C21H24N2O2	13343513.19±345529.63	15323925.05±820581.22	17976323.47±864923.99	7397891.02±138451.57
57	Aritmina	C20H26N2O2	356853.96±24346.95	441173.44±90207.47	351364.83±35025.39	164774.68±66666.33
58	14,19-Dihydroaspidospermatine	C21H28N2O2	19209362.85±1730469.39	21602784.04±1818850.59	26436292.58±1943317.18	13566272.19±612905.58
59	1,2,3,4-Tetrahydro-b-carboline-1,3-dicarboxylic acid	C13H12N2O4	1436370.33±28127.59	582408.9±110613.08	590111.59±129517.82	2293892.59±194938.82
60	Aspidospermatine	C21H26N2O2	25426098.01±1220639.14	24927056.41±2500512.09	28444239.29±1092305.31	26095284.43±1490103.97
61	norajmaline	C19H24N2O2	1822420.76±151628.56	2061020.26±63762.86	1348364.28±109294.96	1362439.58±103402.54
62	Vindolinine N-oxide	C21H24N2O3	750069.6±212045.72	1493256±400217.64	1705172.77±253112.26	1005755.24±61804.71
63	Polyneuridine-N-oxide	C21H24N2O4	2049182.71±170622.69	5118037.94±423695.86	9737531.51±508803	3465570.46±275364.67
64	Norcularicine	C17H15NO4	3899138.03±680950.53	322121.61±115850.66	1476301.25±113303.92	6744486.81±290476.63
65	Cinegalline	C23H30N2O6	421756.48±100219.78	464388.1±167926.16	2170605.63±133390.69	2096534.46±727527.86
66	Velutinam	C17H13NO4	1241884.12±177675.91	2823732.91±1911747.71	1184629.56±92514.53	5228609.48±246912.92
67	Tyramine	C8H11NO	3360654.58±378378.72	4237166.74±185451.07	9396161.79±425260.65	1120730.01±392945.8
	Benzenoids
68	Butyl isobutyl phthalate	C16H22O4	831620434.05±44634497.79	649924196.04±22743992.83	697113433.7±16582227.71	1289014653.67±231943489.33
69	Orsellinic acid	C8H8O4	18979315.22±731147.12	22644294.42±214733.4	9448223.23±1308680.3	9739792.07±1051075.28
70	4-Methoxyphenethyl alcohol	C9H12O2	48874140.67±12094193.18	14836448.21±11164399.37	29689402.5±22153053.78	86866923.31±1547725.58
71	2,4,5-Trimethoxybenzoic acid	C10H12O5	11294315.28±553867.27	10923865.04±649809.82	25190682.58±423253.12	11161891.29±1771243.85
72	Effusol	C17H16O2	1285016.25±331138.43	1748782.4±387273.44	1355516.69±363692.29	130729.95±20849.64
73	4-Ethylphenol	C8H10O	988515744.92±29965599.6	858774717.3±15003612.08	548638052.43±259176601.45	1524942648.57±29481701.14
74	(Ethoxymethyl)benzene	C9H12O	72645942.89±964887.9	76539543.14±1781735.54	71757108.74±827158.43	100673798.89±2771238.91
75	4-Hydroxybenzyl alcohol	C7H8O2	143843631.73±44189935.05	92149124.68±10988845.34	112380989.46±52603785.2	188455706.07±17817660.7
76	2-Acetonaphthone	C12H10O	16912525.62±3171072.01	13521860.09±621993.31	14177194.21±2307543.8	19968258.49±1546008.27
77	Mequinol	C7H8O2	163436255.33±1131930.94	137387459.62±4896081.37	142782442.96±992459.34	120594474.08±1135320.34
78	[8]-Shogaol	C19H28O3	2163341.36±583573.16	4881532.46±769741.1	1430402.36±224952.1	668736.14±87894.11
79	1,2-Dimethoxybenzene	C8H10O2	57688886.84±862253.5	52664652.87±1350566.82	86821140.87±33362838.96	50096139.78±5423508.76
80	Pterosin B	C14H18O2	22657094.28±3272583.73	27086832.72±210347.86	9280204.15±3166950.45	6238606.22±602877.04
81	Methyl Eugenol	C11H14O2	25435580.38±2436282.3	27682910.05±1786680.87	26499746.54±2339569.62	31536653.45±2790270.57
82	Homogentisic acid	C8H8O4	21511908.62±4367822.85	20365666.01±1200272.35	19534661.33±1207988.91	15562941.85±1716927.84
83	p-Cresol	C7H8O	145572521.56±14105484.41	79284459.99±3132415.37	119835240±2319385.44	94014747.29±8089319.14
84	Trimethylgallic acid	C10H12O5	214250887.09±846488.29	246596849.63±110338861.24	434458083.35±6243307.89	199514322.24±1490844.44
85	4-Methoxybenzaldehyde	C8H8O2	219453273.66±4195000.71	171740229.51±13927650.71	199768653.87±3893633.05	166895226.28±8725917.57
86	Homovanillic acid	C9H10O4	4873767711.13±143823735.24	3016270219.06±117898551.55	7422095112.22±45763994.68	4132701221±92531516.59
87	Syringic acid	C9H10O5	17427645.16±213233.06	10366483.34±4837029.55	18434088.76±360599.26	20352247.24±2027516.45
88	2-Methoxybenzoic acid	C8H8O3	673890885.24±9577571.02	503115878.73±23952752.72	1002124076.89±6835917.52	634746485.79±25212207.37
89	Isovanillic acid	C8H8O4	23594893.83±662625.71	40799238.96±20664023.4	29949757.4±976378.78	12707972.56±9395212.7
90	(E/Z)-Ginkgolic acid C17:2	C24H36O3	1464482.93±147195.26	928501.76±252378.92	925257.55±98938.42	973582.09±147006.11
91	1-Naphthalenemethanol	C11H10O	36160605.77±302095.77	69005878.21±18985548.7	41474205.04±5512692.75	10091291.06±2365043.32
92	aniracetam	C12H13NO3	27519491.39±1462439.69	23266165.47±741216.54	16238458.29±377398.21	24649303.68±82294.28
93	1,2,4-Trimethoxynaphthalene	C13H14O3	61340925.14±1067222.19	123284262.09±164590.67	15161127.54±135957.86	13382620.48±253285.49
94	Ionene	C13H18	629310057.02±62502262.88	518356507.45±13965115.22	610132346.2±4872511.43	285877003.15±17135442.63
95	alpha,4-Dimethylstyrene	C10H12	105791321.07±946227.32	104368936.87±1714287.84	113602464.48±2838625.84	82653209.12±20369440.76
96	Aromatic aldehyde	C7H6O	93839231.65±31558569.73	104048389.28±29177872.55	133536040.73±18711172.75	32407757.67±55796076.59
97	Ethylbenzene	C8H10	63097449.32±3627125.08	54746253.41±6954120.78	46000113.71±12612312.7	61618183.72±1063039.52
98	4''-Deoxyterphenyllin	C20H18O4	18927156.74±512581.07	24984853.39±1301438.97	167414.31±50402.45	35382714.15±881946.67
99	4,7-Dimethyl-1-tetralone	C12H14O	117441829.87±25314465.42	106624047.01±66547620.52	7224347.44±319255.55	280713916.26±2318667.04
100	(1,2,3-Trimethyl-2-cyclopropen-1-yl)benzene	C12H14	46021465.73±821058.95	38093472.02±986639.49	39882133.7±1447514.15	19726295.12±408936
101	Tetralin	C10H12	41212918.89±1732604.17	49683403.4±1962499.79	45196598.1±1802059.45	71299663.99±13350090.65
102	Bicyclo[4.2.0]octa-1,3,5-triene	C8H8	289654972.89±8303428.39	497554855.29±185981265.49	179352182.52±2609149.93	308673037.34±284077390.14
103	9,10-Dihydrophenanthrene	C14H12	7466615.01±738031.78	17484309.09±7091416.89	9512006.86±2366843.85	2738994.8±202303.32
104	cis-1,2-Dihydroxy-1,2-dihydro-8-methylnaphthalene	C11H12O2	12383172.34±4284810.58	10181552.33±3877284.21	13217573.02±1096966.52	21167525.65±1739885.38
105	2-Ethyltoluene	C9H12	717154047.87±11107255.27	621937660.12±101664252.71	702108065.2±9659557.51	248995275.02±15175511.67
106	Isoferulaldehyde	C10H10O3	82490370.13±956410.55	78575348.02±5709568.46	130702933.53±2031908.74	137961788.55±20054558.57
107	1,2-Dimethyl-6-hydroxy-7-methoxy-9,10-dihydrophenanthrene	C17H18O2	11453311.62±1620921.07	17822067.43±3056549.94	9792933.15±358846.74	5850206.32±104161.22
108	2-Phenylethyl formate	C9H10O2	2411834742±41760386.98	2133040145.5±34677571.13	1841352914.16±14089296.66	3572150791.48±33187462.55
109	Phenalene	C13H10	11280039.89±322686.8	22000211.73±7253783.77	13052501.3±1242910.4	4057342.92±492412.39
110	3-(3,4-Dihydroxyphenyl)-1-propanol	C9H12O3	376840760.35±10802631.4	302599122.38±5544115.34	254873867.5±1748184.5	239929064.99±6957831.25
111	Methyl veratrate	C10H12O4	459180483.19±4191285.85	303009378.99±12474514.8	729047211.85±21613138.05	408283664.71±4623707.03
112	Gerfelin	C15H14O6	20062204.71±850006.91	14710896.85±793353.07	18441910.57±527267.01	11717496.55±293514.51
113	2-Methylnaphthalene	C11H10	15241800.53±714196.5	15560942.66±766755.99	12733966.56±151155.23	4838397.75±334181.81
114	1-Methoxynaphthalene	C11H10O	26819236.75±8794401.16	31571051.48±1046698.01	29278462.72±368146.92	9333291.66±253028.75
115	Gibbilimbol C	C14H20O	16847967.77±1458733.99	27494245.4±4645488.62	19456031.66±1698180.39	17552595.57±606072.81
116	Navenone B	C16H16O	18630243.67±528927.35	30020385.31±8364872.27	24111406.78±1325747.96	7273510.02±199229.17
117	(S,S)-traseolide	C18H26O	7330059.23±1467365.09	11408906.63±386661.26	12397573.25±456784.15	6937842.71±132153.55
118	Nigerloxin	C13H15NO5	95829103.3±2760105.18	91879577.8±4164962.74	63260909.5±1010267.88	85887502.01±1687705.3
119	[8]-Gingerol	C19H30O4	9898245.06±3046022.7	24020589.96±1236035.91	4641331.54±83720.57	2471007.92±97295.08
120	Smardaesidin G	C19H28O5	41784153.41±5725749.9	45390778.58±8475119.4	47368739.48±5252140.34	19622784.47±267985.31
121	4,4a,5,6,7,8-Hexahydro-6-(p-hydroxyphenyl)-2(3H)-naphthalenone	C16H18O2	1047171.95±101510.05	1333774.47±463466.65	1982603.7±137104.37	2254580.42±218519.4
122	Acenaphthene	C12H10	17063259.25±816691.42	23343287.41±1239809.51	18727110±331351.64	5465866.01±331000.86
123	Oxoflaccidin	C16H12O5	2177515.7±271622.59	5309036.9±377589.22	928295.39±247170.66	8242184.99±198168.83
124	5H-dibenzo[a,d][7]annulene	C15H12	7458623.12±111910.37	15101041.85±2705122.86	11604809.2±5296312.96	2562825.05±711726.89
125	1,4-Dimethylphenanthrene	C16H14	6885319.05±168956.76	12770928.16±2626288.5	7584664.49±232800.68	2374375.24±113595.41
126	Juncunone	C18H18O3	4006855.33±407687.95	5197063.97±1556424.58	964035.5±179549.44	7032617.62±1285743.34
127	1,2-Naphthoquinone	C10H6O2	14819511.63±536882	13147481.87±186090.05	7871868.51±782416.98	9918251.46±490677.89
128	Clausamide II	C10H11NO2	16040878.7±293301.5	15587222.19±199004.15	12318320.3±1798371.44	52220014.84±353210.53
129	3,4-Methylenedioxy-2'-methoxy-[2'',3'':4',3']-dihydrochalcone	C19H16O5	25787666.58±752416.06	23524560.21±2244794.19	25821757.43±459141.23	20827379.94±1915270.19
130	dl-Mandelic acid	C8H8O3	1189927010.43±65914816.57	897562649.76±5741563.41	2091412842±25546612.29	970908344.54±72389835.27
131	L-Metanephrine	C10H15NO3	27597163.18±392653.74	64654241.09±2395168.33	26358976.57±373714.72	9743367.25±333075.04
132	Veratrosine	C33H49NO7	44271075.86±3146180.33	186990811.53±89310918.52	30116695.16±148122.9	26684837.46±15994933.95
133	Bergenin	C14H16O9	31476664.19±1201337.5	23385231.54±375132.51	34967594.32±212261.4	21852477.95±1193946.25
134	Nepodin	C13H12O3	527317.1±97055.06	372426.38±179040.94	699976.52±116061.22	641712.92±143784.22
135	Anisomycin	C14H19NO4	5312027.65±355538.99	8481527.57±460093.39	2286124.77±345377.45	8663866.67±747484.35
136	3,4,5-Trimethoxyphenylacetic acid	C11H14O5	54133476.02±688335.07	47837828.93±5514610.3	19263473.81±347750.07	13085841.73±148825.88
137	3-Methoxy-4-hydroxyphenylglycol	C9H12O4	5072570.14±208546.15	19343452.37±179901.28	5629502.01±610338.62	2135841.71±374037.19
138	Sulfinpyrazone	C23H20N2O3S	811193.54±114840.47	334167.98±39345.44	669960.49±71466.83	359364.89±79829.73
139	Vanillyl butyl ether	C12H18O3	4122656.33±435165.37	2789446.13±202689.05	4988666.48±487955.42	1524485.66±208307.51
140	Leonurine	C14H21N3O5	1874353.13±500697.6	858624.47±107339.72	1853549.67±199384.5	745487.25±409095.63
141	3,4-Dihydroxybenzeneacetic acid	C8H8O4	1571418.94±525739.55	1464811.37±584663.63	4996792.93±282805.37	2301252.03±122225.91
142	Z-dehydro-Ala-OH	C11H11NO4	7823446.27±483860.63	1909673.95±288919.77	3537337.33±131727.83	1534996.25±463568.39
143	Rotigotine	C19H25NOS	850920.51±185504.01	2132457.91±152821.29	252936.77±30222.38	413752.67±206907.02
144	Diafenthiuron	C23H32N2OS	28792654.71±276058.89	32177417.79±288590.3	18879254.16±359321.28	4423720.92±308420.2
145	Dipfluzine	C27H29FN2O	3825133.87±131101.08	2231792.88±619312.87	429882.58±123730.41	4225184.65±994112.07
146	Methocarbamol	C11H15NO5	160468710.25±70333887.22	94018285.55±27139867.07	269874866.01±7927112.55	148953917.93±22992603.89
147	Bolton-Hunter reagent	C13H13NO5	30153909.53±8302365.62	16454048.41±933221.34	22978034.76±1657968.97	39629109.82±2073019.99
148	N-Dihydroferuloyltyramine	C18H21NO4	4237166.74±185451.07	3360654.58±378378.72	1120730.01±392945.8	9396161.79±425260.65
149	Acebilustat	C29H27N3O4	4681751.23±159731.63	3034821.55±1351414.97	4041086.5±109280.63	7970860.91±289214.41
150	Diphenylmethane	C13H12	11382644.47±673466.95	14428644.46±1183473.86	10007248.56±217836.13	3704990.59±472749.23
151	3-Carbamyl-(3'-picolyl)-4-methoxy-1-benzamide	C15H15N3O3	9028746.8±12558.85	8168638.41±459663.38	4700844.66±402820.23	11015486.76±409765.58
152	Homochlorcyclizine	C19H23ClN2	347160.34±116819.02	571438.56±360943.88	447188.46±145966.43	385608.27±58743.66
153	Italipyrone	C22H24O7	9789885.41±1797451.52	11527605.42±778455.18	2422778.17±673844.12	6715974.9±532449.82
154	4-[[2-[(E)-1-hydroxybut-2-enyl]-5-oxooxolan-3-yl]amino]benzoic acid	C15H17NO5	103223015.66±19910566.17	43224910.38±7845355.59	7330890.7±622988.87	81557161.77±34074919.1
155	2,3',4,6-Tetrahydroxybenzophenone	C13H10O5	13019475.36±99505.63	7889093.5±589278.1	11811447.08±700582.84	20168672.67±641342.36
156	Lofexidine	C11H12Cl2N2O	2205156.22±381746.52	355785.13±162264.08	4837530.56±757705.91	1792287.1±501550.96
157	Cetirizine N-Oxide	C21H25ClN2O4	514415.35±101205.67	4206592.98±428786.62	965647.54±84031.14	8983565.95±326052.16
158	Holaromine	C22H31N	2484473.34±414948.9	4347901.99±469950.09	2216949.63±104999.75	3840206.87±103537.88
159	Tashironin	C22H26O6	1002730012.32±20693113.12	1060872037.55±5979139.02	1037785026.53±22684211.13	1629912800.48±49482140.11
160	Anthracene	C14H10	11731676.73±432678.68	16633282.25±306479.89	12226028.13±346017.66	3192670.56±405234.77
161	Nigrolineabiphenyl A	C14H14O5	2007136.45±168228.62	1920945.32±100164.22	2003852.72±357052.23	2750758.83±47502.69
162	3-Carbamoyl-2-phenylpropionic acid	C10H11NO4	2225138.81±365658.07	963097.9±195542.65	1417643.44±654370.15	8584479.94±1257830.84
163	Drofenine	C20H31NO2	1718426.53±174486.87	6435660.12±55706.15	6717424.38±226269.79	12106724.36±1209265.82
164	Merresectine C	C25H35NO3	755061.61±192359.24	1317120.63±91892.05	662335.49±49137.87	954379.49±22922.63
165	(R)-bevantolol	C20H27NO4	825851.15±228849.28	730906.39±174210.13	2192222.09±664813.91	443627.55±288690.61
166	Pyrrolezanthine	C14H15NO3	2984898.06±141724.21	1327996.24±142231.53	3644626.4±157493.53	1087557.64±108299.31
167	Alternarienonic acid	C14H14O6	1433428.41±369340.68	2786435.45±110648.8	4065414.16±392552.44	1627781.83±330019.33
168	9-phenanthryl hydrogen sulfate	C14H10O4S	415682.48±90672.16	538763.62±77507.99	192420.77±61171.89	418194.85±113501.16
169	Tropanserin	C17H23NO2	14425337.74±342905.75	21654982.41±1014031.17	25272003.84±501669.22	12521166.56±965991.11
170	Obovatol	C18H18O3	1805025.67±450768.59	5774233.89±477095.88	1596552.49±259518.57	2895148.59±448577.08
171	Antrocinnamomin B	C14H15NO4	6596195.84±762785.3	5846088.69±534891.44	6638983.35±267069.96	11860612.61±3805766.65
172	Mortivinacin B	C13H17NO5	127992630.69±43577159.77	72156170.59±983527.1	103173486.39±44850321.76	109599925.61±48941456.95
173	N-cis-Feruloyldopamine	C19H21NO5	1020760.05±739035.02	441678.4±439889.81	700505.81±537154.53	9847041.24±1321038.21
174	Prostephabyssine	C19H23NO5	820773.34±337308.66	1127600.13±75947.66	253633.42±122518.67	4619166.46±787944.1
175	Mortivinacin C	C14H19NO5	9515867.95±431730	5721514.44±662233	16810386.22±6832090.86	6089656.63±528611.2
176	Aurin	C19H14O3	1740497.83±86071.26	2210469.81±291127.36	1328861.97±88456.23	3475464.27±118634.63
177	ACENAPHTHYLENE	C12H8	12144690.36±930534.64	22292056.13±5772429.04	14504451.44±2816708.61	3357565.66±562197.4
178	6-Hydroxy-7-methoxy-1,2-dimethylphenanthrene	C17H16O2	621140.44±174654.91	1297096.19±99326.58	1083866.41±132004.7	276352.59±154099.19
179	Fenitropan	C13H15NO6	11096854.05±501973.95	7870075.12±284091.42	10272737.42±1530317.61	10448075.59±400925.18
180	Imidocarb	C19H20N6O	296455.8±114619.94	439806.3±65716.98	1570336±194513.01	1264856.49±98301.92
181	Mompain	C10H6O6	3395957.87±207373.19	598549.59±709242.14	2453857.7±1506729.75	3112042.75±343507.87
182	Neopine	C18H21NO3	415720.54±247893.77	189129.23±93621.72	646856.69±79770.34	5812974.26±585721.76
183	2-Methoxy-6-acetyl-7-methyljuglone	C14H12O5	336120.25±88089.6	320709.59±83157.51	916997.49±97343.88	614254.96±73039.22
184	Tilorone	C25H34N2O3	1155735.13±75797.15	611806.75±79776.48	920873.12±98330.14	700301.22±75678.13
185	PONATINIB	C29H27F3N6O	544811.85±399527.7	831126.82±39479.59	1206250.25±172918.28	1885927.25±358235.75
186	DPPP	C28H19P	2172031.17±290331.08	112979.39±40399.87	779899.16±105133.6	1141431.62±134240.43
187	Trimethoprim	C14H18N4O3	4329178.98±267351.21	4631556.11±344433.96	99427.26±70970.16	5580640.74±21834.3
188	7,12-Dimethylbenz[a]anthracene	C20H16	14186644.67±1213932.11	8549781.51±887113.57	1819172.95±147869.95	4060005.93±797402.34
189	Dinocton 6	C16H22N2O7	40818379.58±945190.15	27248897.31±390711.09	8677269.33±258080.4	62216534.79±2390707.13
190	Metoprolol	C15H25NO3	200757.86±214073.41	117104.61±60155.37	1693534.34±47557.24	537228.74±114519.01
191	Hierridin B	C23H40O3	3867252.86±73780.71	3453943.31±331185.72	4072249.56±430584.2	1787152.05±143148.06
192	Benzoylagmatine	C12H18N4O	3432182.17±2465937.4	691803.56±561568.23	3412608.9±430126.35	722603.61±200163.63
193	Phenylacetylglycine dimethylamide	C12H16N2O2	681543.44±133753.47	1734925.06±93208.76	122984.43±74389.97	821233.68±206857.09
194	Platensimycin	C24H27NO7	12600429.57±533619	4101940.46±351469.52	8536489.84±524664.56	11534719.75±548295.49
195	Propiverine	C23H29NO3	7392791.4±135972.17	11762895.77±1025146.45	10636280.77±418295.32	1772271.61±149885.32
196	4-(1,2-Dihydroxyethyl)benzene-1,2-diol	C8H10O4	841193546.9±13837032.29	89171104.23±19031162.81	1753726489.14±56053260.32	574954989.83±4769538.1
197	4-Methylcatechol	C7H8O2	57450694.72±40805665.31	11080950.99±4441148.45	145133305.59±24231997.77	68921190.37±580046.22
198	3-Methoxyanthranilate	C8H9NO3	47339335.04±286375.26	32620667.76±593652.67	26484712.61±624017.69	22105253.86±1222886.11
199	Hydroxytyrosol	C8H10O3	9418615.49±419658.33	7251575.79±359374.33	22899475.94±907675.67	11095847.64±343197.05
200	Tyrosol	C8H10O2	62501480.7±2317572.05	34418121.35±6137419.23	35009449.27±547924.08	85250269.48±2314931.8
201	Dehydrochorismic acid	C10H8O6	541950508.8±5258178.43	292874673.76±12370927.38	40166408.39±1776887.63	16890079.42±1947819.39
202	4-(4-Chlorophenyl)-3-methyl-3-buten-2-one oxime	C11H12ClNO	1963901.91±192008.38	2660210.95±32027.38	2179985.94±416471.66	2898340.28±129159.49
203	Dodecylbenzenesulfonic acid	C18H30O3S	105701135.43±852303.13	30529401.64±859438.85	110691613.63±1371328.36	223236841.73±5332545.52
204	P-Toluenesulfonic acid	C7H8O3S	3322692.96±467790.43	2729678.32±143719.75	3931655.25±75913.46	3545572.52±98574.98
205	4,6-dinitro-o-cresol	C7H6N2O5	19311720.09±2157691.5	22159865.3±254140.75	32681065.33±20264504.77	25634605.45±1192801.29
206	BENZYL ALCOHOL	C7H8O	7335235.64±2518915.26	9653852.89±258340.03	76963142.04±1046795.41	36431416.87±3271295.48
207	Kukoamine A	C28H42N4O6	3091301.88±158403.47	4806786.15±389179.73	4153099.68±225480.9	2667915.12±252156.2
208	Mitoxantrone	C22H28N4O6	60808012.35±1756771.56	167828102.62±6578166.58	129161299.74±90445151.59	171691727.61±1072721.55
209	3-Aminosalicylic acid	C7H7NO3	124504867.91±13046367	139093117.58±9664061.93	149824034.57±6230755.92	166881420.13±12530728.7
210	Tricaine	C9H11NO2	174051757.39±2054521.78	98125285.61±1453652.56	43730243.04±748555.9	476172071.55±1524258.34
211	Trimethobenzamide	C21H28N2O5	29359930.7±499320.71	36521855.03±2965325.9	43560910.79±3484630.68	50211487.94±3069426.3
212	2-Naphthalenesulfonic acid	C10H8O3S	1718339.72±220204.85	443978.48±459150.76	1882121.07±423893.16	5533304.48±378856.05
213	Phenylglyoxal	C8H6O2	2055099.24±776984	1954589.48±160639.53	2414017.43±854092.04	3121062.08±734304.48
214	Phenolphthalin	C20H16O4	11858138.76±311402.4	9089666.84±219878.83	6926573.35±137463.58	7914287.84±371159.95
215	Preussomerin EG3	C21H16O7	132065526.61±3066176.01	324918863.25±14013556.63	148331904.89±1084003.77	120218258.09±15885713.92
216	Eriosematin F	C12H12O3	947538.71±116744.47	1171800.6±236708.97	121850.57±121797.64	6050385.66±1843303.78
217	Lysichitalexin	C9H11NO3	18645744.85±558372.64	20274866.87±2252945	21789192.09±2456440.57	24430671.92±3745551.11
218	2,3-Dihydroxynaphthalene	C10H8O2	1212219.96±88134.04	1750374.77±115695.41	733864.14±53572.07	359280.01±100098.09
219	6-Paradol	C17H26O3	2293854.22±106095.81	1460375.38±151151.74	1983613.87±148970.08	2575068.75±119992.82
220	Clidinium	C22H26NO3+	5390947.58±567184.44	5789080.57±902068.39	6042201.45±132544.56	5663686.96±311456.06
221	Leflunomide	C12H9F3N2O2	168654.86±20167.59	320527.29±59920.05	119914.39±79398.17	94868.2±59972.39
222	Ginkgolic Acid	C22H34O3	341491.66±19237.93	556556.83±45549.27	535401.03±46367.92	105137.18±148060.28
223	p-Aminobenzaldehyde	C7H7NO	74294032.62±1941781.08	44946506.49±210215.96	33358798.11±1182184.76	22258746.36±654151.16
224	1,2-Bis(diphenylphosphino)ethane	C26H24P2	1895582.95±398159.17	1423770.55±150711.62	864986.66±79545.45	2021515.64±209374.76
225	Benzenesulfonamide, 4-amino-N-(5-hydroxy-4,6-dimethyl-2-pyrimidinyl)-	C12H14N4O3S	393856.77±221407.99	20509442.29±1397634.39	1203753.55±548947.55	128172.77±95979.14
226	N-Undecylbenzenesulfonic acid	C17H28O3S	123956086.69±2324966.84	28088286.6±586195.44	127915609.01±2519456.75	258439685.9±5509624.65
227	1-Phenyl-1,2-propanedione	C9H8O2	9542620.97±273038.01	7779385.26±201165.52	6543845.44±45548.35	24938768.71±334996.51
228	3-(4-Chlorophenyl)-N-(pyridin-4-ylmethyl)adamantane-1-carboxamide	C23H25ClN2O	17426181.35±476722.32	15419185.9±999853.87	17857181.93±1343960.92	16075719.36±1233155.53
229	Homosalate	C16H22O3	4392008.55±468009.68	4427658.64±357292.07	4765600.96±517922.98	4784435.4±392486.32
230	Defactinib	C20H21F3N8O3S	259759.9±42329.61	1218895.66±237122.94	5036704.82±476925.89	2228295.95±183228.63
231	2,3,4-trihydroxy-6-(hydroxymethyl)-5-methylbenzylacohol	C9H12O5	1036999161.59±583288585.57	609598106.34±357920185.85	2576496852.28±104105001.5	940741708.52±42445480.19
232	2,2'-Methylenediphenol	C13H12O2	599657.33±156822.26	647165.65±23693.59	656290.24±23514.24	897889.47±50516.41
233	4-Methylbenzoate	C8H7O2-	6916978.21±119413.57	2798213.39±1097726.56	6033724.9±352618.15	6555056.88±33739.02
234	Monoisobutyl phthalate	C12H14O4	1143342.3±319186.08	1235955.43±55488.64	1569925.8±145960.29	1797776.89±39614.34
235	Phomonitroester	C11H13NO5	5021653.48±353291.34	4707144.68±843311.04	7287653.5±420534.56	4855586.16±949983.09
236	Chavicol	C9H10O	1549488.7±766646.03	1406625.7±230259.76	2317663.22±496764.53	3058812.3±238496.78
237	Paeoniflorone	C17H20O7	12683433.54±432645.81	27965383.59±951521.25	81705369.38±2463445.21	17743862.52±1167043.65
238	dansyllysine	C18H25N3O4S	29426481.91±725247.17	23664078.76±1737066.18	30429853.08±1414247.03	24111014.53±8330471.47
239	cis-1,2-Dihydroxy-1,2-dihydro-7-methylnaphthalene	C11H12O2	3206068.46±306577.93	3774116.16±132538.18	3639354±370105.12	4119664.51±659420.52
	Hydrocarbons
240	Hexahydroindan	C9H16	3763336.19±278302.04	3953039.24±990785.84	3364035.46±417320.03	3367567.8±434211.54
241	stellata-2,6,19-triene	C25H40	1527405.69±131167.34	2558890.37±363791.46	801573.82±153164.03	272986.42±153219.76
242	4-Vinylcyclohexene	C8H12	378255374.13±8828583.61	294827618.33±1450792.22	330122000.02±1370620.81	164223348.4±220246.13
243	(3E,5Z,7Z,9E)-Trideca-3,5,7,9-tetraene	C13H20	14579690.14±708933.07	12339670.94±662686.13	19677961.51±4689327.87	12507160.77±1007390.58
244	Hormodirene	C11H16	145147001.28±5289670.61	196553554.89±5291519.92	180163998.32±953030.25	396613162.3±10286288.01
245	Multifidene	C11H16	64327919.9±30276122.88	63361382.73±33497646.91	28427995.89±3062823.16	19864209.64±417858.48
246	Viridiene	C11H14	89126934.95±1079797.12	23208393.34±641920.78	83338036.14±20427153.45	30885702.26±13315675.48
247	Santene	C9H14	60704883.6±2166018.41	71928871.5±532641.97	85127861.04±2311552.98	56512933.83±1442402.51
248	4,6,8-Trimethylazulene	C13H14	21368656.76±443059.15	18545369.19±1488867.5	16757926.52±761579.61	8351920.95±816201.49
249	Palutropone	C12H12O	12846737.3±1090445.87	20076382.01±50822.44	22381426.38±8781977.44	15226320.99±1181498.66
250	3-Ethyl-1,5-octadiene	C10H18	2013371.27±286430.1	1597077.95±471603.07	1361267.41±383525.99	1776159.27±439236.31
251	Dihydropalutropone	C12H14O	18293206.64±1038516.36	16309551.03±1009324.32	29487206.29±24760600.01	18197500.41±2377946.33
252	3E,5E,11E-Trideca-1,3,5,11-tetraene-7,9-diyne	C13H12	19987510.96±1273992.5	27611964.31±541200.78	22693122.23±714290.61	7711186.38±493067.89
253	(all-E)-1,7,9-Heptadecatriene-11,13,15-triyne	C17H18	160602.48±136793.42	238247.51±159282.62	614042.88±156469.39	1020423.86±125714.28
	Lignans, neolignans and related compounds
254	Pinoresinol	C20H22O6	74765927.13±8126268.81	69554615.3±2869537.13	25278660.87±542256.32	8928649.61±2345374.9
255	Phillyrin	C27H34O11	1925016.92±701692.94	2422828.24±49295.48	1113485.64±36467.49	635193.98±396411.25
256	Sesamin	C20H18O6	151650640.78±2301229.2	142103832.58±1546523.31	22180760.03±881196.56	6512396.42±937829.58
257	threo-Guaiacylglycerol beta-coniferyl ether	C20H24O7	43186184.32±2068124.89	15948891.34±1516556.32	55799604.68±623047.63	30017606.1±924659.13
258	Vitexdoin A	C19H18O6	54074002.08±539479.25	54149274.32±416866.95	7964016.13±65636.36	518242.22±26251.32
259	Magnoshinin	C24H30O6	799537561.33±34419825.15	781275024.21±7342318.38	759903544.94±1849952.42	1153976937.44±40737083.89
260	Tupichilignan A	C22H26O7	3277683.78±512885.02	4415827.88±46260.06	424685.68±561991.31	9562609.11±665315.8
261	Etoposide	C29H32O13	8190508.39±344104.53	9863482.13±637580.5	416914.65±296198.23	20519446.89±246066.82
262	(R,R)-Secoisolariciresinol diglucoside	C32H46O16	351632.01±190935.06	187585.79±66052.64	181340.79±163593.34	167703.29±79418.73
263	Schidigeragenin B	C27H40O4	14340338.65±1111771.11	20913719.45±1112427.67	5828083.81±382655.44	1699924.8±128811.21
264	1-Hydroxypinoresinol 1-glucoside	C26H32O12	20528587.98±128527.58	27995776.23±1568564.53	1975383.49±275141.37	750703.69±418462.04
265	Massoniresinol	C20H24O8	7531968.1±92564.68	2634722.03±197220.67	1325591.38±155447.75	1132067.13±149421.04
266	5-Methoxypodophyllotoxin	C23H24O9	4390950.99±1060834.36	1118165.79±577859.33	16512392.27±602529.08	3273018.8±399499.39
	Lipids and lipid-like molecules
267	20-Deoxyingenol	C20H28O4	9659108.02±1404695.84	13096029.22±839927.28	7378679.96±131362.15	3684889.46±368646.21
268	25(R,S)-Ruscogenin	C27H42O4	752279295.9±70609354.13	563689612.23±13543388.26	524650771.05±3273292.82	160367749.04±2699881.96
269	Bufalin	C24H34O4	5465221.16±103420.24	6852626.21±1138498.25	3075887.07±266752.04	1527244.65±425213.38
270	8-Epixanthatin	C15H18O3	7373657.45±1210513.05	10461223.33±255331.49	5453983.45±2832460.2	2259466.24±1033222.62
271	Loganetin	C11H16O5	104225247.71±4618015.62	102344154.41±1915317.23	47964223.44±1635530.82	68317706.47±21179387.4
272	3-Epioleanolic acid	C30H48O3	6393690.28±410721.96	25151223.33±823291.19	4892620.98±164243.21	72583457.73±322334.53
273	Artemisitene	C15H20O5	23809713.94±1334746.3	24824476.05±7815197.65	13450628.26±2197306.14	9402884.38±407889.34
274	Methyl deacetylasperulosidate	C17H24O11	39598351.27±1192614.74	30420618.45±2574098.05	31537188.89±363475.52	11025210.31±429261.08
275	Zerumbone	C15H22O	131316483.87±1944561.92	139961599.18±7420703.96	70600931.42±2881349.63	98375598.61±9442283.08
276	Methyl 2-(3-oxo-2-(pent-2-en-1-yl)cyclopentyl)acetate	C13H20O3	54771445.67±7142826.2	64417680.21±1960335.23	96273063.41±2450228.6	29540746.73±782763.48
277	Bombykol	C16H30O	21462669.86±762346.73	20303611.96±825228.47	16433886.81±1762392.02	22318777.32±2608649.9
278	Epoxymicheliolide	C15H20O4	40631725.18±16063617.25	28345291.9±7187585.24	18012076.47±59183.18	15792382.48±8505012.13
279	beta-Gentiobiose	C12H22O11	273562085.22±12175204.54	368484139.3±11469889.64	443887399.51±61394766.63	748250920.37±15949297.94
280	Epibetulinic acid	C30H48O3	1157646.7±93597.07	6205936.09±367704	775425.6±118033.75	19052881.84±1381769.83
281	Darutoside	C26H44O8	6726361.1±773874.1	4891555.15±657400.43	2197556.4±1293197.65	2074767.84±227354.02
282	Kirenol	C20H34O4	6275786.05±284352.01	6871852.61±269089.18	5296914.62±120780.79	7872431.91±1415649.94
283	Alisol B 23-acetate	C32H50O5	2745701.7±692695.65	41398685.15±1815630.14	8136283.27±386275.74	13209461.53±537492.85
284	Alisol B	C30H48O4	1222701.91±78765.61	3892906.9±199296.26	731700.15±77044.5	327477.51±96485.38
285	Dihydroartemisinin	C15H24O5	109939767.79±1833998.8	85887310.65±2699708.29	79702788.33±9099760.89	34001891.08±1943706.79
286	Melittoside	C21H32O15	87388994.84±2785625.19	82487029.74±16698959.15	61929013.29±1556327.16	49434442.23±2170235.1
287	Loganin	C17H26O10	89772066.36±3553285.15	400772229.47±6300460.14	282536322.86±4489167.24	36641103.39±649947.4
288	Parthenolide	C15H20O3	46738390.06±999592.48	49947439.89±249155.36	89207102.85±1333765.35	25882268.99±1091988.21
289	Ferutinin	C22H30O4	18940450.6±3342625.02	17379865.14±165340	9190683.58±536231.11	7805789.75±1767207.16
290	2-Desoxy-4-epi-pulchellin	C15H22O3	147943401.39±3138958.04	214438581.41±1771568.14	109052528.91±13166735.35	122609014.91±4147364.98
291	Geranylgeraniol	C20H34O	6791061.73±519658.02	44720596.04±1113214.99	1869227.56±306661.38	314947.75±104171.62
292	Ethyl linoleate	C20H36O2	4682924.07±234285.59	15180881.27±835743.73	3785180.85±135951.71	1156214.43±118468.13
293	Shanzhiside methyl ester	C17H26O11	836254.04±599206.02	5101001.2±82816.15	4191245.94±81803.42	3587450.44±98307.53
294	Germacrone	C15H22O	15425060.82±723479.92	15074702.33±331187.73	6660785.84±106608.48	8331197.74±1278533.76
295	Curcumol	C15H24O2	235626377.02±23916909.52	261177898.22±11779889.71	102981867.93±2217417.75	144773573.49±1076400.79
296	Isosteviol	C20H30O3	48198197.43±5666688.96	57976328±5579522.54	36104981.63±3971507.06	15805470.87±2119225.88
297	Poricoic acid B	C30H44O5	63850305.91±2397807.34	102134196.89±2106196.58	4804787.49±146738.8	1253336.87±153019.18
298	Methyl heptadecanoate	C18H36O2	16659076.96±568731.86	17993377.85±1744848.31	16718197.07±342690.26	20927126.27±582953.25
299	3-Epiursolic Acid	C30H48O3	8710043.33±810636.26	79665437.79±7772602.07	418833.57±226592.18	19085751.48±1405097.85
300	Andrograpanin	C20H30O3	61859384.1±1037761.41	59817000.78±908466.16	51482571.13±6697631.5	26423078.28±823085.04
301	Nardosinone	C15H22O3	207489240.23±21602094.32	352660288.87±13049872.7	181663030.53±3007408.22	201973708.23±3682612.93
302	Isocurcumenol	C15H22O2	78019967.4±4223179.79	54981731.05±6642766.07	62397486.67±5483413.53	48530367.92±2947862.81
303	Rupestonic acid	C15H20O3	210749236.93±2346084.94	248464761.59±2575765.52	313383870.13±80484118.47	74068916.3±496425.54
304	(Z)-Guggulsterone	C21H28O2	7701890.76±284260.87	6063617.18±841692.61	5882079.08±1286190.72	2390586.54±376888.53
305	Artemisinin	C15H22O5	91411781.77±1204060.96	120822673.71±2440744.33	132546602.3±1281328.76	102632689.13±1036139.58
306	Yibeissine	C27H41NO4	968141960.43±21454975.12	904363945.28±24683381.27	1325743178.52±35609087.24	404598212.49±16506295.91
307	Geniposide	C17H24O10	24352613.23±1399412.17	27973395.35±649463.46	12275048.55±381039.33	1508451.74±93500.07
308	Steviol	C20H30O3	19205899.7±4140891.46	24987142.86±861661.54	17321343.73±4449717.22	8593885.29±586037.45
309	Manool	C20H34O	16788672.86±799601.65	112443092.79±1662470.5	4902588.04±280290.69	612125.89±428610
310	Wilforlide A	C30H46O3	876633.02±663792.19	2602408.42±186981.45	1389295.51±111651.31	10739713.14±906661.08
311	Perillyl alcohol	C10H16O	157303173.85±41651324.98	124302445.15±344396.54	140528050.62±1540171.57	88929556.14±559387.34
312	Epiandrosterone	C19H30O2	24103626.41±293982.4	42778664.81±922466.86	43419729.77±1589349.05	19210653.02±970739.7
313	Prostaglandin E1	C20H34O5	9558197.6±1021754.84	10781636.51±1395999.81	15089915.45±294772.86	4788569.14±285380.18
314	Adrenosterone	C19H24O3	5928889.27±425251.52	5525177.97±81467.42	7720400.22±42196.5	2616159.05±208300.25
315	Isoalantolactone	C15H20O2	13029999.75±522480.78	24015067.1±365778.41	11876679.93±392222.3	13799884.54±123657.87
316	Guaiazulene	C15H18	61627069.47±2433488.04	43917001.57±391007.46	50387266.73±875910.73	22270566.33±132465.38
317	1-Monomyristin	C17H34O4	81020330.76±2709219.33	77267566.65±7046641.03	83925616.8±4282161.19	107706155.85±1466866.55
318	Monoolein	C21H40O4	123078261.88±1983460.48	129176069.3±586461.9	71846620.7±2722584.7	79002140.81±3329414.45
319	Dehydroabietic acid	C20H28O2	3900651.21±543891.89	9416333.77±396092.09	13385210.04±541107.12	19875061.6±713678.94
320	Oleanonic acid	C30H46O3	2481990.42±94417.17	4358642.51±218848.51	600407.68±162651.7	13830555.86±686637.58
321	Curcumenone	C15H22O2	440829428.61±7640913.44	208054683.61±2675155.74	624832379.8±12207887.06	186259014.66±4171295.28
322	Methyl linoleate	C19H34O2	1303671785.86±17442888.45	1920553271±54327761.42	742242291.56±3100318.34	131581241.87±5904772.99
323	Pomolic acid	C30H48O4	556491.35±115820.61	6674860.3±201096.58	961602.67±777624.29	31545913.11±135772
324	Spathulenol	C15H24O	6063195.76±265311.17	4465953.53±1302732.5	6485173.43±1205293.58	5776483.83±432483.23
325	Methyl pentadecanoate	C16H32O2	4814857.94±400795.33	5381577.95±309509.54	4638782.27±956951.3	4244855.38±1212650.64
326	cis-11-Eicosenoic acid	C20H38O2	41747536.37±1990515.47	44222896.85±1084759.62	54713039.78±1478019.43	54814552.82±1605947.02
327	alpha-Linolenic acid	C18H30O2	431114551.23±33376878.49	450195656.93±21136090.11	481865655.28±40595764.63	256835019.6±8535666.22
328	Ricinoleic acid	C18H34O3	17552647.59±431624.92	16623251.59±433006.05	18194866.89±555837.94	22409823.28±284431.21
329	trans-7-Nonadecenoic acid	C19H36O2	1516471.09±174129.97	743007.47±232143.18	1577910.37±160645.72	1533457.49±210024.74
330	cis-11,14-Eicosadienoic acid	C20H36O2	9820491.37±332061.58	11619845.19±167819.54	11154016.89±273053.04	9890939.14±466585.39
331	3b-hydroxy-5-cholenoic acid	C24H38O3	3373142.5±495293.43	1723252.75±585490.32	1225344.38±750080.69	2130867.52±1010250.67
332	Methyl dihydrojasmonate	C13H22O3	286509649.43±10436212.91	373543481.04±14333820.27	257427684.38±4579032.7	139365801.48±3889747.05
333	Maslinic acid	C30H48O4	826770.94±196181.46	6110347.01±311070.45	141450.06±69706.51	3904067.93±357172.78
334	Oleamide	C18H35NO	22440048392.28±502232270.44	21385421978.12±397902107.57	23778901390.1±521293405.27	29461382211.24±22374867.22
335	Linoleic acid amide	C18H33NO	10060687555.45±100478147.67	9539341576.26±235342180.85	12303781032.9±671971773.22	14316746580.1±459047331.61
336	Turanose	C12H22O11	206635421.6±12332009.58	1391936194.03±38893599.91	263647197.53±64286540.36	956229375.49±174083696.05
337	gamma-Linolenic acid	C18H30O2	56768884.2±1137794.56	35709890.29±1249230.2	47193797.73±2182120.35	23983538.58±1020512.76
338	Myristoleic acid	C14H26O2	8331105.85±921997.24	6793025.27±1093695.32	5301151.95±483775.27	12478543.15±763398.22
339	Methyl palmitoleate	C17H32O2	5378301.57±528859.52	6065064.92±570516.65	5287894.91±506081.65	5811328.1±897544.48
340	Cedryl acetate	C17H28O2	2212484.69±58292.19	1720193.13±98332.72	2088130.22±72748.52	1243664.59±32130.6
341	Polygalic acid	C29H44O6	5376193.86±43785.71	9758464.75±1659993.13	693289.22±94530.57	6024290.61±869469.38
342	Podecdysone B	C27H42O6	13335257.94±306002.05	4757892.68±328427.06	6223762.53±698515.08	6764429.24±49390.45
343	Daucosterol	C35H60O6	173981060.7±10224641.11	148111894.43±14151358.36	173251147.56±17902085.95	246683177.67±27388259.67
344	Cuminaldehyde	C10H12O	41513006.73±1430361.66	48506144.68±1059882.17	41947415.12±1533186.56	22857169.95±3217684.38
345	Fucosterol	C29H48O	15980767.95±2037438.33	14008059.79±1488638.28	16680423.71±2382752	22026313.58±151289
346	Linalyl acetate	C12H20O2	3616752.53±368792.25	1588538.83±293623.76	1747592.48±620439.57	6262115.27±1920339.39
347	Ethyl linolenate	C20H34O2	6998169.33±46089.62	7131007.67±212699.72	1736517.42±182710.58	1252252.26±41246.11
348	cis-4,7,10,13,16-Docosapentaenoic acid	C22H34O2	569092.95±99410.69	422927.69±61440.24	736787.69±52548.92	128894.11±52373.73
349	3-hydroxy-3-methylglutarate	C6H10O5	38411602.3±2360102.58	38157036.84±2745686.71	32319332.8±4000730.64	63931745.1±2303862.24
350	cis-11,14,17-Eicosatrienoic acid	C20H34O2	3447350.25±119043.87	4287019.26±212649.25	745915.64±300668	608530.43±42277.4
351	LysoPC(15:0/0:0)	C23H48NO7P	4942842.43±70788.39	7009007.52±493915.19	5888346.06±302332.68	27176453.73±2883794.83
352	PC(18:1(12Z)-O(9S,10R)/14:0)	C40H76NO9P	7876918.63±644921.73	4346242.81±475758.58	3606639.93±79964.99	2845935.82±328440.82
353	(Z)-3-(1-Formyl-1-propenyl)pentanedioic acid	C9H12O5	2482033643.82±37519822.06	1805645480.9±151625282.06	3643082639.83±24739275.93	2037101062.27±47655198.52
354	Gibberellin A126	C19H22O6	5827183.81±424614.9	3840996.18±132756.36	597471.31±290726.38	319159.18±83544.46
355	LysoPC(18:3(6Z,9Z,12Z)/0:0)	C26H48NO7P	2448047.19±281453.29	8648613.59±174537.73	2014400±97038.14	8557303.87±404183.12
356	7-Methyldodecanoylcarnitine	C20H39NO4	7173653.54±1301092.05	4942958.89±1298796.84	5017679.78±1606930.17	2397122.73±225490.08
357	PC(14:1(9Z)/20:2(11Z,14Z))	C42H78NO8P	22826222.25±4715035.16	35202418.09±29201780.49	15668576.61±346685.95	76967845.39±33640298.89
358	Methyl decanoate	C11H22O2	903804.74±395530.41	1644685.48±351086.59	739880.15±194200.62	1250879±15577.39
359	Apocarotenal	C30H40O	16779129.24±528290.79	26155398.38±567685.03	8775689.72±262062.68	1345442.15±155153.16
360	PC(14:1(9Z)/22:4(7Z,10Z,13Z,16Z))	C44H78NO8P	27450281.83±4095474.97	55674747.81±55248355.33	20762986.6±907883.75	83989627.67±52769431.65
361	Methyl (E)-2-dodecenoate	C13H24O2	14122983.23±2467284.87	18374319.5±2813440.56	11532268.43±2796436.5	6234712.79±984659.05
362	Palmitic amide	C16H33NO	6634949.23±1389779.02	6107905.74±430720.65	6067618.91±309006.27	8718240.26±215830.19
363	MG(20:2(11Z,14Z)/0:0/0:0)	C23H42O4	9432011.35±408693.84	8099505.23±687191.22	10699242.09±276166.59	5054987.54±702049.37
364	2-Gonen	C17H26	4770638.96±467757.32	4632800.36±503289.23	3883419.15±1098891.06	1729871.07±84130.43
365	1-O-Palmitoyl-2-O-linoleoyl-D-glycerol	C37H68O5	351376335.96±2764026.98	130944020.96±1251817.35	242543724.53±75172732.48	471123496.77±27932899.94
366	LysoPC(18:1(9Z)/0:0)	C26H52NO7P	2137853.84±250558.55	4923502.41±754469.41	811295.54±288877.62	16842483.44±442205.71
367	10'-Apo-beta-carotenal	C27H36O	82333378.98±3822912.98	66651699.29±2554871.46	57203851.24±405244.19	14307881.76±455083.5
368	DG(18:2(9Z,12Z)/16:0/0:0)	C37H68O5	13066705.28±844588.22	13110776.77±2714118.59	11375053.56±2303382.91	22079484.81±2189855.04
369	MG(P-18:0/0:0/0:0)	C21H42O3	3105051.25±12652.58	3827365.62±136056.31	2728375±20978.47	2697888.94±108404.04
370	p-Menth-3-ene-3-thiol	C10H18S	123458.17±73148.86	118894.96±54103.03	214688.1±71169.69	566716.15±78711.31
371	Dibutyl adipate	C14H26O4	8949487.01±1311775.48	7940353.04±898010.24	10544899.63±745610.05	17348789.05±2960698.95
372	(Z)-5,8,11-trihydroxyoctadec-9-enoic acid	C18H34O5	410285316.7±19460553.56	509179474.11±10514404.77	571214283.21±15880087.09	933554819.55±29962025.16
373	NEROL	C10H18O	47501385±593718.5	42895927.16±3531890.31	63923493.92±850872.07	83647411.58±1739783.79
374	Lagochilin	C20H36O5	19345123.08±872547.01	76795246.79±1537050.54	41711163.22±1121262.88	15636783.71±974752.97
375	(Z)-2-octylpent-2-enedioic acid	C13H22O4	60007488.23±8581252.99	44743695.81±2065257.62	74733952.98±1797246.94	52870261.21±1147487.61
376	(2E,4E,12Z)-N-(2-methylpropyl)octadeca-2,4,12-trienamide	C22H39NO	12444626.05±87514.3	10763457.27±565049.29	5533480.21±57505.82	8432901.65±184829.16
377	Testosterone propionate	C22H32O3	39880644.99±501754.56	33347084.68±300014.7	27034866.78±307848.49	15351891.04±106262.39
378	Danazol	C22H27NO2	3451026.3±277664.64	4635093.47±294147.2	3839228.22±252538.43	1164794.2±200932.57
379	Testosterone	C19H28O2	19756559.21±1135473.99	18011254.69±2981588.98	15100655.37±530762.17	4806875.64±347020.32
380	17alpha-Methyltestosterone	C20H30O2	470669.27±336447.72	3608231.19±588371.61	7725876.59±1940508.77	7936817.43±1827166.68
381	Exemestane	C20H24O2	326433.1±116513.46	197097.24±48500.66	153321.88±61500.57	542640.88±53435.57
382	2-Oleoyl-sn-glycero-3-phosphocholine	C26H52NO7P	12453437.02±622115.08	24313927.55±1825959.88	6738519.59±409416.9	77937403.7±9981077.69
383	2-linoleoyllysophosphatidylcholine	C26H50NO7P	77303615.7±1818795.01	127042198.18±1700955.05	42999225.76±1434586.89	219404280.93±4316912.79
384	LysoPE(0:0/16:0)	C21H44NO7P	35514837.33±2071214.2	28709734.1±2554827.73	16826701.7±2396788.61	99736040.36±3138488.68
385	Terminaline	C23H41NO2	4165467.9±161384.18	3211929.75±171368.35	3841021.71±415774.61	608217.25±118905.02
386	2-Linoleoyl Glycerol	C21H38O4	4338356233.56±195601226.33	4404317176.34±105540197.53	3714802045.24±172137489.89	1523165329.84±21113350.39
387	1,3-dihydroxypropan-2-yl (9E,12E,15E)-octadeca-9,12,15-trienoate	C21H36O4	1672660469.65±45731720.95	2433695747.7±87474306.16	2081642805.24±60270019.4	401562273.55±18126554.27
388	(13S,14S)-epoxymaresin	C22H30O3	143350476.3±1648121.52	174946246.82±3889727.5	99890915.11±1311234.22	46483829.38±17323286.48
389	6E-Geranylgeraniol-19-oic acid-1-O-methyl ether	C21H34O3	240925813.34±27056149.45	352959232.32±10810242.55	275301837.91±6890625.14	60275818.29±2191224.2
390	fusicocca-1,10(14)-diene-16-(hydroxymethyl)-3,8beta-diol	C21H34O3	5233610.87±597431.13	1808599.62±472953.96	13280945.56±723151.97	13278203.94±821926.8
391	(9Z,12Z,15Z)-(7S,8S)-Dihydroxyoctadeca-9,12,15-trienoic acid	C18H30O4	19945636.09±498285.5	37161852.49±3596463.38	42762216.44±461810.9	47193701.07±2153245.8
392	(11R)-Hydroxy-6(Z),9(Z),12(Z)-octadecatrienoic acid	C18H30O3	258713208.71±3015962.55	386695883.31±12685136.56	763926653.32±15406788.4	670127852.07±7894754.88
393	Methyl alpha-Eleostearate	C19H32O2	668887692.59±6135507.94	531438202.2±15767168.27	635019010.52±9989749.07	327442642.04±3662974.81
394	9,10-EOT	C18H28O3	118845446.47±11346904.34	216282355.78±5521137.79	237219933.4±2790535.33	268796247.48±11842373.05
395	12-OPDA	C18H28O3	74394309.22±7783546.3	143915886.78±2702151.09	253103845.06±1383644.32	155744983.84±40278475.76
396	Stearidonic acid	C18H28O2	129542082.61±923052.44	188327146.94±6467111.12	361860159.65±8265179.08	319307954.07±1769717.04
397	Kaurane	C20H34	7174794.68±318425	7113919.47±142742.13	9231933.47±660698.63	9321741.12±359220.16
398	(Z)-Octadec-12-ene-8,10-diynoic acid	C18H26O2	166770447.01±983400.96	251015682.86±3398983.02	151350334.98±1233209.45	83914804.84±1184087.03
399	13-Apo-beta-carotenone	C18H26O	12751997.04±371646.07	19386746.41±419101.77	15200789.46±367963.39	24043952.77±373824.04
400	(+/-)-6-Hydroxy-3-oxo-alpha-ionone	C13H18O3	82104876.72±6701585.49	67707226.37±5944772.86	92259221.73±12252973.21	80380709.54±1468724.46
401	Geijeren	C12H18	31971477.77±458370.52	32427662.07±747148.1	27574491.33±4564990.71	13782303.27±2225397.72
402	4,4-Difluoropregn-5-ene-3,20-dione	C21H28F2O2	18220140.19±690517.77	15492497.77±393792.83	21400868.96±237902.07	21306204.39±372045.08
403	Dinor-PGF2alpha	C18H30O5	4897556.45±119404.17	3813992.75±436858.54	3357703.52±315303.22	5267490.34±139463.17
404	Hynapene A	C18H28O5	1631353.15±148971.03	1273747.66±103196.43	1110543.42±224169.85	1645885.31±283047.06
405	Methyl (10E,12Z,15Z)-9-hydroxyoctadeca-10,12,15-trienoate	C19H32O3	294266957.43±1995705.91	263739147.17±6803196	260999034.89±3193089.38	113670363.93±1922492.86
406	Callyspongenol A	C22H28O	703031.37±100745.92	216803.36±99811.75	693220.11±99567.2	285356.97±137103.56
407	Methyl haplodesertoate	C19H30O3	22085214.87±9598395.1	63195057.06±3936985.38	54578045.05±1126196.77	25491149.33±2948766.95
408	Callyspongenol B	C22H26O	1269455.49±284544.09	2057557.71±462122.01	673781.32±106150.07	134080.22±133463.79
409	13-OxoODE	C18H30O3	177348955.4±12776790.64	171783253.53±2696187.27	196331968.86±15878487.36	207231641.37±15601035.48
410	Tuberatolide A	C18H26O3	71328027.3±1446575.06	104207480.99±2637616.1	61704102.17±783517.78	33977972.22±351624.46
411	11Z-3,4-didehydro-retinol	C20H28O	2045449.62±195417.33	2650138.72±265643.46	13000557.82±446766.86	2302187.31±265818.04
412	6Z,8E,10E,12Z-Octadecatetraenoic acid	C18H28O2	153328474.78±4611618.64	202169136.01±6322863.31	200706202.72±3643871.04	372189384.11±7429050.2
413	Cinmethylin	C18H26O2	98315287.34±2761835.87	180118393.61±3401956.73	203579228.68±4494642.52	228468736.52±6922503.08
414	Farnesyl acetate	C17H28O2	2348448.99±355123.19	3836367.18±381968.32	4440920.55±271177.21	5466869.55±504092.39
415	(E)-3,7-Dimethyl-2,6-octadienyl ester 4-methyl-pentanoic acid	C16H28O2	10340753.78±144304.61	9972830.21±589456.05	8028578.57±202131.36	13724329.04±1049007.7
416	(S)-Panaxjapyne A	C17H26O	1945762.17±300652.86	3020020.18±173105.72	3401970.31±131533.87	4025054.95±368850.09
417	9-Peroxy-5,6E-dehydro-6,7-dihydrogeranyl acetate	C12H20O4	9008675.81±1114668.82	11105641.56±437946.78	9761442.76±799904.5	5679455.64±1111879.4
418	Plastoquinone-1	C13H16O2	13760358.06±1291038.87	10422335.8±802972.21	26973387.29±10379392.37	10549762.15±488700.16
419	Geranylacetone	C13H22O	13313503.49±482174.24	14766133.95±1726400.23	16049072.33±2811509.56	12163533.46±3208337.27
420	Senedigitalene	C14H22	4328273.75±1099001.54	15013288.73±909930.41	3996909.37±498482.01	30245017.92±663912.22
421	(R)-1-Methyl-4-(1-methyl-5-hexenyl)-benzene	C14H20	19078419.1±632919.84	19613992.53±1243468.33	20035985.01±749246	15927968.85±1138417.77
422	3,6-Dihydrochamazulene	C14H18	14137254.81±730287.21	10556411.23±705396.11	11251727.66±558859.78	7443129.16±427149.05
423	[R-(E)]-4-(4-Methyl-3-cyclohexen-1-yl)-3-penten-2-one	C12H18O	14045573.8±1373575.75	11741803.23±363920.48	11378717.71±1573282.29	13742136.87±787175.7
424	(E)-Lyratic acid	C10H14O2	1310803272.54±58162717.36	1164455508.65±166155430.68	1282564815.35±12164207.2	493978105.03±87531854.33
425	Hypochoeroside K	C21H34O7	51863606.43±1001557.01	54772808.28±609655.58	23116397.87±382474.9	34380223.66±295322.36
426	MG(18:2(9Z,12Z)/0:0/0:0)[rac]	C21H38O4	25449494.39±1313532.26	41026262.15±1732739.65	19882140.26±713400.3	24357727.39±1012108.1
427	Aggreceride C	C20H40O4	8458828.44±317676.73	9521665.36±767262.06	8300675.53±184579.69	8791346.75±162377.02
428	9-OxoOTrE	C18H28O3	39100858.11±10197543.25	69700190.97±12217819.35	50723371.44±999330.44	49051933.01±14549679.52
429	Axerophthene	C20H30	1985039.41±79843.89	2273238.88±111827.21	420486.91±129429.76	328898.39±83448.92
430	1beta-Hydroxy-11-epi-colartrin	C15H24O4	8326413.75±416491.59	22654040.91±3144147.59	27929872.73±121890.82	7779493.65±997570.33
431	Heptadecatrienal	C17H28O	15214811.81±447573.95	14057501.16±393146.12	14743792.8±1025546.53	5496435.4±791170.81
432	(+)-Vulgraon B	C16H24	8415602.91±237156.98	8218417.94±1341350.15	9422718.35±428816.28	9600343.53±424618.7
433	Tectoionol B	C13H24O2	4942913.37±652992.75	6138396.1±3273025.14	9299325.93±4308293.71	6973810.55±723827.5
434	7-Oxo-11-dodecenoic acid	C12H20O3	144597244.62±5596645.67	197912628.66±3245161.57	183309742.46±3466274.69	342359921.4±21046450.63
435	beta-Ionone	C13H20O	21411198.18±153093.37	16605707.94±717127.09	16142004.54±625517.3	24411183.58±1404986.37
436	(Z)-Isogeranic acid	C10H16O2	32392038.02±1792668.23	30957926.76±1793544.31	28782545.02±1569165.08	38632809.63±31857.11
437	beta-fenchocamphorone	C11H18O	13078812.99±4243775.3	15801445.35±3645755.84	8148379.09±471489.62	5665882.14±1010004.23
438	(2E)-2,6-Dimethyl-2,5-heptadienoic acid	C9H14O2	59099836.3±2063190.68	54188191.33±8992912.39	57729925.54±4523501.97	38660272.86±845949.88
439	(+)-Sabinone	C10H14O	49182848.72±14752624.82	80891661.39±183981.79	64744069.66±2902939.74	34813885.55±2042718.72
440	Plastoquinol-1	C13H18O2	22697276.47±502243.07	27435624.83±492818.89	15738826.84±904408.66	8061962.8±1419572.95
441	Ieodomycin A	C13H22O4	2942144.26±123918.84	4405707.85±736788.98	3537003.26±271333.29	687501.48±52747.29
442	Clathrin B	C19H26O	4122060.64±402449.82	3159321.35±692136.08	3097790.8±200467.49	1177872.49±114544.15
443	Creoside II	C14H26O7	1952743.1±256339.74	10582494.4±137371.96	810701.39±234510.71	17468858±710582.62
444	(plusmn)9-HpODE	C18H32O4	25718651.76±4732502.61	27734213.19±5452599.32	22082487.87±429933.94	61161602.53±965068.78
445	(plusmn)12,13-DiHOME	C18H34O4	3641463.12±432284.38	3641128.02±218790.62	1294373±302839.01	11862849.95±1950784.2
446	12alpha-Methylpregna-4,9(11)-diene-3,20-dione	C22H30O2	82204753.59±1014904.05	70342501.12±538677.24	56999755.61±1523447.45	31591941.78±469426.29
447	Deoxycorticosterone	C21H30O3	7292633.45±161558.53	7693203.04±566611.97	5854055.75±1880422.37	1483607±343115.2
448	Quinestrol	C25H32O2	47500326.6±1048527.83	60038227.17±2797917.76	106140399.92±2437758.53	16678256.48±136514.59
449	7,8-Didehydro-beta-micropteroxanthin	C27H38O2	4311224793.77±109463792.27	3410649428.75±65279905.73	3158509292.19±19972653.1	787348543.53±5247922.28
450	alpha-Phocaecholic acid	C24H40O6	10761091.29±735832.84	4945598.29±547643.39	8195877.39±369809.95	6948913.68±478945.68
451	9-Oxo-10,12-octadecadienoic acid	C18H30O3	432880263.29±13764767.21	574533888.45±14715696.98	561524326.74±8606096.73	1062560737.17±14373485.38
452	(E)-4,8-Dimethyl-1,3,7-nonatriene	C11H18	23854637.51±531974.65	20548770.89±102288.36	25929249.52±754496.22	14430501.36±391167.28
453	Gallicynoic acid C	C16H26O4	2223123.96±245408.64	3441051.31±92661.35	2921080.89±512178.18	766088.97±131397.86
454	Flumethasone	C22H28F2O5	201157350.35±6180882.73	299932278.13±7411751.78	198279374.7±5946246.66	92236306.82±1624567.53
455	Isoamyl laurate	C17H34O2	355763391.34±21632948.6	854724522.54±47810897.06	249872505.35±13238897.93	48837990.07±8362577.16
456	Chokol F	C14H24O3	15900421.96±5804626.2	10549295.96±57034.91	9806099.08±623526.87	9195127.09±298201.13
457	Soyacerebroside I	C40H75NO9	126109245.38±3040476.75	140745616.56±25299905.95	135111166.16±13832443.27	189880025.62±44597866.62
458	1-18:3-lysoPC	C26H48NO7P	5324559.98±1272902.72	18368030.08±1654949.18	4174554.29±284624.45	12167885.24±478871.51
459	Sammangaoside B	C19H34O8	7510597.44±130985.77	7836031.78±643585.6	9587953.91±577671.7	5109531.19±394212.67
460	(+)-trans-alpha-Irone	C14H22O	13501636.46±348197.23	10702924.13±449777.51	11614632.33±41195.37	12708180.11±857459.93
461	Glycidyl stearate	C21H40O3	387656568.39±21248529.4	452763458.45±6700161.62	393662677.35±7915603.36	501184398.41±8362706.2
462	Trigonosin A	C34H38O9	4212468.87±199194.65	3870112.19±299810.99	2286640.1±235822	152700.67±116686.17
463	Yadanziolide S	C20H28O9	15345660.29±432210.51	13238697.25±440575.22	23505588.28±680006	13507222.96±364103.61
464	(6R,9R)-Roseoside	C19H30O8	18905613.29±550885.41	17559310.17±4518830.88	23371399.74±209929.47	7764176.2±215625.74
465	Sargaol	C27H38O2	205682802.29±3240701.91	179401124.66±5262887.37	556497251.55±10364890.49	49518871.9±7818330.5
466	Persicaxanthin	C25H36O3	342584735.89±68162909.28	124287316.07±3200053.56	138374823.71±102211344.8	54943731.75±721517.58
467	Jaspaquinol	C26H38O2	1571619.55±459975.86	2955671.89±118397.37	312156.82±66817.16	360541.07±282246.13
468	12-O-deacetyl-19-O-methyl-12-epi-deoxoscalarin	C26H42O3	10530043.6±251261.1	10580907.03±897515.05	13633387.42±773153.4	2393785.44±266738.95
469	2alpha,3alpha-(Difluoromethylene)-5alpha-androstan-17beta-ol acetate	C22H32F2O2	485538043.2±21633841.14	724972399.92±10573025.48	972990036.29±10312719.47	763985939.23±18736167.51
470	11,15-Epoxy-3(20)-phytene-1,2-diol	C20H38O3	6184146.3±313224.15	5312648.89±453936.41	5710601.59±306295.83	6761090.88±818335.84
471	9,10-DHOME	C18H34O4	9151469.86±309920.84	7987777.18±1673487.68	7964926.02±2548813.57	6744558.13±86574.57
472	(7S,8S)-DiHODE	C18H32O4	40949539.95±681635.26	51440553.34±1250448.18	56708841.33±1633445.54	96848532.22±1869358.96
473	12-Hydroxy-5,8,10-heptadecatrienoic acid	C17H28O3	1773481.85±295915.38	2730529.06±344521.24	2442429.01±345984.01	1018505.96±78476.03
474	d-Dethiobiotin	C10H18N2O3	20539785.09±1161957.45	13553291.07±367593.48	8033131.18±312801.82	13558250.09±566118.55
475	Strobilol C	C15H24O6	3244732.14±286946.57	2286942.22±473710.31	2243466.68±364433.85	1442181.73±350521.92
476	Barbatol	C20H36O3	2363322.39±243538.35	1342278.44±259595.42	2409296.72±286476.61	1198000.54±359832.22
477	13(R)-HODE	C18H32O3	169235123.35±8252003.03	140388800.28±16630502.65	186892883.7±2623716.34	213259714.68±13989409.07
478	Diacylglycerol(18:1/18:3)	C39H68O5	34250004.45±5302128.46	33294701.3±12185918.55	33637666.48±6069185.75	50387457.68±15457582.28
479	(Z,Z,Z)-3,6,9-Dodecatrien-1-ol	C12H20O	14307178.98±800817.25	15437213.96±6257280.48	10201526.06±867329.02	20444912.52±52330.25
480	Chamazulene	C14H16	18500008.44±582873.13	15972071.73±1507492.71	23187387.35±11381509.02	9013918.97±758585.35
481	Lactarazulene	C15H16	11440657.98±1049041.54	12896839.29±375544.81	9778689.28±195420.68	3907209.14±402372.62
482	beta-Chamigrene-10-ol	C15H24O	4333547.07±490569.51	3924578.55±741332.34	2581522.64±506749.62	3462153.49±99307.38
483	Tinocordiside	C21H32O7	50773423.43±710384.47	36443137.42±7364390.05	61414303.09±2026809.61	28342943.39±893121.58
484	Dictamnoside L	C21H34O8	10682277.08±429638.47	7099881.66±209729.13	13751100.01±67423.37	5790027.31±341346.05
485	(3S,5R,6S)-5,6-Epoxy-5,6-dihydro-3-hydroxy-8'-apo-beta,psi-carotenal	C30H40O3	14067511±597543.04	21819584.93±394090.71	1558327.92±271670.89	316369.01±177715.54
486	Cochloxanthin	C30H38O4	30449027.7±552541.92	40610234.43±393852.6	34219088.84±1145117.27	9913734.89±340603.78
487	2-Methyleneglutarate	C6H8O4	146854736.63±39236358.23	133515402.68±56559754.16	133905685.04±39185863.78	242963238.24±8159956
488	Yingzhaosu B	C15H26O3	4228382.03±336726.28	4772229.07±531613.51	4659570.59±367919.74	9625251.41±1888517.53
489	Volemolide	C22H34O3	965772.35±244440.77	299692.49±290422.63	827269.35±66119.88	312164.29±176301.28
490	4,4'-Diapolycopenedial	C30H36O2	7090081.91±1991784.16	9209277.36±383149.05	4503162.55±308739	914243.77±140801.81
491	Laurebiphenyl	C30H38O2	15790660.12±1737735.8	20654722.71±331709.19	15430051.1±505309.26	4075356.97±409469.34
492	Myltaylorione B	C30H42O2	842279907.37±23449938.02	1372223169.35±24709600.89	415920258.14±27750568.91	58710657.6±1960886.76
493	Norecasantalol	C11H18O	39168671.73±1030804.99	49447720.14±960962.61	46465581.62±1206315.98	107322011.64±25915464.87
494	Dihydrocarveyl acetate	C12H20O2	10133986.16±1123614.64	8122718.41±539194.94	7900845.52±513824.91	10588825.05±360524.61
495	Estrane	C18H30	110255194.41±5470792.21	105980007.01±3483678.72	118117389.19±6702623.15	141608872.31±3117508.06
496	Lanyuamide I	C18H31NO2	20460672.45±548524.88	28416675.26±8591467.9	23068436.7±278449.76	46930121.2±19755918.51
497	Palmitoyl N-Isopropylamide	C19H39NO	9603916.66±1517368.9	10132261.58±2058071.19	7978683.46±33673.52	14638788.92±3335965.17
498	5,6-dehydro Arachidonic Acid	C20H30O2	15161046.86±3225362.45	19891265.45±3074076.88	125727286.09±1979342.49	24373202.91±893629.47
499	(-)-(4S,5S,10R)-10,12,18-trihydroxy-7-oxo-20-norabieta-8,11,13-triene	C19H26O4	17075652.24±1415678.08	15766121.78±552435.68	19337163.5±1894295.84	8161808.71±168788.19
500	Decylubiquinol	C19H32O4	30965319.4±687742.79	23288445.53±600304.49	23408691.83±443912.45	6029096.28±2085930.34
501	6-cis-Docosenamide	C22H43NO	1681955574.23±21379934.74	1957534134.83±103593192.88	1235309315.73±27079743.99	1173462110.26±22644742.58
502	Lauroylcarnitine	C19H37NO4	151476978.44±6663460.81	271588266.47±2659127.48	305829208.78±39681547.14	123582282.55±16782163.26
503	Ferruginene B	C22H30O4	16753005.63±3519381.75	24417411.37±6118918.35	21810436.49±8101100.36	9047013.92±2339302.43
504	Hirsutalin E	C24H40O5	42141492.24±14513477.57	14413626.17±4315962.16	135468963.24±99456418.07	96890139.44±11254880.79
505	Butenoyl PAF	C28H56NO7P	1688353.77±387994.79	2008853.82±236028.83	1472124.68±223541.9	3008550.92±425150.91
506	Chlorodesmin	C28H38O9	42586869.46±2094788.64	114730170.53±1736502.05	7315773.76±354295.24	402170.16±162920.17
507	Dicranenone A	C18H24O3	22858600.29±248586.75	47519282.07±3088684.19	19914703.86±737886.5	7935153.97±503545.6
508	Gymnemagenin	C30H50O6	9481427.93±639287.69	16205939.31±564320.2	13337766.55±854048.23	33607223.83±1113659.58
509	Apo-10'-zeaxanthinal	C27H36O2	71441486.07±2839030.87	84724489.9±2069925.38	55956044.84±309927.99	15756420.89±894701.24
510	Pentalenolactone O	C15H18O6	5802526.37±484799.99	6258353.31±216264.76	5821571.2±235603.58	9035926.82±456618.46
511	Boschnialactone	C9H14O2	201239482.81±6551360.34	77426251.59±2206569.04	68158012.44±2291098.48	56612065.1±1852628.48
512	N-Isobutyl-(2E,4E)-octadecadienamide	C22H41NO	42515499.67±759276.85	40526849.7±1650418.75	22422649.41±1313553.58	27251407.62±932281.28
513	Docosanamide	C22H45NO	9546880.23±349348.36	11787836.54±1317261.33	9797904.27±1338181.89	19585761.75±1262365.38
514	LysoPC(20:2)	C28H54NO7P	865339.88±190488.06	1600273.68±87695.24	1112704.1±93007.23	3573817.07±117328.33
515	(3R)-3-hydroxy-12'-apo-beta-carotenal	C25H34O2	134833958.75±34565764.98	77722597.62±21746460.97	194674947.46±42055411.91	81148050.25±836173.41
516	9,11-methane-epoxy PGF1alpha	C21H36O4	88622918.17±28531671.08	41789243.74±4894722.6	99809059.72±26104307.66	39094597.09±1354360.55
517	Allobetonicoside	C21H30O14	11797321.6±625049.19	7874003.32±451221.9	9871061.7±373157.02	6364125.38±405789.32
518	Teuhircoside	C15H20O9	96706403.45±12550223.76	344440174.25±65508576.55	139702572.38±3397188.17	78806183.57±20672325.88
519	Officinoic acid A	C20H36O4	37714649.82±823255.27	38290592.75±5930348.39	33917062.19±642325.62	20530417.47±12787588.69
520	Dehydrofalcarinol	C17H22O	12284478.65±644297.37	8602311.82±521897.2	9693625.27±387699.05	4047082.72±197183.2
521	9-Oxononanoic acid	C9H16O3	10356325.96±765326.53	9819269.12±422211.04	8735700.26±1081320.45	9500206.22±702621.89
522	3beta-Acetoxy-1beta,11alpha-epidioxy-12-ursene	C32H50O4	1113067.05±123393.05	19700893.41±412652.97	770587.22±60999.01	766939.77±92272.98
523	Citronellyl acetate	C12H22O2	25849724.55±7120577.83	25513828.25±1755761.71	23620661.19±7879726.83	21756930.95±2718178.36
524	Epoxycladine B	C24H38O8	6298196.06±382940.14	5154548.87±238195.24	5238574.83±437975.89	4024475.98±284440.29
525	1-O-Oleyl LPA	C21H43O6P	16976272.68±961852.36	10600840.92±508236.51	14636920.21±687253.89	12764780.66±1154784.83
526	10-nitro-9E-octadecenoic acid	C18H33NO4	27964601.3±1165213.64	67559773.93±778233.55	133964009.98±2449895.05	64702129.02±2936106.79
527	24-Methylenepollinastanone	C29H46O	491760.09±102226.34	10905682.29±827806.66	348806.99±253496.17	1376746.06±365818.35
528	Heptanoylcarnitine	C14H27NO4	2600246.64±508851.29	2000063.75±216562.24	936944.11±151843.56	5751546.7±396005.35
529	O-[(5Z)-dodecenoyl]carnitine	C19H35NO4	12444512±255861	41014848.26±337082.26	30700312.21±1172982.83	10960666.74±2519824.17
530	3-hydroxylauroylcarnitine	C19H37NO5	13645569.49±543895.28	41284050.3±1072209.99	44895533.83±457911.83	21877204.92±453536.91
531	(1R)-2-Oxo-3,4-dehydroneomajucin	C15H16O7	331752575.24±11893894.36	919739197.16±1896212.93	59031857.51±1294441.95	3521127.4±729608.98
532	4,8 dimethylnonanoyl carnitine	C18H35NO4	22376675.21±2210234.84	28080708.55±782924.03	32043031.7±826227.93	53259383.33±1532519.57
533	(+)-N-Deoxymilitarinone A	C26H37NO5	10090319.86±1033622.74	12388802.13±552239.43	14086471.38±1116273.75	2791778.07±316235.26
534	14-Acetoxy-3-oxofloridanolide	C17H24O8	403644.99±156151.08	327974.22±80621.47	220329.99±66060.47	359556.21±13783.94
535	Allamandin	C15H16O7	165995974.6±37275168.95	480156400.19±8581137.61	229721548.58±9458814.21	171456473.24±1279303.01
536	4,5-Dihydromelampodin B	C17H20O7	2809289±714245.72	5725056.51±409563.24	5671243.74±389836.84	3772396.11±61788.04
537	1-Acetoxy-7-hydroperoxy-3,7-dimethyl-2E,5E-octadien-4-one	C12H18O5	15616021.91±1279317.01	17438464.67±2271354.96	9288327.63±150155.42	9293047.23±71351.05
538	Rumphellolide A	C15H24O3	26593138.3±536264.28	28666184.27±1078168.42	23881943.62±2529637.35	13533060.84±720516.16
539	Gardendiol	C10H14O4	37600838.19±1257894.74	36695344.09±11549726.31	49345769.68±764479.03	28466711.48±728582.4
540	(plusmn)13-Azaprostanoic acid	C19H37NO2	1137937427.04±10728870.26	1445998101.63±51258410.37	708337606.13±29800940.81	160868802.24±4441766.05
541	Aeginetin	C25H36O4	56865778.64±1498735	35482413.14±6296276.68	30652084.24±891031.92	24063613.76±5382734.37
542	homo-Plakotenin	C25H34O2	104720511.58±2945701.2	62165663.07±8886767.85	34812768.87±7238023.98	22726788.46±1055569.66
543	Spiradine D	C22H29NO2	31016451.22±136329.74	40980090.41±276667.17	35181846.7±847723.29	11750944.92±602782.84
544	N-acetylsphingosine	C20H39NO3	2438585.23±882780.38	2618684.05±480550.38	1787442.18±161212.67	1794072.74±326444.02
545	Angeloylespinosanolide	C25H34O6	2198158.18±192015.22	2049036.22±42455.03	1906302.41±231175.32	2077061.92±206616.86
546	Dendroidinic acid	C25H38O4	65026713.9±1150172.72	27929329.88±890044.31	18519112.62±646286.36	10819158.56±342679.08
547	propyl linoleate	C21H38O2	14305296.21±381493.37	28393897.66±284459.07	16143097.6±111879.51	763973.14±10330.66
548	Lavandulyl isobutyrate	C14H24O2	20365629.91±5395122.81	17336790.66±3495683.7	20527918.28±9844625.94	31197877.71±2448806.28
549	12-Hydroxy-trans-nerolidol	C15H26O2	2941630.32±172580.33	2271198.15±356502.33	2157835.54±88242.59	2955343.71±293068.93
550	AT-Resolvin D1	C22H32O5	231951.97±124660.12	812882.73±332238.62	638527.18±283673.46	412638.49±147393.29
551	Lilioside B	C9H18O8	10460584.36±1605557.19	10595437.43±3215846.34	19224179.73±2372848.38	6777988.77±669378.91
552	Juniferinin	C24H32O5	8023120.06±350570.2	19314108.65±2049089.51	2502190.93±215959.14	1083887.39±359252.11
553	omega-Cycloheptanedecanoic acid	C17H32O2	39661795.71±1413219.6	65370406.75±6677195.07	25945164.47±5933078.84	26297007.88±1626493.35
554	Angeloside	C15H24O9	64406380.56±1188949.44	37046335.23±824018.59	17822758.54±420595.8	54507506.52±735187.7
555	Isolinaritriol triacetate	C26H40O6	8208653.67±1553565.79	6876493.52±387633.41	3697129.53±423989.7	2388750.33±184850.03
556	Lophanthoidin F	C24H34O7	13415183.18±1141100.82	20064890.94±10029835.22	12251647.18±245746.45	3908956.56±651264.02
557	Dieporeticanin 1	C37H66O4	72760912.84±1387114.36	34505026.22±6033912.64	62098787.21±18600862.09	135090408.84±22958272.04
558	Oleic acid methyl ester	C19H36O2	741548262.02±28709749.03	2129510611.48±92834444.17	922121203.28±24768091.16	48186401.86±4178088.92
559	Calaxin	C19H20O6	62338801.44±871371.49	35523736.14±775947.23	22645160.36±326960.96	20978454.61±384997.56
560	Dodecanamide	C12H25NO	55967352.88±1670944.73	48080753.5±2369719.71	67624862.88±801957.69	100987598.43±1290414.26
561	Pellitorine	C14H25NO	24264923.42±341067.11	24504204±308873.41	31411266.15±1646173.42	36437470.88±1028646.23
562	13(S)-HpOTrE	C18H30O4	71778770.63±18120596.46	91888221.85±5180474.01	74481056.34±2644150.17	47271112.99±828793.54
563	3alpha,6alpha-Dihydroxy-5beta-pregnan-20-one	C21H34O3	8156100.02±984598.9	10509788.78±983110.56	16419509.05±860205.82	21213169.57±1810420.92
564	(3R)-3,21-dihydroxyhenicosanoic acid	C21H42O4	844589741.69±39179279.09	992047015.33±34161275.47	806392969.84±19916486.58	1041196088.67±21239584.11
565	Nervosanin A	C21H32O6	11594124.12±566610.55	12702608.76±1181613.08	6678831.22±1852661.85	6222720.62±225026.35
566	20-hydroxy-fusarin	C22H29NO6	543203477.12±13039140.24	551172589.19±6194380.24	553095926.56±12530428.55	867834022.19±24927027.93
567	Dysolenticin B	C30H42O3	6757264.51±126626.93	11486497.56±686435.81	3653943.11±500603.38	1008917.72±32763.39
568	Menaquinone	C21H24O2	6982217.04±602565.68	9014973.72±435206.09	7314852.1±180397.7	2750168.75±712366.31
569	Aspinonediol	C9H14O3	12864110.23±2446743.92	15096326±487170.55	16937383.17±2041931.5	23324990.41±1065495.01
570	Saikogenin D	C30H48O4	4386088.07±191041.14	6708969.35±195593.45	596663.95±52789.04	27234295.6±1448537.66
571	Terminolic acid	C30H48O6	1034575.51±155714.03	3057186.55±167621.09	429127.13±146338.46	1179054.14±369738.38
572	Regaloside A	C18H24O10	25709536.19±9739829.77	20451894.56±3924109	66614714.15±12877892.32	13223015.63±2602039.33
573	Peimisine	C27H41NO3	2919259.09±1094536.6	1646448.57±410681.64	1194203.44±760720.19	1746078.89±112422.99
574	Nodosin	C20H26O6	896153.81±473187.53	2909828.49±79116.87	2359946.64±405584.89	1213060.94±55838.68
575	Periplocoside N	C27H44O6	2604764.14±39421.92	1646864.75±83522.74	1705296.56±199955.02	520404.02±205435.17
576	8-Epideoxyloganic acid	C16H24O9	11442865.62±161686.81	9638774.68±438346.09	5103997.48±577936.43	12502804.16±1816863
577	Dehydrocostus Lactone	C15H18O2	7514726.29±1934190.02	8838221.63±69521.1	11649484.5±1296451.95	2788768.4±39293.48
578	Deoxyelephantopin	C19H20O6	6812451.3±171799.23	1971059.67±170465.93	3580606.29±66949.01	8146831.33±520733.83
579	Alisol F	C30H48O5	2031668.62±145913.81	3047723.33±1451120.17	1373934.1±436992.19	9372004.66±119675.7
580	Periplogenin	C23H34O5	59586166.74±1547172.75	58048292.48±6410222.37	35279864.66±539186.2	24026087.74±1688517.6
581	Neoandrographolide	C26H40O8	2723663.06±148736.26	840532.28±426576.54	4779523.48±103335.9	2825124.39±302426.49
582	Anisatin	C15H20O8	6196865.96±459871.51	6189386.36±2461751.87	1421951±409220.69	2401386.86±2673481.24
583	Songorine	C22H31NO3	3321128.56±152386.41	3742489.05±79808.83	3429552.67±87470.3	501591.45±525498.02
584	Demethoxydeacetoxypseudolaric acid B	C20H24O7	50966656.69±785848.41	20188804.93±410177.49	32087985.51±685435.58	66960069.84±877466.7
585	Regaloside H	C18H24O10	379859616.49±23881685.42	249843140.46±16503893.83	329885762.93±7575298.46	168265034.45±27876595.75
586	Ganoderiol F	C30H46O3	876782.87±211806.95	7617603.58±512648.12	203388.8±34518.97	5076923.16±300152.99
587	Lucideric acid A	C27H38O6	1867707.25±498440.44	1732831.5±481840.2	1210563.53±82635.96	646693.31±43374.31
588	Lupenone	C30H48O	116546.43±44998.1	763390.93±22673.5	124782.67±86699.25	374127.5±18666.26
589	Jervine	C27H39NO3	36924812.58±1431551.68	44534027.59±389226.33	56558017.73±2066409.96	10347806.53±268702.06
590	4-Hydroxynonenal	C9H16O2	5471108.18±457761.77	8764852.85±615517.93	4038685.43±484857.71	2438833.09±204162.8
591	Costunolide	C15H20O2	2817006.71±209125.71	1411556.18±143858.61	3015064.02±421388.9	3937586.54±906671.08
592	Crustecdysone	C27H44O7	1439491.81±31951	306117.45±136015.33	1479904.16±100645.3	459652.19±77721.7
593	Ginkgolide A	C20H24O9	19630360.38±669104.88	15730434.07±5647065.78	2797096.18±830705.83	13546240.49±656980.88
594	Monotropein	C16H22O11	9872415.48±166135.17	9228616.59±210539.5	32457056.7±525737.99	14651100.51±472491.55
595	cis-Vaccenic acid	C18H34O2	312286165.75±50876630.41	459915826.62±70881298.09	438479694.68±71351466.38	276418150.73±54965766.9
596	Tetradecanoylcarnitine	C21H42NO4	1197327596.07±129915677	900603737.32±450650269.03	1168169451.02±54142560.67	265950565.48±12304221.48
597	PC(20:4(5Z,8Z,11Z,14Z)-OH(18R)/17:0)	C45H82NO9P	8291127.46±1133813.08	9659502.73±2347291.79	5841299.73±2243761.5	8239421.13±6200548.15
598	PE(18:2(9Z,12Z)/15:0)	C38H72NO8P	11918778.11±411437.21	39180994.8±2548503.52	8302742.04±780317.26	10884921.28±2631155.02
599	PC(16:0/14:1(9Z))	C38H74NO8P	54942876.37±1166574.68	52635514.7±7795285.31	33996542.42±2038623.61	32338601.04±2376675.39
600	6-Hydroxydodecanoylcarnitine	C19H37NO5	370644.61±59291.59	1708230.23±241730.54	127557.94±69853.46	396120.34±66062.25
601	PC(18:3(10,12,15)-OH(9)/17:0)	C43H80NO9P	43483042.58±285076.76	40257248.45±1614174.32	13676058.26±514245.44	22620166±830417.66
602	6-Hydroxyoctanoylcarnitine	C15H29NO5	5298637.91±487281.52	5373450.43±385666.57	8968505.19±7546816.07	6296459.23±524657.36
603	Cholyltyrosine	C33H49NO7	28007531.4±2388339.57	78484840.36±2576715.88	20789665.4±605369.43	6838613.58±1090101
604	PE(20:2(11Z,14Z)/20:2(11Z,14Z))	C45H82NO8P	103026886.91±2718088.28	126685151.61±27489091.6	88400353.63±6554806.34	146446340.13±64938575.35
605	LysoPE(16:1(9Z)/0:0)	C21H42NO7P	6986863.39±2816422.7	23559035.85±847339.04	8511663.36±2909947.3	315512.53±119311.98
606	PC(14:1(9Z)/18:1(11Z))	C40H76NO8P	129161798.24±239928.56	235129120.66±11967460.6	159352389.88±2325074.53	99926834.16±6693501.68
607	MG(0:0/15:0/0:0)	C18H36O4	11261569.35±1591449.56	12168903.97±537442.1	12782980.96±2046995.23	9920394.07±382493.86
608	Oryzanol	C40H58O4	12271513.66±207280.85	21696066.08±1462995.38	12376151.56±331928.11	3113838.76±217077.17
609	MG(0:0/20:3(5Z,8Z,11Z)/0:0)	C23H40O4	6754518.02±501984.11	7536802.04±930513.91	11458562.91±241590.77	1693290.61±459750.32
610	Tetrahydropersin	C23H44O4	8249862.99±424823.58	3111646.55±74001.67	8031799.27±115429.12	3904355.94±339999.98
611	PE(20:3(5Z,8Z,11Z)/20:3(8Z,11Z,14Z))	C45H78NO8P	6961977.88±167868.91	8672618.27±750921.08	9327261.69±1275963.11	6871602.42±1408446.63
612	Melleolide	C23H28O6	1204140.8±79519.8	1545792.02±366589.38	1485783.14±41635.59	2296717.26±281415.27
613	DG(i-15:0/0:0/PGD1)	C38H68O8	2861946.73±540986.6	14148848.91±4032926.63	1861868.98±118965.87	574596.38±163165.34
614	Prenyl glucoside	C11H20O6	785726±206770.97	169765.82±126736.31	778380.11±401574.63	497216.85±164370.95
615	DG(18:3(9Z,12Z,15Z)/18:3(9Z,12Z,15Z)/0:0)	C39H64O5	25175401.4±4157580.89	28200251.72±5739506.2	21385956.93±5149348.67	49960651.89±11521260.07
616	LysoPA(0:0/18:1(9Z))	C21H41O7P	1294880.67±96530.23	469712.18±203040.4	257489.99±51046.63	866878.14±88689.05
617	(3E)-Glutaconylcarnitin	C12H19NO6	8486559.84±1614541.09	7680053.58±1651641.28	10327463.02±685507.33	8052165.26±615444.03
618	(3R)-3,4-Dihydroxy-3-(hydroxymethyl)butanenitrile 4-glucoside	C11H19NO8	13346839.29±380568.86	10950490.33±150789.98	3409972.48±812816.04	1345455.53±987630.99
619	(2E,4E)-Hexa-2,4-dienedioylcarnitine	C13H19NO6	59248609.88±791522.11	57544499.3±15576379.02	30314173.44±261570.78	78961513.14±17546340.22
620	LysoPA(P-16:0/0:0)	C19H39O6P	1133069.57±123300.77	1085560.4±275818.94	611027.07±57462.55	1217604.06±290644.92
621	LysoPE(22:4(7Z,10Z,13Z,16Z)/0:0)	C27H48NO7P	160777249.29±5795502.97	228127268.01±2705100.42	141300554.35±868375.95	59752227.23±3105764.75
622	1,2-Di-(9Z,12Z-octadecadienoyl)-sn-glycero-3-phosphate	C39H69O8P	30643820.88±2984521.57	21360830.83±6841701.65	16066851.91±7236089.22	19304334.32±1623905.87
623	N-Palmitoyl Aspartic acid	C20H37NO5	1885189.92±839872.99	1405454.62±732014.73	590449.47±459399.08	1091757.09±873693.64
624	MG(0:0/20:0/0:0)	C23H46O4	45687167.03±951543.24	47336237.31±2988685.23	51860829.33±1534286.83	58550080.61±1742489.67
625	PC(15:0/P-18:1(11Z))	C41H80NO7P	16618890.68±516202.13	25981374.55±9392589.51	9174002.04±5003717.82	25541389.77±15477964.35
626	PC(15:0/18:3(9Z,12Z,15Z))	C41H76NO8P	8844103.07±367191.65	17562681.88±263129.23	4185742.45±47079.8	5763660.87±665209.95
627	N-(1-Hydroxypropan-2-yl)icosa-5,8,11,14-tetraenamide	C23H39NO2	822925.46±536469.06	891604.27±31532.02	609484.57±125996.7	1448283.57±110320.02
628	PC(24:1(15Z)/15:0)	C47H92NO8P	677186.01±139767.69	8185593.24±379347.49	785224.1±59688.86	1360222.35±53669.66
629	DG(18:3(6Z,9Z,12Z)/18:2(9Z,12Z)/0:0)	C39H66O5	63309990.71±8704836.14	64298261.86±20347429.62	56299345.21±5313610.55	155245683.08±6109725.76
630	MG(0:0/i-17:0/0:0)	C20H40O4	42603156.98±1780453.71	44746464.62±6208712.85	39808681.54±1848264.27	44165388.05±5520737.05
631	Perilloside A	C16H26O6	1984253.31±205720.24	3683704.13±657253.69	600379.06±158958.79	1773028.98±36486.41
632	MG(0:0/20:2(11Z,14Z)/0:0)	C23H42O4	55699877.36±3018818.73	42846996.76±3635691.14	66413703.73±2877782.02	34218718.66±2599660.55
633	MG(0:0/18:0/0:0)	C21H42O4	3051236150.56±105892099.59	3531268388.69±145119443.75	2967734338.93±101513916.74	3747104462.2±98799816.98
634	18-Nor-4(19),8,11,13-abietatetraene	C19H26	1500768.48±158454.09	3219157.68±166162.65	4819771.17±215190.59	7304002.49±255614.44
635	MG(0:0/18:1(9Z)/0:0)	C21H40O4	511834148.93±11680276.71	524932516.27±15260572.05	316187159.24±6443868.57	397038024.94±7159145.81
636	Hexyl 3-mercaptobutanoate	C10H20O2S	1823330.76±455185.2	1267535.25±320722.94	693864.44±201684.14	254328.84±72913.29
637	Succinic acid, sulfo-, 1,4-dioctyl ester	C20H38O7S	1617388.92±338203.43	1271647.55±31466.14	1473457.63±6228.79	631954.01±174376.14
638	Hexyl 2-methylbutanoate	C11H22O2	3565169.35±1721944.26	2082064.83±984071.38	3272020.47±1358695.37	4637215±1482260.43
639	DG(2:0/0:0/PGJ2)	C25H38O7	8703373.45±1669699.35	6522686.44±333772.85	7324729.16±2929714.61	2477129.81±264450.66
640	Piflufolastat F 18	C18H23FN4O8	4708350.14±1319660.83	2929011.59±793847.52	2624329.53±281532.76	2602612.18±325576.72
641	Didesmethyl tocotrienol	C25H36O2	9672289626.46±238176807.22	6677078723.25±55461590.72	8036959443.49±137064562.64	3335483141.43±120500054.87
642	Oryzanol C	C41H60O4	307868.19±105147.32	833679.15±658398.51	235510.59±98066.2	259459.44±36628.35
643	Demethyloleuropein	C24H30O13	7115750.08±2027936.41	119101947.62±19329040.46	2535915.45±331582.84	13962433.04±1286119.24
644	MG(0:0/18:3(6Z,9Z,12Z)/0:0)	C21H36O4	3792730146.5±63383963.09	5131378727.55±234353474.55	4943658801.07±208515191.09	1132300260.22±117352684.99
645	PC(14:1(9Z)/16:1(9Z))	C38H72NO8P	4963428.45±146629.82	7529722.43±422059.68	2847713.08±104767.99	5268105.54±442672.74
646	Cycloartanyl ferulate	C40H60O4	8706249.02±1307693.96	7804591.28±2156622.57	4319666.26±1307792.64	1063201.9±172282.94
647	Androstane-3,17-diol 17-sulfate	C19H32O5S	2448025.16±105762.69	1130455.36±260283.55	465792.2±41827.57	2223858.21±350437.43
648	Cryptochrome	C40H56O3	23818107.82±478059.02	42785070.88±2633868.34	26340255.05±163290.43	6434137.64±2518053.92
649	2,3-dimethylidenepentanedioylcarnitine	C14H21NO6	10791631.85±277960.9	9442637.33±238975.23	7247343.39±163173.95	10121875.24±482206.9
650	MG(0:0/22:6(4Z,7Z,10Z,13Z,16Z,19Z)/0:0)	C25H38O4	84475824.57±1607670.7	90042510.46±2916040.35	47258525.85±1352797.14	26061480.39±419310.17
651	MG(i-18:0/0:0/0:0)	C21H42O4	198805358.32±2244413.88	240457558.61±8838219.56	191477159.54±7965431.4	248160482.52±6279673.33
652	MG(0:0/20:1(11Z)/0:0)	C23H44O4	33726048.72±958725.32	15245964.4±415258.06	35518206.24±337462.29	14088619.43±764714.63
653	Methyl 2-decenoate	C11H20O2	14389110.9±3875446.2	17642634.07±3315120.42	11301340.95±540923.6	7875396.42±1575932.64
654	DG(18:3(9Z,12Z,15Z)/18:2(9Z,12Z)/0:0)	C39H66O5	195462213.88±27225676.93	184870645.36±50045982.74	171524029.31±15914114.41	457020838.75±36654819.76
655	Undecanedioic acid	C11H20O4	832542.65±177503.64	1537390.27±524682.43	1571286.26±125521.33	940070.23±375559.68
656	S-Acetyl dihydroasparagusic acid	C6H10O3S2	4602810.92±250577.75	7888746.81±524135.55	3191254.22±148706.24	4549209.11±472683.56
657	N-Nervonoyl Cysteine	C27H51NO3S	12764402.88±1088870.09	29174963.83±11102762.85	21340160.56±2325758.41	3640196.64±361870.21
658	MG(0:0/16:1(9Z)/0:0)	C19H36O4	174983228.15±2388018.49	163763415.27±8525765.14	135602950.7±2491745.76	91865519.33±11169172.5
659	(2-Acetyloxy-3-hydroxypropyl) (E)-octadec-9-enoate	C23H42O5	4743873.24±145706.04	459903.71±273650.9	13623685.99±985712.13	9481765.92±468498.13
660	Pseurotin A2	C22H25NO8	4313818.09±820368.98	5140113.1±1319240.47	8054484.5±367068.11	4293899.64±492249.76
661	1,2-dihydroxyheptadec-16-yn-4-yl acetate	C19H34O4	76830070.81±400431.15	54905434.83±1864736.84	64466174.41±7618545.7	41793314.65±1530380.4
662	(9Z,12E)-15,16-dihydroxyoctadeca-9,12-dienoic acid	C18H32O4	24234748.87±714704.71	20992606.43±632751.57	14144929.3±337958.14	43323020.7±144202.52
663	culpin	C16H18O2	2060624.62±120297.06	1914701.64±50716.99	2124938.83±166114.16	1619699.57±197116.07
664	Grayanotoxin I	C22H36O7	6772006.22±1350228.57	15608568.31±1723391.97	8127469.33±142687.91	1862940.83±1780990.45
665	albiflorin	C23H28O11	40854525.6±967726.87	14914257.29±3223874.99	1836146.48±870905.14	8621997.18±905857.01
666	16-Heptadecyne-1,2,4-triol	C17H32O3	22922187.17±67153.89	13877436.2±595563.82	16053609.95±188066.22	24097926.63±17477152.54
667	5(S)-5-carboxystrictosidine	C28H34N2O11	14097240.68±1622636.55	17172145.62±878183.56	4543817.83±256918.11	760380.05±167578.29
668	Nivalenol	C15H20O7	258837±147942.56	554288.34±151217.46	362308.89±21505.88	237102.13±91900.29
669	N-(palmitoyl)-phytoceramide	C34H69NO4	1658686.88±85549.71	1712506.63±173481.47	1307654.85±211698.63	2690342±274296.76
670	LysoPC(20:0)	C28H58NO7P	231616.94±126997.08	985652.31±88672.78	389689.5±120658.67	3250889.04±139247.43
671	10,16-Dihydroxyhexadecanoic acid	C16H32O4	1549882.52±117354.34	1336483.44±275846.74	1595213.74±84186.53	2255441.63±215060.14
672	N-Cyclohexanecarbonyltetradecylamine	C21H41NO	2812672.02±45675.16	2695400.36±396045.37	2464897.9±86257.09	2315671.65±226700.27
673	2-OH-C16 :0 Ceramide	C34H67NO4	868180.59±290914.73	1633983.7±400361.04	1457152.47±577170.26	2896495.3±70972.11
674	(11Z)-8,18-methano-retinal	C21H28O	1867123.78±133810.85	1928675.58±213785.75	1475424.65±57635.62	1099996.93±417451.44
675	Tylopiol B	C28H44O3	4841575.76±127751.01	4765918.25±218306.74	2395169.36±87289.5	1334737.51±184660.77
676	Militarinone A	C26H37NO6	47436991.42±1469062.78	42116107.86±1245499.31	41201404.72±581658.97	75173623.66±888068.86
677	Samandarone	C19H29NO2	13218446.45±5238064.91	12520549.71±2912879.22	15552814.59±3675043.03	18026181.34±3381684.36
678	Anhydrolutein I	C40H54O	1388388.83±51486.99	2824561.95±238447.06	2462001.75±134546.26	1106971.09±96491.06
679	glucosyl-6beta-hydroxytestosterone	C25H38O8	3336203.94±508635.86	7408512.48±855688.94	14359562.3±582398.03	1811677.53±203715.99
680	Lihsienin A	C24H36O7	801737.78±221651.31	300440.7±213430.13	1596021.34±326002.86	263286.16±104858.94
681	Spiradine A	C20H25NO2	6931200.87±485822.74	20259770.62±5778401.96	8611783.52±576231.02	1043353.38±93153.14
682	2,3-Dinor-8-iso prostaglandin F1alpha	C18H32O5	148651.75±85107.38	230588.88±186020.98	115403.38±9501.08	276113.6±15672.07
683	Brianodin D	C24H34O11	9462353.98±647552.54	6925756.66±473262.17	372719.64±102900.69	16743156.55±1098417.17
684	6-Desacetylscilliroside	C30H42O11	10021842.3±508549.93	10058796.45±3688597.68	7451205.57±836480.24	2701291.48±51623.19
685	Staphylionoside C	C19H32O9	1029324.07±236835.7	567999.92±231614.02	874709.93±568171.46	355620.09±163749.94
686	O-methylmalonylcarnitine	C11H19NO6	8755736.57±545042.85	7062962.27±289010.46	8075116.05±651824.05	8761366.84±1074469.81
687	3beta-Fluoro-5beta-pregnan-20-one	C21H33FO	10933003.99±446357.53	8070435.52±267315.57	12308093.98±1080895.17	17062848.92±3212656.9
688	3-hydroxymyristoylcarnitine	C21H41NO5	4086092.25±649921.51	3438680.71±759292.31	4612666.97±282067.3	507022.86±149827.08
689	Presenegenin	C30H46O7	15392513.33±992747.48	25186099.32±781136.71	12103763.4±541640.59	885598.34±148268.04
690	Tricalysioside B	C26H38O9	8799832.52±532048.27	8628070.97±414847.15	7891812.49±721295.19	380490.99±215975.33
691	1-Stearoyl-sn-glycero-3-phosphate	C21H43O7P	37432797.89±852433.05	36105051.39±1325301.24	12275724.81±759098.08	13222926.09±320858.53
692	(2E)-hexenedioylcarnitine	C13H21NO6	6234690.01±15036.15	5519304.23±271518.51	4774217.61±101150.96	4973663.57±572574.48
693	triamcinolone	C21H27FO6	759903±136255.54	155539.48±141925.99	275689.85±127829.91	1053999.1±282937.47
694	4alpha-carboxy-5alpha-cholesta-8-en-3beta-ol	C28H46O3	302066.26±75747.35	551684.62±140303.42	415706.81±82321.82	149374.95±90868.5
695	6beta,7beta-Dihydroxy-12E-abienol	C20H34O3	19401621.85±8910322.22	13260146.44±301785.08	12797768.86±440712.78	4008493.83±198515.61
696	1-Hexadecyl Lysophosphatidic Acid	C19H41O6P	285796.77±77816.08	147848.47±29862.73	132957.09±66886.33	274389.85±37513.77
697	Elisabatin B	C20H20O2	5507186.7±115422.72	8622974.45±480373.69	9069038.53±702108.88	1674108.29±604793.85
698	Gibberellin A119	C19H24O5	3693293.17±216678.13	11857419.74±761070.78	4209922.59±296146.94	6356246.22±354099.51
699	Inokosterone 20,22-acetonide	C30H48O7	77659048.17±1926290.34	108035761.41±6494532.51	93684042.49±3918171.9	18182880.35±1368324.79
700	Xestobergsterol B	C27H44O7	10077200.61±801393.16	18227816.14±3429008	20446817.05±547743.68	2479549.94±131919.09
701	Artesunate	C19H28O8	1723611.83±144467.21	1709134.04±42687.01	1999596.93±256618.51	2044676.79±167465.74
702	Eurostoside	C24H28O12	10613549.96±1249245.51	147477919.28±21969094.53	5126641.32±415384.33	12174381.95±738810.61
703	Decapetaloside	C16H26O8	3738886.58±352383.76	3346470.98±623442.58	3114684.73±305143.13	1768266.45±489515.56
704	6beta-Fluoro-5alpha-hydroxypregnane-3,20-dione	C21H31FO3	422448.89±202571.44	160003.8±101565.87	1785274.17±402070.39	6856837.68±971244.84
705	Cypellocarpin C	C26H32O11	2295396.99±267329.13	6211108.01±250035.01	240396.15±208345.94	8240251.93±598706.31
706	3beta-Hydroxypregn-5-ene	C21H34O	5608996.16±2235057.66	3621953.05±2436369.42	8975812.83±1484881.03	13757350.81±3081311.58
707	Sphaerocephalin	C21H26O7	1797242.24±370655.53	500526.81±191916.19	2581541.34±81923.8	1210466.85±157340.7
708	Scandoside	C16H22O11	867778.18±49458.6	643110.78±134809.9	2529348.46±168794.25	1318942.86±178317.17
709	(12S,15S)-15-O-Demethyl-10,29-dideoxy-11,12-dihydro-striatin C	C25H38O6	8398310.4±6427433.62	5775449.38±1306956.08	7206840.22±3060914.79	2159556.27±131485.21
710	Linearilin	C24H39NO8	3706326.16±1202230.61	7931892.98±1207182.86	6810505.87±612909.93	354322.53±227558.76
711	Isopentenyl pyrophosphate	C5H12O7P2	13652203.69±436282.87	13674538.03±660617.37	12399522.58±971847.55	20493273.2±417090.73
712	Hemsleyatine	C25H42N2O7	91080572.91±9252948.87	100211965.61±15666256.07	28267429.11±5044503.61	18544035.8±313135.31
713	Nigakilactone A	C21H30O6	964042.06±312794.09	446832.62±187487.48	664231.89±643522.73	291500.58±97127.18
714	Succinic acid monoethyl ester	C6H10O4	23536917.9±1628324	87455304.07±2912024.75	39059814.37±279305.44	79998760.28±6753767.7
715	Oleoyl 3-carbacyclic Phosphatidic Acid	C22H41O5P	42578009.86±11759893.75	42439796.62±5000333.05	23729763.88±4891412.77	31635401.81±8660170.54
716	Kankanoside C	C15H25ClO10	2236157.82±756220.25	5401423.33±602657.35	934081.67±230228.06	1295943.66±214905.72
717	Ajugoside	C17H26O10	2737561.32±200552.47	930408.25±428453.42	122813.75±52120.91	710570.99±215705.63
718	3-hydroxystearoylcarnitine	C25H49NO5	1284820.41±537377.23	2229384.14±796050.12	1529375.55±368639.51	2075526.78±112509.75
719	2alpha,17beta-Dihydroxyandrost-4-en-3-one dipropionate	C25H36O5	27479050.57±9371713.41	20472534.35±907571.01	18107062.53±8832572.56	6584243.81±993238.24
720	DL-2-hydroxy stearic acid	C18H36O3	46746140.07±520111.95	43180696.36±4121299.5	36758235.67±879132.69	56804561.67±2334616.79
721	Harpagide	C15H24O10	204380549.84±2198071.63	151575358.85±6267470.19	41284864.15±1008730.54	40683890.36±633468.52
722	Arjungenin	C30H48O6	2572159.23±707511.01	4943303.78±34017.39	1708331.04±215091.81	4932958.95±228352.73
723	Rehmannioside C	C21H34O14	354114708.87±5445341.34	241631389.91±2181741.13	349256703.48±7812820.17	252054878.29±7306576.29
724	Continentalic acid	C20H30O2	2483198.54±46427.52	7867749.87±2439334.21	11372427.88±1178752.52	9137926.8±196421.99
725	Hederagenin	C30H48O4	3428102.27±162026.09	6491452.17±278920.75	1021393.86±62433.32	12286803.64±212844.18
726	Ursolic acid acetate	C32H50O4	7910711.14±1281733.42	121227466.29±2699965.59	2357136.85±214229.18	1418071.56±48985.32
727	Ajugol	C15H24O9	7404805172.18±122042317.18	6533439486.51±210172652	1313643394.79±31826030.44	10610124973.76±326498239.27
728	Bakkenolide A	C15H22O2	42893403.8±751002.19	68180850.68±1839621.11	53603856.74±177121.67	79196312.97±2334508.37
729	Artemisic acid	C15H22O2	3826668.99±1625748	3794703.32±315020.86	3820424.64±597574.46	2781487.18±134793
730	Aucubin	C15H22O9	213816293±5534174.26	413093890.36±1245901.73	35121784.46±835598.6	517014528.29±25069223.68
731	8-Epiloganic acid	C16H24O10	306459749.14±1622380.56	284267741.9±42547544.61	441155765.87±5525024.45	440279669.51±6548716.78
732	cis-9,10-Epoxystearic Acid	C18H34O3	29170677.49±231402.64	39839075.9±4324549.56	34494838.46±941947.67	37449424.43±3502255.53
733	alpha-Isopropylmalate	C7H12O5	81799729.61±1553661.82	46276575.82±1171931.68	50255129.28±579041.1	23364673.88±686067.95
734	Cistanoside F	C21H28O13	5254514.26±16183.71	111488947.94±3668439.58	1541797.57±132893.55	4170445.47±90800.57
735	Asperulosidic acid	C18H24O12	3210989.36±741191.47	2200214.72±182917.73	1063911.99±201724.51	148332.79±43651.38
736	Rehmannioside D	C27H42O20	218696371.31±6436799.33	180945359.34±4546883.51	273017681.56±4588148.01	121395084.98±4120571.76
737	Geniposidic acid	C16H22O10	121620963.57±21324088.49	126330892.41±18143406.42	116643224.27±2858778.95	186356266.33±3150541.91
738	Traumatic Acid	C12H20O4	9277397.82±332006.42	7993550.55±160201.4	9831803.6±252245.57	4096619.66±241517.68
739	Verbenalin	C17H24O10	34013539.97±805070.76	37288279.35±686876.23	5713981.82±232206.21	15947112.98±790060.97
740	Genipin	C11H14O5	50274222.36±2967884.29	52342185.46±1699793.35	23694376.96±2328360.25	11593224.06±673141.21
741	Dodecanoic acid	C12H24O2	40440064.78±222099.02	94883757.21±2450298.49	30431283.33±381956.43	20589472.67±992492.33
742	Tetradecanoic acid	C14H28O2	78260649.9±2724064.85	140065534.39±2656112.35	67816864.13±1400452.98	57828598.74±325492.26
743	cis-10-Pentadecenoic acid	C15H28O2	62615262.26±1011978.83	53949758.23±1180785.16	72570069.57±6318476.08	56791103.01±1065288.53
744	cis-10-Heptadecenoic acid	C17H32O2	39669566.36±515206.16	41919351.22±2759889.38	36800394.57±605766.2	25985683.31±468112.97
745	Petroselinic acid	C18H34O2	2512769707.29±72505124.12	2693746062.67±77183277.86	3693347471.67±196803848.94	1257145031.83±19686627.87
746	Suberic acid	C8H14O4	24533921.67±675102.53	43298643.35±5803475.28	35006919.73±13083515.78	21511602.66±371343.42
747	L-Citramalic acid	C5H8O5	158293697.12±5233519.87	188191442.39±5502621.95	106775971.15±84747486.87	95841401.1±19783170.86
748	Dodecanedioic acid	C12H22O4	6631972.13±80569.58	8390572.73±98363.23	8521137.2±364062.26	9626815.59±149258.8
749	Heptadecanoic acid	C17H34O2	20508335.3±367157.77	19439346.74±1361437.28	22140046.66±602731.62	10799065.26±307071.53
750	Palmitoleic acid	C16H30O2	117431094.76±4909495.7	130279703.13±800827.19	98783739.86±250828.62	110247575.19±5733594.11
751	7alpha-Methyl-17-ethinyl-19-nortestosterone	C21H28O2	3358777.93±172644.84	5887750.66±127483	11951711.25±320381	7484922.67±59179.86
752	LysoPG(16:0/0:0)	C22H45O9P	33232510.73±8539914.18	22776007.53±461591.89	28741890.02±13353345.55	50505340.42±5162136.52
753	LysoPI(18:2(9Z,12Z)/0:0)	C27H49O12P	31021080.25±1484445.06	5484885.87±1986879.9	27389745.75±1094067.77	22285605.79±1066942.33
754	PE(18:2(9Z,12Z)/18:2(9Z,12Z))	C41H74NO8P	18027959.32±3713677.71	19845730.87±7858318.94	21386827.52±1208381.88	24659848.81±7100783.74
755	Yucalexin B5	C20H26O3	338729.43±44119.89	420310.86±87789.3	368610.88±76352.01	774033.61±80238.44
756	abietadiene-diol	C20H32O2	3052238.5±250099.94	2535049.14±282838.25	1899013.58±92867.62	1313730.31±173181.48
757	LysoPG(18:2(9Z,12Z)/0:0)	C24H45O9P	5049494.54±31111.32	5454225.75±693437.9	6266620.81±484375.15	10517643.8±519481.84
758	9-Oxooctadecanoic acid	C18H34O3	15665136.24±902004.5	20248564.91±414158.17	15016601.02±1543739.89	15651638.57±606947.06
759	Dahliane I	C20H30O4	2315862.63±85407.27	2887670.27±178855.55	2805569.81±736370.59	3093249.28±539329.71
760	9-(2,3-dihydroxypropoxy)-9-oxononanoic acid	C12H22O6	218226.06±161254.44	489575.49±332189	102786.95±47058.73	344155.43±277735.39
761	Sulfocholic acid	C24H40O8S	1274048.67±82511.82	925876.4±127373.52	362350.96±138640.13	190030.83±184745.31
762	Perlargonic acid	C9H18O2	4687066.05±1053336.69	2995624.53±526408.49	5068372.68±670898.39	5379378.95±384556.75
763	MGMG 18:2	C27H48O9	23986476.43±931808.92	47590820.19±1264181.52	22507378.17±1400608.42	20008864.63±610808.13
764	LPC 18:2	C26H50NO7P	30370736.14±1638839.1	49706238.99±3146564.25	18336447.06±607359.65	69532818.58±2281095.93
765	LPE 18:1	C23H46NO7P	1991826.11±833391.18	3710451.97±143348.05	1360148.67±186896.9	8650416.86±539279.46
766	Sulfo jasmonate	C12H18O7S	6251915.86±326983.73	16760008.98±1102924.92	2781542.38±152294.93	3636218.08±100470.45
767	VALPROIC ACID	C8H16O2	92251405.03±81765176.49	144936335.37±6058196.15	158976216.52±16704587.87	150262287.59±13760251.57
768	FAHFA 36:1	C36H68O4	92712981.56±3288763.75	102566186.67±995144.46	165439400.8±19523775.74	23614102.73±510502.18
769	Lignoceric acid	C24H48O2	7053449.85±318881.86	6685524.28±1075177.73	7271184.46±906803.91	9548972.95±1523391.33
770	Behenic acid	C22H44O2	8638809.83±358096.08	8513520.33±59345.19	9015948.9±72077.13	12455379.58±2461632.21
771	1-palmitoyl-sn--glycero-3-phospho-D-myo-inositol	C25H49O12P	55459264.84±811282.4	145366745.5±1451612.43	25339764.02±2508904.92	36999790.23±743945.47
772	Taxuyunnanine P	C24H38O10	441850.31±118067.89	175367.65±99185.18	489818.01±40601.18	273822.06±193397.34
773	LysoPE(18:2w6/0:0)	C23H44NO7P	88119382.48±1555825.08	78500439.8±2079562.27	57082340.26±857425.46	131870919.66±41809088.31
774	Ligurobustoside A	C22H38O10	366994416.13±11766310.93	395190456.02±13902910.65	209995577.57±11079332.75	264911350.54±7540507.79
775	6-Deoxylamioside	C18H28O10	26149485.33±325595.22	43333780.51±1281095.65	19289444.6±502465.11	16925170.61±482734.85
776	Tianshic acid methylester	C19H36O5	227388629.97±1782777.86	373794144.35±6451266.36	659745209.27±3939003.34	421312046.11±14584415.84
777	GroPIns	C9H19O11P	64430005±1876839.84	25657963.4±1597623.22	142696102.95±2415792.44	52898241.55±2573743.04
778	9,10,13-TriHOME	C18H34O5	2573862450.39±39450993.3	3413457950.98±115135026.46	3639150885.92±180745260.91	4821276670.83±79382000.61
779	5(Z),8(Z),14(Z)-Eicosatrienoic Acid	C20H34O2	7417846.85±275036.76	9329586.93±493802.8	21266723.84±728679.4	3631519.65±316787.25
780	9(S)-HODE	C18H32O3	170972600.54±5272159.66	148491122.96±3155161.68	217714375.24±4372601.06	177651038.68±3150501.96
781	9(S)-HOTrE	C18H30O3	81365357.05±1531696.58	144384601.06±2418353.28	146037949.05±3509400.16	61395224.11±1355488.13
782	(R)-hydroprene	C17H30O2	60900870.97±908198.1	42002368.36±1322797.83	61028748.96±3447810.56	39968747.37±812471.74
783	Breyniaionoside A	C19H32O9	10333637.82±1901779.91	17602479.51±2021074.58	18927242.81±491826.16	7843516.32±699149.44
784	Cinncassiol E	C20H30O8	12130835.9±714440.75	10856327.15±585388.67	15229915.72±348096.88	6950094.01±349717.82
785	(-)-11-hydroxy-9,10-dihydrojasmonic acid 11-beta-D-glucoside	C18H30O9	32818789.06±810904.71	22619648.07±806319.28	55488515.47±781452.01	22194690.82±630470.22
786	Grandilobatin A	C21H36O4	7900292.91±169152.04	1568227.5±284591.07	30204277.01±482020.4	25130830.98±4762345.39
787	Kankanoside A	C16H26O8	4229933025.69±70965876.27	3777927928.22±229415403.3	4970980411.38±28396871.73	1980675848.31±31018967.37
788	Corchorifatty acid F	C18H32O5	606829173.66±15142145.66	1040442471.39±30490423.26	1304059970.35±15957445.45	1099295795.07±26068045.32
789	Soraphen O	C18H28O4	14742701.62±422353.51	25989828.5±632937.42	13318134.54±516831.5	4219076.16±154018.78
790	(plusmn)12(13)-EpOME	C18H32O3	365336280.92±2675334.61	443389611.54±16475554.04	471254482±4770578.23	336102097.25±5797691.06
791	2-O-(alpha-D-Mannosyl)-D-glycerate	C9H16O9	34829250.06±2963398.59	57420074.01±9687108.46	37335782.46±5950141.57	28783733.77±4399541.46
792	1-palmitoyl-sn-glycerol 3-phosphate	C19H39O7P	2570533.47±70497.03	1213215.69±403240.02	1185481.72±280239.39	1894273.88±528328.28
793	Breyniaionoside B	C19H34O9	14437458.34±571671.31	16989746.31±414863.32	8968981.4±252407.69	10840315.51±121978.09
794	Sedumoside D	C19H34O8	42911064.24±947611.77	35921951.58±2343062.19	74660170.71±1332885.72	18606873.58±673312.46
795	Iridoid glycoside	C15H22O9	8960695.84±1119481.26	13833328.36±3204351.14	2413989.42±110125.85	16051668.81±499937.75
796	Botryoloic acid	C17H28O6	3888251.82±440390.92	6396019.83±333009.64	2976846.7±221324.11	1337495.96±73677.32
797	Porrigenic acid	C18H30O4	23766594.8±993467.46	23645482.56±896007.93	27642630.79±1041658.74	13088195.86±206608.37
798	9(S)-HpOTrE	C18H30O4	145431829.88±635219.65	419138114.58±17319601.58	760247780.44±8485525.83	268891659.96±35978684.8
799	Sterculic acid	C19H34O2	4040549.88±263179	3022944.26±58095.9	6446659.99±220659.86	2156956.95±40157.91
800	8-Amino-7-oxopelargonic acid	C9H17NO3	278058.19±22657.09	235687.73±71875.34	620778.56±114711.21	1061885.18±143527.93
801	Jasmonic acid	C12H18O3	1015786.59±711917.74	329274.97±257976.4	1420139.44±796460.9	736743.73±21269.87
802	4alpha-Hydroxy-5beta-acetoxy-epi-cubenol	C17H30O4	2076840.46±144363.29	2364800.73±50859.11	3993993.77±259819.13	3019804.89±250142.74
803	Lamiol	C16H26O10	144912161.16±33476488.83	133897661.18±3367931.2	191716424.61±2329334.07	118439356.15±5938936.09
804	Dracunculifoside A	C28H40O11	290806348.99±12161882.1	374786791.55±16501649.75	72246206.7±1376752.88	10208855.52±3132655.5
805	Eucalmaidin B	C23H30O12	93486459.31±4212800.75	169323918.64±4282778.79	242368171.76±7129639.86	152697978.13±2678954.03
806	Blumenol C glucoside	C19H32O7	6722119.38±297451.01	11390573.61±475065.71	6389532.24±88212.34	2383990.08±879100.86
807	8-O-Acetylmussaenoside	C19H28O11	11324008.09±568012.71	16956212.52±415194.69	609723.81±568990.94	3990826.69±55809.77
808	Bidenoside D	C16H22O8	15787583.5±396578.84	63786515.94±1924245	17529824.94±245409.09	136172494.23±2280520.01
809	Cachineside I	C16H24O9	17083896.99±434808.72	17625300.65±1082587.12	14873902.76±632024.94	29530010.6±1019239.19
810	rubiarbonone C	C32H50O5	1348591.2±402587.19	34967632.34±1562633.01	367348.53±605275.85	6551729.96±745578.66
811	Methyl lucidenate Q	C28H42O6	145865.72±69312.67	186715.44±54753.43	242310.61±13878.2	175467±22178.02
812	Gallicynoic acid H	C16H28O4	2526141.71±890762.86	42709858.33±1253111.79	2021311.97±262780.58	1042713±151935.19
813	Phosphatidylinositol(34:2)	C43H79O13P	23600745.54±2130490.61	22656371.47±4949184.5	24866672.4±4162683.43	36533046.36±29018636.38
814	Pinelloside	C40H75NO9	41006172.48±3042728.87	46106213.69±6837100.06	50446322.22±4189562.5	46884186.61±7316279.44
815	2-Hydroxymuconate	C6H6O5	10622682.18±428548.42	12025364.5±869661.65	12125239.01±321722.29	13775163.79±298600.43
816	Dendroside F	C21H34O9	264547796.37±18512539.11	445291544.52±11728452.88	322139250.84±6373414.12	322777887.67±3457691.58
817	Secosubamolide	C20H36O4	84911.75±37869.88	141576.26±50301.32	114065.78±5352.61	110458.38±8565.19
818	1-Palmitoyl-sn-glycerol	C19H38O4	3033128.31±712472	2918681.48±1105349.27	3560722.54±1428602.76	6712719.8±1619944.26
819	Cycloparvifloralone	C15H24O6	145578609.28±10501779.58	92128869.61±4212001.43	116993360.01±1115850.82	48117348.87±653642.71
820	Methyl botryoloate	C18H30O6	8850952.2±651541.26	9940279.48±538106.75	14839752.94±4163914.88	5772269.99±1085882.43
821	5-Hydroxycampenoside	C25H30O11	130910062.55±3431706.52	172605854.36±5035952.99	25937840.44±488217.14	10814566.58±321649.27
822	alpha-Hydroxycycloheptanetridecanoic acid	C20H38O3	1554943.62±14103.48	162180.44±63464.52	237324.31±22249.66	128471.84±30118.22
823	Methylgrandifloroside	C26H32O13	40077992.24±3117047.47	61642291.76±1865707.95	8368280.42±186815.29	3635811.37±374921
824	Maleamate	C4H5NO3	3008471.69±463968.86	1613063.43±250677.36	1757440.26±384562.41	4746641.06±313105.47
825	Palmitic acid	C16H32O2	66666309.34±19667733.71	80439349.13±10526932.19	86559705.98±4152420.55	96932992.57±4798137.61
826	6'-O-alpha-D-glucopyranosylloganic acid	C22H34O15	10284175.79±988788.66	9407041.68±254601.37	18672870.01±1206628.67	25612176.58±1246352.74
827	Hydnocarpic acid	C16H28O2	7912478.13±209723.56	7407630.1±333491.88	5550298.72±138647.41	9092856.52±313768.29
828	1-O-beta-D-Glucopyranosylamplexine	C16H26O9	22223233.97±6532469.31	29922200.94±693088.29	27407869.79±4411677.6	30899242.77±408866.23
829	Eremopetasitenin C2	C25H34O7S	3298242.31±190595.74	2396564.57±796684.78	4921468.48±421806.74	2361050.73±1810797.39
830	Dictamnoside B	C21H36O9	1096092711.83±16527380.72	717735428.66±11575813.51	1549359344.09±30309471.4	235849757.29±9028308.58
831	Ulmoside	C21H32O14	6583045.8±1285994.29	9985084.22±364941.03	6399984.79±236916.8	9909210.09±779102.7
832	Dentatin A	C21H32O9	13604385.69±922910.86	11393152.04±283324.98	7782861.64±1149130.38	3383562.16±151199.86
833	Nortricycloekasantalic acid	C11H16O2	1079496.41±443759.3	1184184.33±61725.82	1234225.61±76203.48	1022773.98±135913.15
834	3-Hydroxy-19-norpregna-1,3,5(10)-trien-20-one	C20H26O2	91795.17±33341.95	112422.05±29241.54	146875.03±56689.13	184569.34±39965.33
835	Aspinotriol B	C9H16O3	181634934.42±3143140.59	223053204.58±6171015.17	173894490.61±4748491.78	97908998.74±541162.85
836	Rossicasin A	C20H28O11	7674724.13±775526.37	9295532.47±319889.89	2374183.41±195372.08	10093673.93±600663.96
837	2,5-Dihydroxy-p-cymene	C10H14O2	53709356.91±615921.6	45901289.55±2624591.19	64288632.19±1831464.7	23494518.7±788628.28
838	Linaride	C15H22O8	7538850.19±890237.59	7579084.8±153112.92	5596450.04±346856.99	9011459.84±507857.45
839	10Z-nonadecenoic acid	C19H36O2	5650751.67±87851.3	4679186.77±218708.15	8853695.38±323143.71	2755107.85±58813.68
840	(+/-)-6-Hydroxy-3-oxo-alpha-ionol	C13H20O3	11514366.69±320989.42	12115296.08±73530.34	15549919.55±232798.9	10628228.62±331049.63
841	Tributyrin	C15H26O6	663140.96±122100.34	1009733.02±344359.88	717925.82±132816.96	666425.47±209938.12
842	(8E,10S,12Z,15Z)-10-Hydroperoxyoctadeca-8,12,15-trienoate	C18H30O4	91423332.11±3307118.81	93669749.14±22318253.76	110098308.37±35080712.07	50540708.88±1389809.26
843	Rehmaionoside C	C19H32O8	5649693.83±1031187.39	9052280.22±374648.92	8681034.33±217395.33	1228288.22±169075.25
844	Cryptocaryol E	C28H52O7	677775.51±34971.38	539786.1±43215.78	703020.24±61979.25	1370490.79±43431.25
845	Genipin 1-beta-D-gentiobioside	C23H34O15	4936509.36±683116.66	8536925.22±791866.37	1555381.02±275641.5	1174955.53±949728.23
846	Tsugaric acid A	C32H50O4	637039.98±23736.29	10861013.3±534693.83	899898.02±107649.84	18388.24±921.18
847	beta-Glycerophosphate	C3H9O6P	1646153.91±241977.3	479838.19±59959.18	1676839.7±604339.58	3100013.21±465551.5
848	18:0 LYSO-PE	C23H48NO7P	361543.28±25283.07	515238.46±57852.24	278986.54±27118.23	1285515.55±171633.27
849	2,2-Dimethylsuccinic acid	C6H10O4	9020850.46±2641522.8	11662901.12±3435810.55	11620590.28±732265.74	15370597.26±670384.29
850	lithocholic acid	C24H40O3	315307±30874.33	186083.85±62228.82	185214.15±56717.28	180970.79±94643.01
851	Taurochenodeoxycholic acid	C26H45NO6S	198434.02±125556.2	141846.35±91953.44	135646.26±31304.13	75586.73±36334.42
852	Hexadecanedioic acid	C16H30O4	8036095.09±3672229.68	9065002.48±3697762.91	5310345.57±2310064.45	6135945.87±3765843.5
853	6-O-Oleuropeoylsucrose	C22H36O13	31707078.43±532026.42	27307685.36±2355352.34	27417836.18±1428939.1	7111863.29±269019.84
854	3-O-a-L-Fucopyranosyl-D-glucose	C12H22O10	180664.36±154419.02	959296.06±17589.96	818362.31±308045.28	398984.24±85884.07
855	3'-Hydroxystanozolol	C21H32N2O2	889586.05±7051.45	2452433.5±164490.58	3779863.17±71878.08	1635272.38±4604.61
856	Methyl 3,4-dihydroxy-5-prenylbenzoate 3-glucoside	C19H26O9	1543741.39±151069.63	3887892.93±429652.97	719054.3±56054.79	5844155.55±486582.72
857	1-(11Z,14Z-eicosadienoyl)-glycero-3-phosphate	C23H43O7P	3926539.71±192171.04	8845640.83±217523.09	4554941.39±354445.64	10060519.77±223801.43
858	LysoPE(0:0/15:0)	C20H42NO7P	1225704±51953.11	1174889.69±81426.1	1273926.67±104873.26	5815980.55±226710.22
859	CPA(18:2(9Z,12Z)/0:0)	C21H37O6P	10642309.2±323967.52	6676032.22±394402.93	13802013.74±1638794.5	19944778.35±143764.56
860	PG(16:1(9Z)/20:5(7Z,9Z,11E,13E,17Z)-3OH(5,6,15))	C42H71O13P	658685.2±156959.43	1018329.32±202174.88	602376.55±71987.13	259544.65±223869.37
861	Gingerglycolipid B	C33H58O14	3363916.6±187575.81	7342556.73±239530.51	2473028.29±175081.54	3082217.22±324651.28
862	2,3-Dinor-TXB1	C19H34O5	45707341.64±339581.36	122400005.16±2365883.19	204476284.82±2016281.02	84620293.63±2516389.15
863	24(28)-Dehydromakisterone	C28H44O7	6470469.71±517640.66	9597528.52±258354.78	3924247.39±168381.4	609903.81±14302.12
864	5,6-Dihydroxyprostaglandin F1a	C20H36O7	3913543.38±67002.49	15675496.89±258944.36	10289260.66±80884.66	2085453.75±86451.87
865	(1R,4R,5S)-5-Hydroxyfenchone glucoside	C16H26O7	14973389.84±59943.18	10630548.67±757813.64	16532136.83±992417.01	6864133.03±295965.16
866	CPA(16:0/0:0)	C19H37O6P	6458225.73±294870.2	4989954.9±99929.68	5919305.16±307752.28	13093613.25±834719.57
867	3-Hydroxyhexadecanoic acid	C16H32O3	27048101.79±944488.02	27246229.55±433779.12	28221900.05±561818.92	22049698.14±189930.22
868	Acetyldeoxynivalenol	C17H22O7	2764842.9±405869.96	10981663.01±28137.75	11093738.75±530357.39	12716892.81±662883.72
869	(R)-Pantothenic acid 4'-O-b-D-glucoside	C15H27NO10	56198402.26±322941.24	30565260.15±726444.68	17621842.59±195149.04	17603931.46±1331781.87
870	Medica 16	C20H38O4	967042.83±139145.82	655384.67±57188.59	871480.42±154458.3	844062.44±89995.97
871	13,14-Dihydro PGF-1a	C20H38O5	1818340.36±135058.58	1964058.37±36497.68	2472729.26±74867.4	1555107.04±59109.21
872	Sorbitan laurate	C18H34O6	6750569.9±138012.3	7426170.71±705574.79	4855026.38±52682.74	10988502.52±1019517.82
873	LPA(10:0/0:0)	C13H27O7P	127440.17±75973.19	533720.4±34476.84	948271.63±83018.4	914423.69±31217.89
874	DGMG 18:3	C33H56O14	753951.56±86674.8	2602208.7±291268.51	947906.32±146279.21	760311.08±69824.74
875	MGMG 18:3	C27H46O9	11293696.89±2058216.93	58858722.72±4251015.06	14814085.5±3454323.25	6024059.52±343583.38
876	FAHFA 36:3	C36H64O4	209867855.84±12038318.42	161342941.31±6695348.75	191009668.78±9143989.7	147213493.42±7084383.01
877	Heneicosanoic acid	C21H42O2	6440697.5±349158.46	6657631.44±61272.72	8157578.17±1263049.59	10646263.91±2419216.62
878	6-Chlorothymol	C10H13ClO	4191509±276615.53	3666352.5±58859.71	5674365.71±227971.97	2277363.35±122003.25
879	Mestranol	C21H26O2	498836.49±94708.22	1839255.03±84528.96	3908778.23±283763.43	991434.98±185817.55
880	TRIPROPIONIN	C12H20O6	10263110.09±1251739.7	11064314.13±2090531.11	8097731.98±288300.21	5976221.05±111254.97
881	Briarlide P	C28H36O12	10311591.73±805927.75	13024429.78±492468.8	9562641.28±395771.24	9416831.45±512289.21
882	Platanionoside I	C24H42O12	1671056.47±101019.91	1314696.3±370646.51	3809347.73±236545.08	1089832.48±259703.74
883	Foliasalacioside H	C24H44O11	2262626.18±330146.28	3504446.75±822336.92	2155749.53±623874.67	1798919.69±545667.82
884	(3R)-1-Octen-3-yl-beta-primeveroside	C19H34O10	1482062.3±131633.88	897828.83±49553.71	774212.61±410865.42	1283016.88±119536.89
885	2-hydroxynonanoic acid	C9H18O3	16357488.82±437699.99	19217230.5±704338.87	15227111.46±246775.67	13217071.77±247544.04
886	Aralia cerebroside	C40H77NO10	2666109.97±101212.94	2922265.49±530654.09	3709902.8±1332955.87	3575904.31±591646.06
887	Valerosidatum	C21H34O11	14326638.68±3761956.98	13368462.37±5810728.13	6040927.66±906716.29	2407909.29±1109619.11
888	3-Methyl-2-butenyl 6-O-alpha-L-arabinopyranosyl-beta-D-glucopyranoside	C16H28O10	8274348.85±159533.97	13863252.3±3746673.69	13182281.6±559636.5	10509146.38±564847.63
889	6-Oxabicyclo[3.1.0]hexane-2-undecanoic acid methyl ester	C17H30O3	1779840.78±123580.46	1511799.85±114997.49	1777094.02±193916.55	1588125.15±93939.52
890	2-Hydroxyheptanoic acid	C7H14O3	5533229.94±222453.12	4968923.48±172720.01	4886655.81±96152.6	5691807.25±1177261.65
891	13,14-dihydro-PGF2alpha	C20H36O5	105807.54±51670.32	59352.86±16569.19	220231.56±71333.14	90250.98±37312.69
892	gelsemiol-6'-trans-caffeoyl-1-glucoside	C25H32O12	1116660583.94±27408379.08	740755419.87±13413451.44	265846385.08±8074384.08	460626246.15±23165097.87
893	Isolauric acid	C12H24O2	23799820.75±5363649.02	26460107.57±1504369.3	28652385.05±2984624.72	28257132.03±2059625.82
894	Ixoside	C16H20O11	14576800.86±722010.39	13126517.47±1153918.45	27290977.9±1278574.32	11942540.77±1097546.51
895	1-NBD-decanoyl-2-decanoyl-sn-Glycerol	C29H46N4O8	1394315.75±595460.2	993318±504424.78	1909504.28±209222.67	240923.74±61522.09
896	Dendromoniliside B	C21H32O11	6517587.74±650105.28	6586535.75±505227.39	9031545.97±159327.91	5443799.05±773237.07
897	Deacetylasperulosidic acid ethyl ester	C18H26O11	5437047.92±650773	5496811.35±373828.41	800162.43±393583.45	348738.35±386655.29
898	Cinncassiol B	C20H32O8	5309502.26±336556.4	9196271.98±266501.13	3947305.88±191241.6	1646834.31±240373.19
899	Stellettin K	C30H42O4	937331.96±33757.87	2818535.43±149976.26	3455543.75±130273.79	222983.04±24954.37
900	Hirsutic acid C	C15H20O4	7582380.92±270640.1	8293385.2±428023.28	3682518.03±195786.13	4142274.86±71032.63
901	Ptilosteroid C	C21H34O7S	2318925.83±135963.24	1866603.97±371081.34	1810109.23±161585.33	1675302.62±289436.75
902	Cardivin B	C24H36O9	1733303.45±188578.88	2851563.87±401642.39	406346.07±88949.77	234377.86±59355.89
903	Nahocol C	C29H44O6	1118805.64±62140.58	2542571.19±453279.94	166282.09±45889.37	5323905.31±938609.05
904	Daphnioldhanin I	C32H47NO4	2889445.71±156877.85	4755402.81±108088.05	3108692.96±150137.39	327646.12±113844.72
905	Briarlide B	C28H36O13	13594523.83±272511.09	12461512.23±488082.29	2154536.61±53562.56	374283.22±80304.41
906	Rhodioloside B	C22H38O12	6652488.2±550518.01	5689605.33±208329.65	8338657.91±967243.31	3145296.18±245863.45
907	2-hydroxytridecanoic acid	C13H26O3	734865.31±136880.09	786126.21±108770.58	922337.72±189947.16	640457.67±77507.37
908	Pachyclavulide A	C26H38O10	405808.81±101493.24	817388.55±109628.88	411797.08±98653.19	129456.5±101330.47
909	Chlorantene B	C15H19NO5	117068121.25±1726763.52	32583188.21±932548.88	159622368.45±4565018.1	173254833.68±5664399.51
910	Asystasioside A	C22H34O14	2023512.43±436938.35	6415831.82±257866.99	2366084.74±464954.74	848338.71±337919.91
911	5-PAHSA	C34H66O4	2059633.33±172472.96	1931134.6±283433.16	2202761.19±191333.28	1014995.79±155654.68
912	Gibberellin A75	C19H24O8	20891654.14±443262.19	12421351.07±613791.78	42100988.07±965742.45	13134497.13±624009.26
913	triacetin	C9H14O6	197773937.61±61202690.81	96117159.96±2420690.41	138135268.94±3243363.33	92591294.6±23425052.63
914	cis-2-Dodecenoic acid	C12H22O2	1555363.61±622763.86	2069684.54±74987.38	2142926.83±247830.25	2333103.59±199581.94
915	Tagitinin D	C19H28O6	1721264.98±124964.43	3996329.93±98794.09	1674593.77±144914.92	493999.18±103653.66
916	Jatamanvaltrate L	C25H38O10	14016259.16±420455.18	22180616.61±646171.16	20562590.12±720168.62	4274943.26±194793.85
917	Foliasalacioside B2	C24H40O11	2268904.19±267212.07	1650064.33±308205.21	1162731.9±342981.79	1659082.87±50195.96
918	6-O-(4-Hydroxybenzoyl)-ajugol	C22H28O11	16343390.63±741827.29	37505214.3±1367850.95	3100615.21±77462.49	45956536.65±603720.81
919	(-)-Sphingofungin E	C21H39NO7	19642729.89±693011.61	17232695.33±475388.32	9482838.07±430887	6070821.8±300591.41
920	Pachyclavulide H	C28H38O11	30470236.35±890762.91	44434061.15±1928910.62	10700127.42±530630.49	967255.55±259792.16
921	Platanionoside G	C24H40O11	3308076.43±245114.4	3575631.92±1308217.59	1302623.83±582102.36	1523038.44±11458.33
922	Stachysoside A	C21H34O15	6642907.89±434231.58	6926022.19±653171.32	2911110.05±275356.98	4185886.69±565081.9
923	Dictamnoside G	C27H46O14	5034301.4±371068.86	3016983.12±89182.22	3552072.58±465665.02	1187447.99±923106.15
924	Glabcensin A	C28H38O10	88447531.28±616980.6	306789729.98±12292913.68	23311836.54±528609.2	1206415.99±60470.28
925	Minwanensin	C15H24O5	284574459.46±57734525.54	220626935.36±44517803.11	1168437507.03±39253641.42	263804149.58±22235546.84
926	Geranyl acetoacetate	C14H22O3	1355920.85±92105.68	1562521.46±55409.53	1315293.57±10872.16	1229589.79±97321.44
927	1-heptadecanoyl-sn-glycero-3-phosphate	C20H41O7P	3454853.58±220086.79	14413058.72±168653.7	2139636.4±50990.79	6295524.56±253269.68
928	Forskoditerpenoside B	C30H46O13	21620071.93±539045.57	14253602.39±532857.97	21416601.97±3549684.84	5460301.11±221495.62
929	Integristerone A 20,22-acetonide	C30H48O8	389447.52±76455.85	3912185.28±133295.52	577393.74±461024.66	185860.04±251666.76
930	16,16-dimethyl PGF2beta	C22H38O5	84304.99±7292.34	54839.84±66877.84	545656.18±34512.15	52943.72±31578.98
931	Boivinide F	C38H56O15	5241406.55±635318.79	1568944.15±468233.06	4461192.69±138088.9	1507297.27±24758.27
932	Heptadecatrienoic acid	C17H28O2	7597983.33±87633.78	7261782.04±196432.03	8649896.66±57309.39	3503666.21±119431.58
933	(9Z)-(7S,8S)-Dihydroxyoctadecenoic acid	C18H34O4	2324269.64±51085.4	2630440.21±149554.08	2140912.7±28174.92	1995172.8±159017.42
934	Atractyloside B	C21H38O10	7562086.68±840887.71	6822678.66±346349.03	10556539.4±1023569.91	2700592.66±80900.51
935	17beta-Hydroxy-4-mercaptoandrost-4-en-3-one 4-acetate 17-propionate	C24H34O4S	1625641.72±133011.45	45247.59±30527.78	3354218.75±243289	6173114.81±415372.33
936	(-)-Falcarinol	C17H24O	1044917.98±41432.02	1568855.46±187903.29	219025.32±19273.91	1296389.41±192377.9
937	Copal-8-ol diphosphate	C20H38O8P2	715068.51±84057.83	884282.25±85723.02	1474992.17±379624.44	645742.51±143202.91
	Nucleosides, nucleotides, and analogues
938	Cytarabine	C9H13N3O5	6828652.17±88938.23	5389160.21±534392.62	6282165.42±761976.93	3756546.6±595581.93
939	5'-Methylthioadenosine	C11H15N5O3S	79880708.12±1411317.24	48746655.18±994320.75	42406235.77±272344.14	43690680.7±3622547.27
940	pseudouridine	C9H12N2O6	4896925.02±898029.75	27964289.89±887700.28	7269752.34±43512.41	3813422.13±272085.36
941	Zeatin riboside	C15H21N5O5	10028305.57±200752.31	8418791.88±267795.79	4709711.92±114462.04	5102467.38±526762.73
942	Adenosine	C10H13N5O4	2811755222.22±412998317.04	2916578702.01±7192040.86	3087489831.32±597390097.29	2927129042.2±415496453.1
943	2'-Amino-2'-deoxyadenosine	C10H14N6O3	6853303.15±132974.7	6904336.13±672579.74	7323238.73±1026453.58	4806449.86±2614360.85
944	N(6),O(2)-Dimethyladenosine	C12H17N5O4	27679294.91±4731973.83	24272549.12±2109354.98	29855484.91±7679219.72	32437188.65±844938.91
945	2',3'-Dideoxyuridine	C9H12N2O4	1932967.21±883354.13	756417.15±798070.62	313427.23±218532.08	4626084.13±1451378.38
946	Allopurinol riboside	C10H12N4O5	2520177.48±634301.17	1928126.08±209419.82	2915284.75±81984.76	1652373.67±647948.64
947	(-)-Aristeromycin	C11H15N5O3	916085.08±472739.82	822102.04±179107.07	343102.24±63978.48	961267.36±181506.82
948	L-Uridine	C9H12N2O6	184632431.52±15114816.98	113613628.63±8870338.75	293168418.3±4520542.45	111131022.1±4281998.24
949	5,6-Dihydrouridine	C9H14N2O6	3248401.71±669714.87	1540869.29±384802.78	4645099.74±438428.13	3026624.77±591905.67
950	Guanosine	C10H13N5O5	41580047±7825147.28	37227695.6±7740870.2	50001002.17±8532962.19	40040581.07±1955532.59
951	Guanosine-3',5'-cyclic monophosphate	C10H12N5O7P	9225204.69±548955.25	553970.7±245987.64	7199380.99±260478.4	20954898.57±1821203.25
952	n6-[2-(4-Aminophenyl)ethyl]adenosine	C18H22N6O4	20032447.71±818037.36	16898938.25±425297.32	2345083.55±174859.76	37402454.37±2803807.9
953	Isopropylphenyladenosine	C19H23N5O4	6550632.7±201328.58	6926127.06±185542.98	8159323.11±157596.28	7716020.34±233731.72
954	9-.beta.-D-Ribofuranosylxanthine	C10H12N4O6	1343790.34±49701.62	814755.85±82372.9	1147960.4±62173.94	324438.22±52562.35
955	5'-S-Methyl-5'-thioinosine	C11H14N4O4S	3317020.28±351235.64	26575851.83±552675.6	14063361.94±393042.47	2135781.28±180235.05
956	Zeatin riboside-O-glucoside	C21H31N5O10	1029305.26±202544.65	1909480.5±445448.74	2089991.45±551634.94	588822.65±405518.32
957	2',3'-Cyclic GMP	C10H12N5O7P	1025712.51±34416.71	345649.45±50353.29	901691.93±23844.14	2086411.55±132866.08
	Organic acids and derivatives
958	Dibutyl maleate	C12H20O4	15054900.38±506357.92	14321031.01±3247348.13	13354192.12±153153.24	19529373.25±318794.64
959	Tris(2,4-di-tert-butylphenyl)phosphate	C42H63O4P	111391478.55±1354601.23	107264188.43±3901195.68	102024941.52±2456547.65	140563151.24±4674205.95
960	H-gamma-Glu-Gln-OH	C10H17N3O6	155362895.64±25935496.26	181819404.86±1896424.85	6374268.76±218508.16	547224922.91±92807365.31
961	Stearamide	C18H37NO	1499142412.71±27700811.06	1669867165.33±38103415.13	2365748348.75±12086202.34	2482121316.98±75708403.04
962	L-Norleucine	C6H13NO2	3263258865±24566618.38	1600441127.8±24129563.56	682677812.25±215823387.84	4771724855.6±59732859.23
963	N-Acetylproline	C7H11NO3	16054824.55±152419.58	11046686.19±441477.45	14924808.03±337740.1	4684212.36±582214.54
964	homoarginine	C7H16N4O2	76878885.98±8987787.82	44724713.51±1603082.46	2935838±551369.64	131091997.83±11490776.72
965	N-acetylmethionine	C7H13NO3S	495116.4±208650.93	605919.49±10990.66	983235.98±71695.74	475349.15±16036.94
966	Gama-glutamylalanine	C8H14N2O5	92527330.58±1377165.71	68405736.24±1138512.82	13377098.9±1853235.31	43929328.12±1576580.73
967	Argininosuccinic acid	C10H18N4O6	25089734.56±3488700.06	34701010.15±1851871.14	2641243.21±402607.34	208495392.26±14696226.46
968	5-oxoproline	C5H7NO3	231017303.26±186043867.17	243856149.77±5793864.98	128277157.8±5560687.69	1934935084.09±505987192.07
969	Betaine	C5H12NO2	866913320.72±19785515.98	316940552.47±1466711.55	272147877.45±5961522.95	504907090.71±8312553.52
970	L-Phenylalanine	C9H11NO2	1296309548.84±15252563.39	616249282.61±12510684.81	3282787611.66±9708612.5	242521933.91±2039669.92
971	L-Proline	C5H9NO2	309820773.03±7784641.53	266880926.76±994682.52	69891239.76±485959.67	325885404±50556196.46
972	L-Methionine	C5H11NO2S	58664346.99±1442908.37	35861258.24±1773338.26	22220148.41±855359.21	53818297.28±277609.24
973	Dimethylglycine	C4H9NO2	173330235.13±7658968.28	172446165±2751851.88	59572290.59±989687.1	210112396.29±2193722.44
974	L-Glutamine	C5H10N2O3	3640499313.32±499437434.68	2445028086.85±23915971.67	309189521.68±33604527.35	9524690822.16±62364010.77
975	Santacruzamate A	C15H22N2O3	2003499.29±222414.22	1834337.35±459960.01	686753.56±551957.56	4754358.26±544495.99
976	SDMA	C8H18N4O2	2019674.84±464083.69	5726895.06±286863.79	2031970±116211.31	969667.54±429190.14
977	Carnosine	C9H14N4O3	2664076.9±101950.37	1170541.23±135300.17	964113.39±100368.89	1779088.82±16401.4
978	N-formylmethionine	C6H11NO3S	8247457.05±359574.33	10698652.68±444937.08	9686324.88±162171.75	5523120.3±226631.28
979	Hydroxyprolyl-Proline	C10H16N2O4	946759.5±136218.39	488794.46±269391.07	253320.62±157661.55	419207.55±239564.29
980	Glutaminylhydroxyproline	C10H17N3O5	365525.35±178766.7	660570.97±113836.32	439389.14±111717.34	941415.33±242602.88
981	L-Histidine trimethylbetaine	C9H15N3O2	7208774.62±2993371.52	9089739.8±2124684.37	1808035.15±409173.19	2263231.43±249779.91
982	Ne,Ne dimethyllysine	C8H18N2O2	5660763.66±965287.79	1670518.47±774292.72	4216326.32±80024.76	3486135.24±1511075.59
983	N-Arachidonoyl Phenylalanine	C29H41NO3	315279333.9±6967048.07	702618415.47±22897825	603552605.61±4005364.53	89911671.56±4021927.35
984	N-(9-oxodecyl)acetamide	C12H23NO2	4153631.82±155453.24	3491809.89±784666.01	9985730.89±538498.08	20572262.71±1390666.13
985	Glutamyltyrosine	C14H18N2O6	339137157.2±57248541.36	262633477.33±38573884.19	142598967.86±37918135.37	593332988.91±128938514.39
986	INDOXYL SULFATE	C8H7NO4S	455943.14±10380.77	442842.77±32646.53	469341.45±34480.75	724569.24±34816.96
987	Asparagine	C4H8N2O3	51552976.69±2182613.71	50093881.1±8358235.85	10586992.97±758699.88	113620983.02±5575450.71
988	Acetyl tributyl citrate	C20H34O8	40301718.64±347788.76	36330523.92±1478884.86	39821211.96±320864.24	44041681.33±368593.26
989	GUANIDINOACETATE	C3H7N3O2	11198837.1±1715549.21	9599369.19±1658322.14	17488177.72±717835.19	7606904.17±815658.49
990	Dainic Acid A	C15H23NO4	10628500.59±579549.56	10345656.73±548859.49	3498830.38±386425.71	8400871.74±651711.76
991	Domoic acid	C15H21NO6	492757407.17±153357936.93	145348959.53±24843051.14	349330931.97±422678.82	453727175.77±4048785
992	Octopine	C9H18N4O4	153284983.17±25052894.41	165058971.53±28995374.79	10068132.1±731950.72	43935591.04±1825556.03
993	L-beta-homothreonine	C5H11NO3	12920263.03±709210.1	10518958.41±527022.37	2702129.92±313775.44	11611335.18±300295.53
994	H-LEU-LEU-ALA-OH	C15H29N3O4	7945491.76±517027.71	3687126.61±1041005.46	1251122.27±40309.01	5763098.04±1163186.48
995	Nicotianamine	C12H21N3O6	96290317.82±2642431.39	46683279.24±5856392.04	28651278.4±856148.62	51529118.3±4354424.63
996	Phe-Ala-Gly	C14H19N3O4	3630327.23±843265.02	2797670.13±710163.88	954773.27±614270.32	4113745.91±515107.81
997	H-Ile-Gln-OH	C11H21N3O4	26706200.64±634670.12	23960033.46±650308.38	6919631.62±180795.79	28583806.15±1125174.58
998	Ile Ile	C12H24N2O3	29552070.38±1064491.33	13919197.88±366287.34	9890154.55±161286.62	23644342.83±252494.87
999	H-Val-Leu-OH	C11H22N2O3	42219486.07±207383.75	24660971.24±518641.05	12249995.79±208195.68	30966578.66±495222.17
1000	L-Valyl-L-valine	C10H20N2O3	8730845.41±222509.92	193636259.77±2077627.05	903004.44±55778.62	246080.85±141070.64
1001	H-Ser-Phe-OH	C12H16N2O4	3956396.98±335405.16	2792795.99±475842.94	543410.91±38841.48	2537543.67±179507.08
1002	alpha-Cyclogeraniol acetate	C13H22O2	953420312.99±79260031.32	798516408.33±6040938.46	1010570577.93±40578605.84	497632492.91±4173677.18
1003	trans-Acetate-1-methyl-2-(1-methylethenyl)-cyclobutaneethanol	C12H20O2	7487340.82±2017409.18	7356180.08±389190.85	6036889.91±1062809.33	20102818.09±8319559.47
1004	Miraxanthin-V	C17H18N2O6	23005529.11±248738.33	40864290.19±861877.29	22834423.05±324764.36	70292015.03±1728883.76
1005	(+)-3-Hydroxy-5-(p-hydroxyphenyl)pentanoic acid	C11H14O4	135029458.73±11621318.65	133553674.33±13266657.15	60150419.29±941643.54	45992019.09±587349.96
1006	L-phenylalanyl-L-proline	C14H18N2O3	14396296.17±541600.21	13838719.42±132545.21	4913229±928542.54	14695816.57±163986.83
1007	H-Phe-Val-OH	C14H20N2O3	5489748.09±665456.09	1600887.21±63159.47	1582313.22±471308.61	4317148.5±204980.14
1008	His Ala Gln	C14H22N6O5	49605098.71±487416.8	58100582.54±1109347.86	16099431.42±510184.66	76571896.09±1802795.69
1009	Glu-Ile-Val	C16H29N3O6	7303416.81±558178.63	6150247.38±1457257.62	2648128.9±227789.66	8443223.47±1305476.06
1010	Asp Asn His	C14H20N6O7	22902687.96±6498070.56	19002520.67±5499232.67	29953064.98±2890265.24	22221543.27±8608567.47
1011	Glu Lys His	C17H28N6O6	2275599994.68±46185095.42	2012051392.71±50276707.53	2630789518.01±49355099.32	2296472900.42±80902684.05
1012	N-(4-Coumaroyl)-L-homoserine lactone	C13H13NO4	21894430.18±427891.91	11840553.36±145665.5	9057723.67±300635.55	16914845.88±256160.47
1013	Homostachydrine	C8H15NO2	10972875.95±447295.73	5317646.77±322378.03	5367234.54±826672.96	2655872.6±31998.26
1014	Glu Leu	C11H20N2O5	30636497.56±1834010.7	30383838.74±504527.57	8017326.44±252143.11	28702343.48±852386.68
1015	N6,N6,N6-Trimethyl-L-lysine	C9H20N2O2	19141302.59±1180244.27	17136906.71±441710.78	1258868.97±67761.59	38042890.94±635392.67
1016	N2-Acetyl-L-aminoadipate semialdehyde	C8H13NO4	31048220.04±967288.05	28880867.8±1432003.26	33965912.22±1218546.99	24347033.72±1022481.42
1017	Thr Arg Tyr	C19H30N6O6	141566716.05±2151697.66	130933114.28±3406412.62	68032928.51±1416495.57	147555512.04±2844919.88
1018	L-isoleucyl-L-proline	C11H20N2O3	43778748.09±1100892.71	45479781±226885.71	15766991.49±290974.42	43903882.6±1294968.86
1019	3-Hydroxystachydrine	C7H13NO3	76106424.2±1430301.96	63890260.76±919083.97	29061689.48±499276.74	67903257.54±1006987.52
1020	5-epi-Valiolone 7-phosphate	C7H13O9P	1797362.43±435530.07	980373.36±457716.09	4995671.85±400595.32	1753669.28±286526.72
1021	Genipinic acid	C11H14O6	49104440.24±1155850.9	46696039.65±317261.19	37368378.08±333966.66	17603839.83±564811.82
1022	Asp Arg Tyr	C19H28N6O7	58665936.77±1663018.4	85368304.23±1746006.68	67315505.91±675459.95	122599508.75±3391052.26
1023	(E)-3-(Methoxycarbonyl)pent-2-enedioate	C7H8O6	20354509.68±2157456.02	37092223.59±701869.89	17369993.53±1226398.36	19961102.06±3313133.21
1024	(2E)-9-hydroxynon-2-enoic acid	C9H16O3	18558663.46±7015313.14	20720414.86±566093.71	30229884.51±1791437.09	33184759.04±2081049.71
1025	Fructosyl-glycine	C8H15NO7	524368.42±193166	1048279.83±395632.04	1300935.57±155507.22	487996.26±20232.14
1026	Capsi-amide	C17H35NO	31462797.52±2139731.12	29690693.44±1741556.33	44116874.3±838600.28	44618058.44±915511.95
1027	Aeshynomate	C14H17NO7	20502550.46±283154.74	4238663.36±465060.5	28502247.01±524118.76	20246188.86±383416.27
1028	N-tetradecanoyl-L-Homoserine lactone	C18H33NO3	8355711.41±238363.67	12366220.54±566298.8	23847398.66±839220.8	21928011.1±1546944.12
1029	Arg Phe Ala	C18H28N6O4	4392118.4±969419.64	3881929.61±575207.47	2257112.38±393035.72	7184621.7±592017.09
1030	Dysinosin D	C25H42N6O7	56343594.68±1495141.44	101847800.21±4294689.93	46307839.85±1033460.27	64864010.13±2504644.46
1031	N-(gamma-L-glutamyl)-L-alaninol	C8H16N2O4	14582072.51±1970396.33	12522853.5±2572990.11	11043509.92±584507.22	27483283.78±3635732.61
1032	beta-Isocyclolavandulyl propionate	C13H22O2	11378238.75±325295.28	17701062.73±4616374.02	8548142.97±566676.06	5393468.39±526153.14
1033	Alachlor OA	C14H19NO4	83945496.38±7559700.53	59893476.16±1015153.87	78117337.89±4749085.62	126678098.56±2133240.28
1034	Lys His Gly	C14H24N6O4	11488072.68±495958.23	16298179.85±267907.31	10262825.15±120026.96	8528554.17±253811.4
1035	Phe Gly	C11H14N2O3	4006228.63±225626.71	3287516.62±198344.21	2586233.91±681812.4	5383198.02±174378.38
1036	Valpromide	C8H17NO	17028428.16±206166.08	17168429.88±455872.04	19057962.97±264685.99	32957026.32±1668450.41
1037	Trp Ser His	C20H24N6O5	47200010.33±1439837.65	31246113.83±1706185.02	62946627.76±469611.77	59237456.07±1093946.82
1038	Gabapentin	C9H17NO2	27881798.96±556206.17	77964257.93±13391101.47	24097245.33±446465.27	18553329.05±610034.08
1039	His Ile Asn	C16H26N6O5	3618789.11±153951.9	1591763.88±519506.58	6456550.03±1187538.24	5685438.49±594036.62
1040	cis-2-Carboxycyclohexyl-acetic acid	C9H14O4	86729710.93±1682474.6	33226091.79±725097.87	43359151.55±5184458.87	34870758.46±872605.11
1041	Lys Pro His	C17H28N6O4	8599084.93±1876001.14	11487922.88±494310.69	10634082.4±241557.75	4216150.28±1061122.52
1042	Pro Gln His	C16H24N6O5	4966690.62±427258.58	6628458.8±441385.16	5863312.24±532003.13	3155788.28±14924.27
1043	Indicaxanthin	C14H16N2O6	129189945.37±4395017.12	86140447.87±2994701.65	77734455.74±2870859.1	218741520.24±14846057
1044	10-hydroxy-2E-decenoic acid	C10H18O3	9396089.36±710850.85	10497063.67±294759.66	10628229.45±789298.33	8521771.42±408893.37
1045	(2S,3R)-3-Hydroxybutane-1,2,3-tricarboxylate	C7H10O7	5496599.61±303741.53	6362804.12±380834.82	3009833.91±216976.87	3689924.7±86493.4
1046	2-Hydroxy-3-carboxy-6-oxo-7-methylocta-2,4-dienoate	C10H12O6	10653005.67±549890.19	9398920.75±314547.24	25664631.56±467902.21	14036972.96±1788473.43
1047	Diphenylalazine B	C19H18N2O3	4035921.36±233710.77	4239176.17±703901.87	4283402.64±132975.39	17979886.02±542912.29
1048	3,12-dihydroxydodecanoic acid	C12H24O4	931061.96±107422.11	705071.76±164074.87	955587.56±43198.02	1314693.53±329835.3
1049	Fontinalin	C13H15NO8	58571049.79±1313450.34	57002008.71±2563817.27	139040618.55±1820404.54	31957943.98±1369219.64
1050	cis-Bis(methylthio)silvatin	C20H28N2O3S2	607530681.64±17538198.68	631879931.5±12837263.17	607474909.51±11746604.05	977492269.77±16899539.43
1051	D-Dopa	C9H11NO4	55430930.44±10882001.6	31080060.16±4129302.68	21933296.67±3702961.62	63927607.74±3561241.83
1052	cantharidic acid	C10H14O5	34601742.03±897779.44	31516316.62±2934211.23	74371411.42±19576381.71	60797004.56±1689705.34
1053	GLY-GLY-ILE	C10H19N3O4	7962216.98±158033.03	7939126.71±363117.95	2605576.59±76571.35	10673099.45±219012.31
1054	(5S)-6-Hydroxy-5-isopropenyl-2-methylhexanoate	C10H18O3	18807948.23±109852.19	22031305.7±2853597.36	15436093.94±709559.03	15190287.66±754836.24
1055	(E)-2-Butenyl-4-methyl-threonine	C9H17NO3	1360652.97±44464.2	1271411.02±159806.83	3284264.21±250901.96	5591004.27±444488.71
1056	Methionylproline	C10H18N2O3S	3719816.2±385964	3417930.61±211617.52	1035481.41±110213.49	2998815.02±414604.7
1057	(-)-Bestatin	C16H24N2O4	504237.91±258821.08	3923035.82±402608.71	242741.02±107352.74	1229520.03±69236.25
1058	(4E,6E)-3-hydroxydeca-4,6-dienoic acid	C10H16O3	4083255.11±565780.13	2615501.49±847314.86	5655710.77±766995.93	8189312.37±968859.69
1059	3-Hydroxysebacic acid	C10H18O5	496249.42±16713.5	4256503.11±51806.42	1964887.91±279287.89	2790198.21±323059.28
1060	Glycyrrhetic acid 3-O-beta-D-glucuronide	C36H54O10	27165131.2±1325857.57	43050974.73±809214.22	2002899.45±57785.9	491970.49±144739.18
1061	Ethyl pivaloylacetate	C9H16O3	7954264.01±654660.99	8323339.17±1007953.18	6601105.86±632496.59	10532237.1±2093220.24
1062	4-Hydroxyisoleucine	C6H13NO3	895645.75±71786.71	1693682.86±140596.17	678796.95±99968.61	4670436.12±285713.14
1063	Cyclo(Ala-Gly)	C5H8N2O2	5391918.13±115407.28	15684339.43±853924.8	10287869.69±507696.27	25879351.59±1896666.43
1064	N1,N8-Diacetylspermidine	C11H23N3O2	7588252.8±255636.94	9051676.57±386318.33	16015441.42±537330.08	6545053.96±242060.63
1065	L-SelenoMethionine	C5H11NO2Se	45029905.19±2214469.25	57352500.95±1585623.96	23598727.94±696111.53	19344189.53±253170.45
1066	Citrulline	C6H13N3O3	5592433.45±290726.66	4824982.7±857385.86	3300435.31±466645.69	3050846.2±496064.18
1067	2,6-Diaminoheptanedioic acid	C7H14N2O4	9238956.85±1031944.88	10666010.36±594913.79	1197844.04±334456.63	13019998.35±695323.56
1068	Asymmetric dimethylarginine	C8H18N4O2	16262546.22±708145.9	12003341±507026.8	1794206.92±309190.61	43506641.8±1200230.87
1069	Ophthalmic acid	C11H19N3O6	579908.19±298292.56	3154110.43±128324.43	241776.76±104987.63	2126573.76±28852.51
1070	Iminodiacetic acid	C4H7NO4	359206.24±98263.07	4898223.23±269598.97	214954.75±121466.19	1506927.82±334479.77
1071	Suberylglycine	C10H17NO5	342669131.47±5690880.11	198302865.51±14577717.49	624560713.98±92972877.55	263990302.97±13740050.56
1072	Galactitol, 1,2:5,6-dianhydro-, diacetate	C10H14O6	340431.11±2955.67	11352543.08±690548.41	222912.12±122943.44	433495.27±227531.18
1073	Cysteinyl-Methionine	C8H16N2O3S2	48532905.49±697630.52	49388555.22±1335012.29	62263412.27±201193.44	46422195.62±1368379.92
1074	5-octenoylglycine	C10H17NO3	3316114.71±142122.05	4161964.74±843052.84	31307852.22±208602.49	2088682.45±274902.11
1075	N-Stearoyl Glutamine	C23H44N2O4	2109976.31±387822.55	1541791.74±464122.65	1528805.37±740436.74	329129.81±145983.1
1076	N-Oleoyl-L-Serine	C21H39NO4	330466726.79±13105199.77	493422564.84±18562301.53	479347807.81±1560327.32	87195290.32±3483386.34
1077	(+/-)-3-Hydroxynonanoic acid	C9H18O3	16600911.79±2868418.72	9191211.6±1161355.58	12957923.27±614468.69	24979695.14±1238989.59
1078	L-Proline, 1-(1-L-leucyl-L-prolyl)-	C16H27N3O4	3270310.86±183816.24	3523169.63±121556.08	715440.55±325215.83	2119072.71±355890.05
1079	3-Sulfinylpyruvic acid	C3H4O5S	875641.21±81841.66	1016171.4±82875.76	909556.38±49346.93	1403322.68±148564.12
1080	Shikimic acid 3-phosphate	C7H11O8P	12648089.22±3098102.67	4063726.89±562107.09	22132009.57±5145878.71	8389855.81±418594.7
1081	Alvimopan	C25H32N2O4	37183246.22±699783.66	21952260.88±1332705.47	32501965.23±1153053.87	32725950.41±2716285.95
1082	3-Dehydroquinic acid	C7H10O6	14724468.56±649338.65	14576932.93±687700.13	31531165.6±1818466.78	2112117.21±830740.89
1083	N-Lauroyl Isoleucine	C18H35NO3	14352072.97±241853.22	11522099.12±407636.27	16876234.63±128421.29	17424617.95±412844.42
1084	N-Feruloylglycyl-L-phenylalanine	C21H22N2O6	60055295.7±8783445.06	64047928.04±8717772.7	4058158.74±454673.68	212897873.96±5614709.06
1085	Methyl sulfate	CH4O4S	3251858.3±356849.87	4066002.15±360068.58	4036150.63±160479.18	5347253.42±642845.17
1086	gamma-Glutamyldopa	C14H18N2O7	1425924744.64±121817202.46	948918566.57±71029274.62	968110306.47±65061140.51	2314849117.4±50674583.03
1087	N-Lauroyl Glutamic acid	C17H31NO5	6068361.31±242025.15	10336458.55±1523182.77	259223.07±202578.27	236000.74±80748.13
1088	Polyethylene, oxidized	C12H20O5	100055.29±57997.18	146477.41±69143.36	95594.45±26535.48	217740.08±67124.05
1089	2-Oxo-4-hydroxy-4-carboxy-5-ureidoimidazoline	C5H6N4O5	16016237.36±2663330.25	31439824.58±7566671.01	8248927.68±1761656.95	8304542.4±1730628.49
1090	3-O-Methyl-a-methyldopa	C10H13NO4	37422160.95±1839542.26	28545570.12±5184225.65	13926317.41±252580.03	77646928.38±38124075.26
1091	Indoleacetyl glutamine	C15H17N3O4	8751231.66±559860.64	5160872.68±567263.89	672562.23±177625.18	14808604.85±1398359.52
1092	gamma-L-Glutamyl-L-pipecolic acid	C11H18N2O5	19734498.17±650711.43	9439463.27±446876.71	9761216.79±403049.84	5040795.52±1100095.44
1093	L-N-(1H-Indol-3-ylacetyl)aspartic acid	C14H14N2O5	23493532.52±5939580.12	15807228.63±915809.53	18359727.87±939283.63	43209613.41±3344690.83
1094	N-(1-Deoxy-1-fructosyl)tyrosine	C15H21NO8	9281380.03±2618722.69	8853567.02±1579400.92	8204925.05±281571.83	9076269.57±1975992.51
1095	N-Linoleoyl Glutamine	C23H40N2O4	760882.42±62508.39	537858.88±33846.31	625755.14±158962.75	6522090.14±89484.93
1096	Garcinia lactone dibutyl ester	C14H22O7	6764752.99±234617.3	6596790.09±113328.88	1251544.57±49848.56	4823275.44±54720.47
1097	Nopalinic acid	C10H18N2O6	2492613.54±673294.73	1265274.06±140233.61	350674.24±374068.81	4637829.02±292750.87
1098	(R)-Methylphosphonofluoridic acid 1,2,2-trimethylpropyl ester	C7H16FO2P	562557.73±124610.18	1389604.4±82514.03	289764.07±247393.15	587952.97±199477.84
1099	1-Isopropyl citrate	C9H14O7	2508863.47±34596.74	3339093.99±168439.57	1768007.19±120564.08	2155816.8±197703.25
1100	Glutamylarginine	C11H21N5O5	20545081.38±235763.7	14697148.42±390993.46	19151819.67±388820.15	36743549.71±1598745.21
1101	N-acetyl-S-(N-allylthiocarbamoyl)-L-cysteine	C9H14N2O3S2	708479.93±486704.38	289992.29±132011.2	2305955.16±965381.61	980017.2±511107.89
1102	Dihydroasparagusic acid	C4H8O2S2	5136616.68±381606.23	6511523.54±262328.77	3191407.39±149839.4	3434480.49±319568.64
1103	Clovamide	C18H17NO7	715018.03±28794.2	167765.83±71484.11	506954.99±64339.29	8734585.92±1144268.71
1104	Glutamylphenylalanine	C14H18N2O5	66341376.93±24342365.34	29961648.56±1821217.61	13335117.61±445945.58	76537551.17±35775661.11
1105	Terretrione B	C17H22N2O3	741579.43±34987.18	631035.8±253769.45	884834.64±139582.43	785704.57±40274.23
1106	gamma-L-glutamyltyramine	C13H18N2O4	5903794.4±2418669.7	9259073.96±285062.16	2655582.16±253125.39	16317129.96±5471784.54
1107	D-3-sulfolactaldehyde	C3H6O5S	692490.49±49843.29	543904.92±69228.04	646447.98±153074.89	872272.64±90432.73
1108	Pestalotiopamide E	C11H17NO5	256981505.11±5734421.84	286756196.95±3982718.28	179939506.62±4856037.94	251454192.26±5379198.11
1109	N-Fructosyl glutamylphenylalanine	C20H28N2O10	1158648.57±95656.52	791713.89±246100.56	1167066.28±256328.97	1172180.74±78156.33
1110	Glutamyl-S-(C3H7S)-cysteinylglycine	C13H23N3O6S2	1737394.81±304339.51	2075106.3±328079.78	1408158.66±180873.69	2690307.11±24342.46
1111	N-Amino-D-proline	C5H10N2O2	38704685.87±1069040.68	47328387.44±153093.49	41418024.57±1110429.06	14988659.11±467998.09
1112	Caperatic acid	C21H38O7	840518.07±699788.91	1449780.82±1435443.77	373306.01±153598.72	2582696.78±2028446.33
1113	Bentyl	C19H35NO2	443674349.6±8282167.95	744207423.96±13218520.73	404998833.36±18255979.35	47029245.05±1318926.1
1114	Ala-Leu-Leu-Asp	C19H34N4O7	3581969.51±814502.84	2426136.31±231183.43	1089745.12±64107.75	4820350.15±1634800.1
1115	Leu Ile Glu	C17H31N3O6	10947415.74±503989	10480377.69±497672.3	4605614.81±356214.94	12018557.98±189073.01
1116	Leu-Val-Ser	C14H27N3O5	5582692.19±333125.54	3812171.32±297839.76	1044164.96±61897.96	3832168.77±327711.83
1117	N-Methylethanolamine phosphate	C3H10NO4P	7505191.53±716313.96	1768016.51±458728.63	4184351.14±308422.78	8554141.97±1092438.47
1118	Phe Ala	C12H16N2O3	3664711.56±313866.56	2267108.32±372152.92	953916.42±48202.66	4357543.27±1122290.32
1119	Asp-Leu-Leu-Ser	C19H34N4O8	1793943.34±267860.39	929651.04±368616.99	90951.47±74919.14	1691751.91±383292.36
1120	N-oleoyl glycine	C20H37NO3	7038154.31±527815.15	5904506.56±575314.28	6430626.4±474607.43	11185254.3±810143.47
1121	L-Anticapsin	C9H13NO4	69896265.54±55223737.69	56851363.23±43007116.03	156330765.8±8790624.65	99641326.28±6278249.95
1122	Prolyl-tyrosine	C14H18N2O4	92172992.98±2781276.66	272409576.2±5986155.06	78062710.05±3626379.09	648920626.56±7325523.01
1123	Leu-Gly-Pro	C13H23N3O4	16945260.61±2204214.57	8467318.56±431425.62	5678123.65±298481.23	9713977.29±1483203.12
1124	Diprotin A	C17H31N3O4	7619227.57±483613.62	4246296.25±653559.89	2431478.73±241585.49	7267352.95±238466.98
1125	Acetylsenkirkine	C21H29NO7	735026.25±122106.13	2961055.45±681314.39	927012.16±252592.38	194985.86±95103.6
1126	Aspartyltyrosine	C13H16N2O6	53498960.94±2576273.68	52917512.7±6169756.07	23473421.21±2249522.17	129084852.26±18276287.15
1127	Leuhistin	C11H19N3O3	3426812.2±280228.33	2884536.13±285713.58	652211.86±74040.47	3025651.28±229002.67
1128	(R)-2-Aminoheptanoic acid	C7H15NO2	1669972.85±79141.33	614640.36±143884.23	540012.69±84538.36	5066729.74±185057.58
1129	Ac-Tyr-OEt	C13H17NO4	31746230.32±215566.26	27279495.75±231882.88	15115605.52±2897823.29	25523171.67±651358.6
1130	9-Hydroxyhexylitaconic acid	C12H20O5	5439326.02±215636.5	3544004.07±777060.49	4015062.97±158775.27	7722471.63±774681.08
1131	His Asn Thr	C14H22N6O6	35711837.62±4701265.91	33481367.49±2964589.29	8088440.61±794041.2	2535860.11±415675.01
1132	Arg Trp	C17H24N6O3	8473307.71±3299157.66	9777955.11±310366.55	4958837.07±191993.23	2361074.76±493509.76
1133	L-2-amino-8-oxodecanoate	C10H19NO3	7158662.2±42348.66	14637979.23±208804.59	27451777.18±1118282.55	11615873.59±593856.72
1134	(+)-Macbecin I	C30H42N2O8	3167909.16±822545.21	5967615.39±61807.15	949656±139578.62	5595667.23±601298.61
1135	His Leu Gln	C17H28N6O5	15863195.71±726853.42	8917857.71±787200.15	20749209.12±486098.5	12162882.42±126112.47
1136	His Asn Gly	C12H18N6O5	6930721.6±348807.65	7023410.39±1471057.6	5855967.98±71080.88	5033353.28±718973.03
1137	Arginylphenylalanine	C15H23N5O3	769140.58±114463.04	547320.21±67834.21	107297.03±72489.92	706314.96±92394.5
1138	Aignopsanoic Acid B	C15H24O4	1291343.77±76669.63	1487041.07±115842.1	1533143.01±118135.24	2036953.87±391654.07
1139	chinese bittersweet alkaloid II	C18H30N2O3	1056829.43±93388.03	928173.92±120747.45	760256.17±50200.4	1121939.77±177618.97
1140	Polanrazine F	C16H19N3O4	12756887.32±91486.05	11649353.29±381879.35	7412022.68±698674.11	11475167.44±309881.67
1141	2,4-Dihydroxyhept-2-enedioate	C7H10O6	10911072.6±126138.57	9851228.32±3071485.95	10375600.5±459688.55	7955015.15±1125155.32
1142	Cyrmenin A	C22H34N2O5	37669634.33±1208797.27	20610590.5±681553.48	21593374.75±916063.4	18611999.11±743438.33
1143	Leu-Val-Asp	C15H27N3O6	8073429.71±1846922.31	7737633.11±1773523.1	2644096.81±111904.04	5819813.75±1397522.77
1144	Atlanticol	C19H28O6	2127164.78±211519.2	3269417.73±318622.2	1834196.3±36909.64	884299.61±174135.45
1145	L-Alanyl-L-tryptophan anhydride	C14H15N3O2	8969137.93±311649.59	6242070.18±203733.25	887302.98±40920.18	7421476.21±234217.47
1146	Pyriferine A	C16H24N2O7	5211400.55±1765159.75	4072748.42±785986.49	3327449.57±449815.03	9775068.48±741268.24
1147	Ile Leu Thr	C16H31N3O5	682990.34±190364.46	412607.45±197265.89	224327±74898.45	484829.96±76370.84
1148	Hirsutolide	C19H24O9	86288120.21±12096141.36	40337042.95±11637290.31	192177582.24±56170167.93	53177011.83±1087589.54
1149	Arg Val Phe	C20H32N6O4	7333990.57±460263.3	5902276.33±964308.29	4698444.76±1447152.83	10637955.48±404930
1150	(1R,6R)-6-Hydroxy-2-succinylcyclohexa-2,4-diene-1-carboxylate	C11H12O6	36511250.46±5702700.59	40763486.05±12641755.81	50923240.06±15493620.69	48387415.8±577507
1151	Tyr Pro Val	C19H27N3O5	2345466.71±73566.12	3546094.1±337697.96	2444695.61±132652.18	730509.79±139149.99
1152	Arg Ile Val	C17H34N6O4	2372186.61±318603.11	1273766.45±273379.75	420812.44±70540.18	1987690.25±323242.29
1153	Myrianthine A	C31H42N4O4	42615700.95±475312.93	25710552.68±891670.44	43267513.28±1402250.11	30988987.67±406704.8
1154	Asp-Leu-Val-Ser	C18H32N4O8	9097279.55±348086.98	8400302.04±772733.5	1315073.12±58184.24	10684821.56±303254.33
1155	Val Thr Gln	C14H26N4O6	1147886.74±303006.95	652163.08±124448.37	111727.08±84229.42	1089262.1±227197.8
1156	Thyrotropin releasing hormone	C16H22N6O4	2413465.32±71179.6	2254387.69±27472.29	1848563.84±218897.51	4775833.95±10667.4
1157	Lys Asp His	C16H26N6O6	273672.84±152612.98	328405.8±71102.12	705679.43±160741.33	485697.98±99885.67
1158	Leu Ile Asn	C16H30N4O5	6678776.81±233807.35	2354293.54±303363.49	985373.55±246338.33	6881177.6±312272.22
1159	Discadenine	C14H20N6O2	9552563.62±1223933.35	7120981.09±987870.9	8950014.74±1957107.28	5800752.77±476659.89
1160	Met Met Gly	C12H23N3O4S2	193880810.4±1950396.54	204445338.93±6648980.17	166553185.33±2928276.27	170228507±1764960.51
1161	Phenylacetylglutamine	C13H16N2O4	4186273.92±643994.34	3052866.58±1117414.88	973425.88±146614.5	7835204.99±386062.73
1162	Leu Val Val	C16H31N3O4	4896755.85±66725.52	2572903.38±480328.29	840293.02±619092.59	4934453.44±176700.52
1163	Ustiloxin F	C21H30N4O8	4971030.44±491422.08	2332950.34±278355.03	1604218.67±229809.69	1645085.99±530113.38
1164	Tyr Ile Tyr	C24H31N3O6	8953860.67±148207.16	16295138.24±132418.24	15791851.36±2355814.55	32252456.38±6296793.6
1165	beta-Citryl-L-glutamate	C11H15NO10	529359.76±171131.72	360683.59±345674.26	1420153.35±223011.7	1789868.12±326139.95
1166	Pro Pro Val	C15H25N3O4	3053944.17±130695.11	1088671.49±103575.83	3815259.46±32447.2	1376420.1±409221.46
1167	Arg Glu Tyr	C20H30N6O7	3799577.86±307820.01	3574041.94±109691.72	3475509.51±357864.23	5162603.3±188288.5
1168	Pro Ile Ala	C14H25N3O4	6748723.75±575489.2	5672819.49±915656.11	1857717.5±55579.37	6035114.2±1174458.95
1169	Phe Pro Asn	C18H24N4O5	434707.84±76131.48	540586.02±96079.25	658380.49±139918.64	1419325.94±214454.04
1170	Monamidocin	C15H22N4O4	56399755.69±2552518.03	67262112.79±798291.78	5420877.92±262717.2	94102158.93±911081.51
1171	Phe-Ala-Asp	C16H21N3O6	78606820.82±734445.58	48086600.16±4980003.38	10993306.99±473957.12	137722822.46±4678025.53
1172	2-Amino-3,7-dideoxy-D-threo-hept-6-ulosonic acid	C7H13NO5	10826045.04±398931.42	8518159.46±437552.11	6034139.22±613123.5	3285085.11±534301.31
1173	Pyriferine C	C16H20N2O6	7692203.99±408549.67	5654294.82±113145.62	3025281.81±133442.81	6705146.32±1543735.83
1174	Ala Leu Tyr	C18H27N3O5	2658127.82±2102008.8	2528124.6±919747.16	305941.57±328778.74	7441800.19±522508.02
1175	Angustilocine	C19H22N2O4	920491.91±55441.85	823942.12±76956.7	606048.14±173627.22	2127473.4±483869.83
1176	4-O-Dimethylallyl-L-tyrosine	C14H19NO3	65363957.97±179916.17	143954543.62±1663333.49	53065959.73±1311317.89	20831927.09±619763.43
1177	Pro Thr Ile	C15H27N3O5	2255462.48±488768.04	1520441.31±251743.71	651086.76±35133.97	2306289.2±501134.9
1178	Oglufanide	C16H19N3O5	1952641.48±121030.04	2668689.3±268637.12	618505.59±387797.63	13867430.39±162935.31
1179	Dimethylmalonic acid	C5H8O4	19356806.3±545148.52	55338427.15±1299024.47	36587318.85±732347.25	49886095.8±571993.19
1180	Succinic Acid	C4H6O4	6249087.46±380471.44	6363101.69±395808.36	14588683.69±4012755.21	6477609.57±1042400
1181	D-2-Hydroxyglutaric acid	C5H8O5	210211041.62±17798353.68	237283225.28±11363927.44	130511449.79±2473805.53	167232852.2±13721095.58
1182	N-acetylleucine	C8H15NO3	7708425.21±894401.77	12067379.26±1494468.33	6547070.57±163361.19	7923924.68±246956.05
1183	gamma-Glutamylphenylalanine	C14H18N2O5	13799363.69±389563.19	12720717.97±568373.25	2991177.17±479170	55573974.88±12233173.19
1184	L-2,4-diaminobutyric acid	C4H10N2O2	2480809.82±142230.33	2769502.83±63260.43	2938431.81±276180.23	3202317.7±124005.84
1185	L-Homoserine	C4H9NO3	7616452.43±381378.11	2617343.18±298759.81	1212730.92±361328.58	8583887.75±636960.23
1186	Maleic acid	C4H4O4	909617933.6±62880020.56	592926676.38±31039587.35	1376156668.73±47045833.06	2065062889.81±187004815.32
1187	Isocitrate	C6H8O7	328345403.94±6480189.59	385666073.26±12926325.44	166057000.92±1811083.19	286216357.05±15020614.89
1188	L-Aspartic acid	C4H7NO4	168283969.66±6796506.41	136323768.51±3344295.67	104914465.39±1638156.29	177004892.1±4850451.89
1189	L-Arginine	C6H14N4O2	99843853.83±3516273.93	67721177.54±1690947.71	6224738.66±553948.84	209931613.23±4348732.38
1190	L-Histidine	C6H9N3O2	15220503.31±644154.93	5427778.48±161439.32	1414839.38±283330.92	42142889.66±1372841.96
1191	L-Malate	C4H6O5	10366171542.74±111947390.66	5626022219.08±1273702477.6	15642592504.33±381792138.95	17913546921.2±95288153.5
1192	trans-Aconitic acid	C6H6O6	642406901.72±24354658.82	745660655.67±18096118.53	349378935.05±4930606.32	613853603.4±31226672.92
1193	Norvaline	C5H11NO2	2212397.74±318817.32	2056412.89±122450.62	831324.19±49014.87	2052871.07±54570.53
1194	2-Ketobutyric acid	C4H6O3	15376078.79±707629.16	16117755.43±913103.71	15158060.47±5609002.48	9270263.85±599133.01
1195	Amino leucine	C6H14N2O2	3200612.61±142860.13	533221.15±158359.41	50641.73±26437.72	3710808.98±1354130.25
1196	N-Caffeoyltryptophan	C20H18N2O5	8213925.93±397219.92	8586474.21±554866.86	1345434.12±143291.39	47256692.79±537910.57
1197	Caffeoyl tyrosine	C18H17NO6	6897898.92±234101.25	1707169.98±71856.17	11285468.15±607342.06	62573548.9±878275.08
1198	1,4-Cyclohexanedicarboxylic acid	C8H12O4	23518827.48±1890426.74	23611262.02±2624227	25297337.43±1233127.82	22687502.88±3980983.32
1199	9,10-Epoxy-13-hydroxy-11-octadecenoate	C18H32O4	532748497.24±9201706.07	871365082.66±42861838.72	1731560432.07±21449471.13	1141223795.58±102237332.62
1200	4-Hydroxy-L-phenylglycine	C8H9NO3	77040902.27±16979261.44	88762451.46±4317984.4	88841628.37±11202066.77	93693843.31±4013704.47
1201	Pantetheine	C11H22N2O4S	12812477.22±1687922.15	9380297.91±2595803.65	4874151.47±812317.6	1344499.14±46165.53
1202	Tentoxin	C22H30N4O4	12902362.26±178647.54	19911923.08±370872.85	32633508.5±663100.6	15841844.74±613757.31
1203	Erizomycin	C27H32N4O8	3000591.62±100534.82	966237.9±112006.36	2211570.99±1019092.9	911817.25±143787.39
1204	Glycerophosphoglycerol	C6H15O8P	22175054.69±521134.15	5232800.1±60939.76	41159392.43±1859571.26	12053320.62±202991.83
1205	Trp Glu Ile	C22H30N4O6	279911735.04±2056015.29	335529728.48±18219420.51	45297316.78±517753.02	8588847.91±3902456
1206	(E)-4-Oxo-2-nonenoic acid	C9H14O3	4684053.57±341921.18	3925520.86±169609.99	4039114.29±169478.9	3538710.9±77530.59
1207	3-(2-Carboxyethenyl)-cis,cis-muconate	C9H8O6	1660854.13±153611.08	1359894.03±88967.86	324885.54±86916.6	242922.03±103636.59
1208	2-Oxoglutarate	C5H6O5	24012484.69±1347894.91	38128170.43±11715653.08	40896864.88±1257939.85	30473259.59±10908771.59
1209	N-Nonanoylglycine	C11H21NO3	1412388.48±42348.81	1721082.28±290677.94	1737163.78±31557.04	2282393.35±31319.38
1210	N-decanoylglycine	C12H23NO3	2690625.89±146843.18	3584154.67±150895.86	2785793.86±115574.21	3353958.2±192009.84
1211	Tridecanoylglycine	C15H29NO3	795764.66±12800.21	682015.35±32315.95	562997.4±51401.6	994355.49±55083.98
1212	Glu-Gly-Trp	C18H22N4O6	18670012.5±2702422.38	13044928.88±292433.64	11271782.08±2896679.3	3908811.15±237412
1213	Glu-Leu-Phe-Ala	C23H34N4O7	576608204.59±16320728.35	421802521.09±8671719.11	811124010.6±29774254.72	309474489.45±7146353.37
1214	3,4-Dihydroxybutanoic acid	C4H8O4	64441522.3±2798168.41	42592908.53±776968.63	96340454.92±4613897.25	59896274.09±1250944.75
1215	(3S,4S)-3-Hydroxytetradecane-1,3,4-tricarboxylate	C17H30O7	2775556.89±176490.08	5029470.71±397942.13	1294737.44±40942.05	646435.06±160171.04
1216	(-)-Monascumic acid	C10H17NO4	2744377.71±209256.1	29990196.04±999692.05	9387059.48±336514.78	2053595.09±219654.88
1217	4-Methoxy-l-phenylalanine	C10H13NO3	56335950.85±453866.2	57495133.5±2753175.57	63984580.59±1701224.24	67533036.39±1708470.24
1218	Synargentolide D	C16H22O9	16224641.05±759378.82	21369127.52±647999.6	6525813.62±300557.51	101118487.67±2697729.73
1219	Glu Ile Leu	C17H31N3O6	4306866.29±112895.47	4739236.64±586373.31	1401645.95±214623.36	4041110.23±76792.32
1220	Kifunensine	C8H12N2O6	1053783.59±84814.02	5054589.01±303819.67	4046397.06±271643.57	2589430.05±67073.69
1221	Palmitoylglycine	C18H35NO3	63495.59±28935.83	70364.55±33587.16	175691.15±38720.69	75152.19±20419.43
1222	L-Leucyl-L-alanine	C9H18N2O3	2885812.09±88816.61	3399850.22±56352.12	1516367.57±121440.33	2838548.46±201630.18
1223	3-Aminopropylphosphonic acid	C3H10NO3P	3615052.11±156772.71	3222323.67±1326458.63	3985821.19±352744.29	4610422.71±278226.74
1224	2-((3-Carboxypropyl)carbamoyl)benzoic acid	C12H13NO5	8396460.05±51994.86	4188455.89±803363.37	43806282.39±1098844.32	9634560.48±303039.81
1225	Humilixanthin	C14H18N2O7	138246898.95±2054494.31	63198884.6±14729672.81	101143932.53±25005741.2	293354453.34±1928668.17
1226	Methylselenic acid	CH4O2Se	883889.87±100493.75	761774.25±100201.92	1041790.45±69992.77	1006529.34±49213.76
1227	(+/-)-3-Mercapto-1-butyl acetate	C6H12O2S	4421622.06±137385.32	2053100.5±180180.92	2944137.87±296375.33	8370928.92±737646.81
1228	2-C-methyl-D-erythritol-4-phosphate	C5H13O7P	768833777.96±32389941.5	751094952.66±7877456.78	899416808.45±20190126.83	298962638.44±8138163.83
1229	Hexanoylglutamine	C11H20N2O4	657925.43±77675.06	514444.95±74966.74	219700.32±212194.52	365770.21±69446.71
1230	3-O-Acetyl-5-O-methylbotcinolide	C23H38O9	21628969.86±1545795.35	21476659.29±2213699.42	10996644.86±2024160.38	5651440.02±261330.23
1231	Tensyuic acid F	C11H16O6	3102371.47±384276.07	2497442.55±76264.35	21542352.93±446656	8934578.47±342556.12
1232	(+-)-Baclofen	C10H12ClNO2	296085.95±59880.4	413388.66±53609.32	357114.28±40688.19	407228.64±54315.75
1233	Diethyloxalpropionate	C9H14O5	6513732.74±220050.5	8736629.81±443786.52	7131909.98±126036.3	9081849.74±631450.83
1234	Acetochlor OXA	C14H19NO4	4936759.77±84200.13	5764085.76±61701.87	7950799.9±476100.71	12291769.77±219278.9
1235	N-Lauroylglycine	C14H27NO3	1520876.18±100683.75	1292962.03±43208.53	1951262.21±32376.1	375989.79±32257.76
1236	Tyr Leu	C15H22N2O4	1128412.54±137459.65	564063.91±49713.78	592344.98±102650.97	1173943.78±84202.89
1237	N-(E-4-coumaroyl)-aspartate	C13H13NO6	1156919.98±341565.61	322743.56±44291.14	146086.16±118673.93	8134397.46±94986.93
1238	Tensyuic acid E	C14H22O6	8626632.72±819617.16	6792875.43±1221171.86	10937050.04±719615.12	6234368.07±421675.9
1239	2-Aminoethylphosphonate	C2H8NO3P	13707705.63±872768.64	16287172.35±1027085.25	16526312.94±779116.34	19026943.79±473674.55
1240	4-Chlorothreonine	C4H8ClNO3	1711885.9±441040.24	1990417.65±627452.21	2562729.01±163482.69	2305508.29±779963.23
1241	Tropate	C9H9O3-	1931879.02±258572.67	1514699.9±384635.34	2074034.16±70136.05	2663336.57±155686.32
1242	(S)-2-O-Sulfolactate	C3H6O6S	178816.51±13592.7	102317.31±45818.73	144379.91±15565.84	123845.49±39461.83
1243	H-GLU-VAL-OH	C10H18N2O5	6917925.12±658664.87	5668676.28±268997.7	1799488.51±64712.67	4899413.26±496023.12
1244	Asp Leu Leu	C16H29N3O6	4964970.9±665845.48	4198451.62±315264.23	1560782.26±213062.34	3803369.47±396914.79
1245	3-hydroxy-O,5-dimethyl-L-tyrosine	C11H15NO4	13686868.2±778364.1	17274579.03±62009.34	11656725.63±85843.14	14430725.08±801317.32
1246	Radiosumin	C22H32N4O5	8843847.25±516951.95	5923525.36±640858.25	11061883.8±944922.07	1633349.71±125709.14
1247	Ile Leu Ser	C15H29N3O5	1808739.09±553143.49	1006630.46±308158.95	341169.95±72944.91	1047850.42±127886.95
1248	N-Ac-Tyr-Val-Ala-Asp-CHO	C23H32N4O8	46415017.51±17135963.15	37001537.61±2987595.05	67153842.98±3402256.92	4856147.69±775571.86
1249	(4S)-4-Hydroxy-5-phosphonooxypentane-2,3-dione	C5H9O7P	505292.28±100209.34	288079.01±112351.41	997249.4±91588.55	262814.04±68543.81
1250	L-Tyrosine	C9H11NO3	115109136.78±2533197.63	62545515.85±818547.67	814920002.89±104138654.2	47317727.63±756664.34
	Organic nitrogen compounds
1251	Phytosphingosine	C18H39NO3	5815776.21±39616.14	7577734.46±367380.58	4849220.15±466394.97	1017111.83±553089.44
1252	Histamine	C5H9N3	66790815.16±5468657.97	80275858.65±1972840.08	9108071.94±678538.92	104867178.78±2421103.27
1253	oleoyl ethanolamide	C20H39NO2	11473121.2±130923.49	21734388.08±676371.21	12937419.61±171468.51	8642264.84±469623.7
1254	Sphingosine (d17:1)	C17H35NO2	77863051.22±1368608.72	73701907.78±582705.13	97525970±1430320.03	117336651.73±1942609.7
1255	Octadecylamine	C18H39N	65641593.43±672168.14	83190200.71±573360.16	63281082.3±525190.33	128302305.71±1011245.72
1256	Labienoxime	C13H23NO	22719130.67±738155.72	22908596.59±921626.63	28442551.09±1724355.73	32797726.13±764770.41
1257	Palmitoleoyl Ethanolamide	C18H35NO2	58200333.12±1770089.74	42879451.95±2453861.26	69019157.51±958702.88	105755329.92±20175248.97
1258	Linoleamide MEA	C20H37NO2	61941393.32±1726258.34	89886678.78±2426672.78	49739670.37±1000758.83	64023008.54±115754.64
1259	Halaminol C	C14H29NO	209015790.33±2428659.31	197202818.63±6578242.92	276017871.85±2507787.1	292572180.97±6134559.39
1260	Lauramine oxide	C14H31NO	63336613.4±1818388.83	62496884.61±384768.47	73999527.78±662725.75	106031158.13±2216177.45
1261	Hexadecasphinganine	C16H35NO2	1212673241.08±35876534.34	1081322875.47±5527156.77	1087150030.22±4181368.04	1521419166.72±43359799.64
1262	Obscuraminol A	C18H31NO	296621158.16±3242290.99	278800683.14±13941484.93	411088806.17±13163845.53	440643769.18±4232048.31
1263	Semiplenamide A	C23H43NO2	13345686.43±182326.46	6448159.67±318172.83	6439558.45±85241.71	1954761.04±2632.72
1264	Porphobilinogen	C10H14N2O4	899710.69±312446.84	342533.84±198634.08	2655296.01±107943.24	651916.57±240181.48
1265	11-Nitro-1-Undecene	C11H21NO2	10181152±768291.09	9861421.89±687927.06	16782583.88±775482.7	19330479.43±301506.95
1266	Diisopropanolamine	C6H15NO2	713437.04±130638.42	600296.96±432316.7	734486.78±24466.26	408625.96±93473.76
1267	Pentadecanoyl Ethanolamide	C17H35NO2	3903981.01±302804.2	10164734.77±485726.5	1415375.53±183278.64	620275.73±84610.74
1268	C17-Sphinganine	C17H37NO2	888366.9±158306.81	765193.75±64745.41	761589.08±112928.06	1420175.05±260843.04
1269	2-amino-1,3,4,5-icosanetetrol	C20H43NO4	30226970.72±1601235.56	26327379.49±56079.55	25586276.77±395203.08	37810932.17±1362174.32
1270	Tetradecylamine	C14H31N	1617635.43±175042.44	1431286.91±147152	1549406.46±57581.57	2244948.86±130027.17
1271	4-Pyrimidine Methanamine	C5H7N3	23016940.51±1417059.79	13087222.17±810544.61	235729.17±85014.57	50187135.27±3365303.03
1272	2-Ethyl-5-imino-1-cyclopenten-1-ol	C7H11NO	4757536.64±551744.84	8339524.67±681611.99	10046767.87±47057.06	3683183.35±471654.98
1273	MITOGUAZONE	C5H12N8	463638.54±326563.09	1699663±701843.43	4833236.19±347146.26	986756.07±152317.39
1274	4-Methylthiobutanaldoxime	C5H11NOS	348982.58±42880.57	162065.68±135163.45	193395.62±80718.62	2025831.55±172860.44
	Organic oxygen compounds
1275	Baldrinal	C12H10O4	15639356.19±1144869.09	17560491.35±1638063.4	4758025.76±519142.65	4356215.38±178935.55
1276	Neoruscogenin	C27H40O4	61231851.45±12335626.89	99023088.53±4921188.25	26216298.47±5312948.44	9276044.99±1104424.88
1277	Jionoside B1	C37H50O20	26161316.65±862665.53	56723699.53±1786806.39	11305778.59±464983.91	8830084.68±474228.76
1278	Fumagillol	C16H26O4	55434070.66±2511668.49	146522814.62±1790608.26	55700303.68±196805.72	63757226.36±2587341.68
1279	Polygodial	C15H22O2	84140334.14±3019129.19	100317086.15±2516460.62	76664969.27±2268787.49	64438653.27±7179978.7
1280	Picroside III	C25H30O13	19477357.93±1199620.79	3146832.02±220881.1	494837.12±220250.71	1234889.79±1996499.41
1281	Cistanoside A	C36H48O20	14067475.01±992689.57	17841472.2±401935.43	9905518.07±278654.05	13661678.42±133064.62
1282	Eicosapentaenoic acid methyl ester	C21H32O2	625432.48±60295.64	419806.06±67010.58	397195.13±43441.93	621285.87±117166.58
1283	2-Methylcyclohexanone	C7H12O	4157002.25±769594	3435424.93±756513.27	4122860.5±551643.23	6917692.92±1889583.04
1284	Stachyose	C24H42O21	736034032.15±325558871.67	2180685298.59±93075795.41	318216070.4±3080709.82	1684231113.93±422546616.86
1285	Nicotinamide riboside	C11H15N2O5+	33044986.89±2993447.38	23324695.34±2126608.68	2567649.85±3905003.48	3360428.48±2799398.44
1286	Maltopentaose	C30H52O26	26294700.89±1446973.83	120039444.3±7515978.28	9366713.03±2313615.46	40741351.7±2897402.17
1287	Bancroftinone	C11H14O4	3194741.54±163872.22	6130970.93±245622.29	2120217.89±168696.42	1665113.99±189299.81
1288	Xanthoxylin	C10H12O4	76677967.29±2116570.7	67782526.52±1179759.09	157425820.09±42832507.83	128911102.61±3189304.88
1289	beta-Damascone	C13H20O	38392695.03±1499795.48	33075958.45±828265.99	35164482.67±926341	22646753.16±435435.33
1290	2-Hydroxyacetophenone	C8H8O2	41920740.44±1618896.36	97530569.85±2305895.61	14384309.28±3969057.4	11837224.84±1422115.37
1291	D-Fructose	C6H12O6	100830798.07±27526712.66	100492397.45±10239707.06	168429365.05±24684449	123621275.79±8217602.2
1292	D-Mannosamine	C6H13NO5	124802252.08±17090277.21	147154500.98±4781755.65	164038712.54±5215923.77	158465971.94±14633456.29
1293	Inositol	C6H12O6	577407141.97±14896712.73	2187829326.28±34670851.54	343878826.72±1619230.14	819305752.94±8444271.65
1294	Quinic acid	C7H12O6	9824305.3±974586.7	8491578.4±663396.37	4876306.01±628134.81	1440156.75±994876.55
1295	Maltotriose	C18H32O16	312130574.48±108571325.8	949719045.92±24811124.71	239194977.17±89895426.25	512139397.28±13381221.9
1296	N-Acetyl-D-glucosamine	C8H15NO6	108445328.4±2071931.27	68241851.86±3022228.24	67513699.53±3755153.17	43814361.76±3172133.84
1297	alpha-L-Rhamnose monohydrate	C6H14O6	41088875.33±5149796.34	253584401.3±22342779.92	93745593.83±1341430.06	211164563.06±26147801.39
1298	2,3-Dihydroxy-4-methoxyacetophenone	C9H10O4	1232179.23±203098.87	6652067.89±1782163.24	1729180.69±493558.77	2105684.04±133119.29
1299	1-[2-Methyl-3-(methylthio) allyl]cyclohex-2-enol	C11H18OS	2182415.4±197639.07	5962634.86±234127.57	2176957.33±229297.21	466691.39±89179.65
1300	1-[4-hydroxy-3-(3-methylbut-2-enyl)phenyl]ethanone	C13H16O2	10347191.32±824172.75	10949440.49±597497.94	10264288.3±301759.93	8451695.92±1115852.01
1301	RAFFINOSE	C18H32O16	1150902979.37±124324396.21	1232253072.09±31344618.04	1237248349.69±4627549.27	1210011970.22±115069578.77
1302	3-(Octyloxy)propan-1-amine	C11H25NO	4621966.12±110202.45	8702661.71±167519.11	5926346.44±120246.12	3482185.41±229504.62
1303	Dronedarone	C31H44N2O5S	1210027.27±159432.37	2644615.81±779140.89	274660.48±184443.77	1181299.37±129062.72
1304	asc-DeltaC8	C14H24O6	8384611.3±515412.57	11303405.35±830423.78	7714102.66±1025925.55	7828992.97±799356.99
1305	2,2,6,7-Tetramethylbicyclo[4.3.0]nona-1(9),4-dien	C13H18O	56511258.07±25063891.78	81013364.81±2362724.24	42320036.57±1310732.46	18311681.44±493164.13
1306	alpha-Hydrojuglone-4-glucoside	C16H18O8	543217310.68±18843223.46	715600064.5±4942085.16	107857626.8±7666013.84	129064919.63±924294.79
1307	Dianthoside	C12H16O8	163629767.47±7384030.82	174272973.83±7317352.27	177763407.15±2002194	210324105.11±3771222.67
1308	Trichotriol	C15H24O4	13884353.53±799044.74	24632871.54±4950113.6	15198523.19±4141426.98	9062849.05±1227457.32
1309	Callicarpenal	C16H26O	26015977.38±984920.86	22533284.7±1335255.03	31636136.05±3766363.09	30545774.06±1018159.11
1310	C-veratroylglycol	C10H12O5	29509610.15±6431656.31	20591818.07±333652.16	29687356.75±5042992.31	29733469.48±374438.83
1311	11,12,13-Trinor-6,9-eremophiladien-8-one	C12H16O	68351108.7±2165100.22	91737899.7±3244315.73	84006736.01±1992087.76	188032728.49±4542881.97
1312	Dehydrocarvacrol	C10H12O	791963937.12±26451911.13	616979297.62±29505924.22	776522280.41±29265271.89	229828318.51±11170821.22
1313	Sulcatone	C8H14O	84592960.53±2489542.16	66162281.49±2084414.42	70080329.44±1440300.31	41402862.39±1461872.14
1314	Speciosin H	C11H20O2	10841019.91±466024.9	9013109.35±505448.48	9225740.43±344444.61	11253046.26±446480.85
1315	N-(beta-D-glucosyl)nicotinate	C12H15NO7	1676476790.72±100321314.87	1848196206.4±24145217.96	1375379114.26±5448471.51	1408733488.24±37302649.63
1316	1,1,5-Trimethyl-2-formyl-4-methoxy-[2,5]-cyclohexadiene	C11H16O2	36696142.58±1034367.99	94825193.7±1280177.36	16993708.59±710390.08	16637579.65±763525.21
1317	Asebotoxin II	C23H36O6	11399161.84±9525654.69	17938248.84±1915582.06	12864432.94±4785244.5	4060135.37±3433277.05
1318	3-Ketosphingosine	C18H35NO2	43738989.02±7973042.43	33933621.76±563639.81	45329454.05±5900375.9	59512794.75±11721991.46
1319	Ficuseptamine B	C15H23NO3	2231996.21±710135.33	3649808.1±82546.42	3491190.54±25841.86	3715381.98±670667.18
1320	(+)-12-(2-Cyclopenten-1-yl)-2-dodecanone	C17H30O	4917589.05±1436697.53	4034774.12±1444392.64	4785004.44±144599.29	4079041.9±253328
1321	(+)-7alpha,8alpha-Epoxyblumenol B	C13H20O4	37932338.34±471590.2	34229761.14±1173135.26	43556521.13±764448.55	28464928.65±1046212.39
1322	Panepoxydione	C11H12O4	8005923±449243.72	8983506.52±346934.07	8385360.87±677464.58	14826002.26±346948.6
1323	Menisdaurin	C14H19NO7	24832662.38±585703.72	18606683.47±1227014.68	21976594.82±9392352.87	20617478.4±1324905.18
1324	Phenyl 2-acetamido-2-deoxy-alpha-D-glucopyranoside	C14H19NO6	290229391.92±52080441.8	252338482.44±7929186.36	164714315.03±12846866.08	232081339.55±2230016.82
1325	Myrothenone B	C7H9NO2	24419231.98±1050424.17	27101260.92±737215.69	8834848.68±1378889.71	10033079.35±4166981.37
1326	Homaxinolide A	C19H28O3	19260209.1±903846.14	31275529.86±535415.76	12871871.91±161608.69	5990023.96±192433.43
1327	4-Guanidinobutanal	C5H11N3O	518271831.49±5817853.2	614085770.66±18756963.76	80099884.51±5133163.8	827760853.74±4847215.35
1328	3-Trehalosamine	C12H23NO10	369164237.71±4574423	362858578.88±5726762.36	352990064.95±31430169.66	404395451.32±92324859.66
1329	Damascenone	C13H18O	9264169.55±642594.64	12987890.44±792153.26	11511811.09±2434751.14	7928041.04±174478.68
1330	Nicotinate riboside	C11H13NO6	77310491.69±2940036.75	84101671.05±1612298.12	121556253.12±2462067.02	86147375.28±28877171.1
1331	Xylaroside A	C16H24O7	6015920.28±281318.55	5221221.72±124430.52	6055066.2±246751.54	7011265.6±166790.49
1332	D-Fructofuranose 1,2':2,3'-dianhydride	C12H20O10	2797866028.22±189645586.14	2957491963.89±83393354.79	2852803836.12±17844713.39	2942727376.33±498530819.73
1333	Yomogi alcohol A	C10H18O	11062541.02±6206585.67	12012455.94±1421865.61	23996202.76±337305.63	22879409.17±3553653.93
1334	Juglanoside A	C16H20O7	3026202.28±225373.9	3020117.61±509687.51	1443604.99±203199.35	3028170.99±439535.27
1335	cis-beta-D-Glucosyl-2-hydroxycinnamate	C15H18O8	145055337.53±6560241.59	101634414.97±4207728.14	128693686.33±3216719.95	86644069.27±1259455.16
1336	1-dodecylglycerone 3-phosphate	C15H31O6P	28585950.72±174076.11	31711326.25±875192.51	20785759.86±321931.5	11977727.76±214530.48
1337	Oleandrose	C7H14O4	1467852.98±182909.3	727215.13±159922.07	1968985.25±50029.49	561383.41±136799.84
1338	Valerophenone	C11H14O	20070087.13±4691652.51	21266424.29±426162.43	31985276.33±1848303.28	34462164.99±1645196.28
1339	1-Isopropoxyacetone	C6H12O2	40193059.91±1026472.92	38877433.19±1452778.45	40020516.11±759729.63	55474519.69±1492341.65
1340	Norviburtinal	C9H6O2	239943083.33±6561247.23	219646541.11±3286362.71	398361495.7±13880841.14	201585206.95±1300441.12
1341	Phomapentenone A	C14H24O3	25410399.16±122463.8	50311413.41±1658223.87	39496212.1±3816942.38	17038417.6±623598.7
1342	Manglieside A	C15H20O7	191249598.77±31835978.52	162114268.98±39388204.27	66663121.3±2210452.49	216509292.42±760728.99
1343	Antirrhide	C15H22O8	172964556.34±2822598	142529641.95±22932221.71	51902784.33±249638.27	232690565.1±1545010.55
1344	4-Nitroacetophenone	C8H7NO3	33708173.02±842450.24	21620728.26±2311473.65	26693972.1±2134722.95	26332671.32±507532.71
1345	Pteroside A	C21H30O8	21495152.81±1169214.51	30322620.52±2026377.48	4158972.97±1891475.86	1490312.56±603356.53
1346	depudecin	C11H16O4	10633421.97±3586684.46	9029311.76±589470.86	2467180.56±709437.15	19945480.57±779651.29
1347	Aloenin	C19H22O10	30327661.2±272422.02	12521482.9±381225.89	95445102.23±2400261.89	17186764.49±588114.2
1348	Coniferin	C16H22O8	2869073.71±198544.9	1847337.26±172668.3	85181.88±21603.64	301234.46±205426.4
1349	Aloesin	C19H22O9	4153557.45±454586.67	2234931.38±331854.28	2149722.35±85589.82	804620.54±145487.4
1350	Malabaricone B	C21H26O4	4112644.61±381457.68	978971.96±198553.78	3891618.44±1378285.64	835390.76±326650.63
1351	Glucovanillin	C14H18O8	3315970.23±317694.5	6881393.15±250147.57	28053201.54±120073.54	13281705.07±432173.37
1352	Raloxifene	C28H27NO4S	6414563.84±388800.21	3628807.55±331611.88	2784184.14±116179.98	2190971.75±230022.54
1353	Phenol glucuronide	C12H14O7	111501798.78±4556328.88	110528658.32±48469665.27	81217947.62±18324090.95	135270171.37±7698341.04
1354	Galacturonic acid	C6H10O7	3379747.65±408538.97	3906845.75±249435.2	1867459.17±218891.26	2183401.15±110730.49
1355	Isopropyldichloromethyl ether	C4H8Cl2O	6825860.09±322585.51	4032630.09±416857.94	10661671.09±455369.53	13063083.35±1099939.09
1356	N,N'-diacetylchitobiose	C16H28N2O11	11099932.93±1761889.76	10326958.52±214814.81	20038671.2±1274247.76	9726461.12±3279533.1
1357	cis-Ferulic acid [arabinosyl-(1->3)-[glucosyl-(1->6)]-glucosyl] ester	C27H38O18	16182974.56±1466055.95	12169158.95±214464.67	19220276.06±719279.61	8628802.39±612517.2
1358	Zwiebelane B	C6H10OS2	1316479.4±169307.82	1348973.4±302961.55	703211.65±56887.76	891145.92±117995.9
1359	Jasmolone glucoside	C17H26O7	7396928.56±882302.22	4703627.67±214910.47	7101882.5±274404.73	1567533.4±242574.52
1360	Mycotoxin T 2	C16H23NO7	22452596.57±1294217.56	9028412.88±686418.42	17570076.83±405762.94	19511316.19±959337.11
1361	Maltohexaose	C36H62O31	98579672.73±4823176.09	91798790.25±3983356.06	71381860.63±23383571.2	102425950.28±8156240.72
1362	N-(2-Methoxybenzyl)-N-(4-phenoxypyridin-3-yl)acetamide	C21H20N2O3	441792.07±58041.99	343349.3±140382.32	881083.77±94093.68	1188999.5±416466.51
1363	PS(12:0(3-OH)/10:0(3-OH))	C28H54NO12P	20414094.52±1106590.79	21567408.78±1319231.8	23643407.35±447674.43	12899137.49±1036346.44
1364	syringin	C17H24O9	1712749.9±158614.6	656540.67±151747.7	184155.54±106589.55	3610122.68±242618.42
1365	(3,4,5-trihydroxy-6-methyloxan-2-yl) 2-(methylamino)benzoate	C14H19NO6	100355492.38±304404.87	80894675.54±1823266.7	57853758.61±539331.47	94396439.97±2320638.49
1366	Prulaurasin	C14H17NO6	11646028.39±1382657.53	10801331.41±1808338.01	6782049.12±228659.3	43044572.23±1339816.65
1367	Nonaethylene glycol	C18H38O10	3492440.79±516135.17	4536421.29±280328.29	2813024.71±241064.03	4400010.44±236124.93
1368	Triglyme	C8H18O4	230239.4±197362.7	75654.28±46834.77	244188.72±65187.75	414238.32±110543.68
1369	Desulfobenzylglucosinolate	C14H19NO6S	5422156.62±546262.69	1924590.53±105129.63	7186892.75±219108.88	3338501.42±249166.52
1370	1-O-ethyl-N-acetyl-beta-D-glucosamine	C10H19NO6	5189845.77±2201950.16	4502270.57±265919.2	17949420.29±703179.64	3140041.89±426369.87
1371	TERNSTROSIDE C	C22H26O11	147985.6±138492.6	39246978.04±1817977.73	661996.74±65917.9	251556.06±79473.96
1372	Opuntioside I	C13H18O9	3578531.31±190552.13	2104515.45±212020.34	4553163.25±172374.95	606157.43±612475.2
1373	anthraniloyl-O-glucose	C13H17NO7	16309352.21±748724.68	13722390.33±511578.56	11647197.03±506807.46	14913986.76±3092003.13
1374	beta-L-Fucose 1-phosphate	C6H13O8P	1582637.29±178395.33	1188718.66±148434.78	1425579.15±102582.37	2531390.31±107457.11
1375	Rubinaphthin B	C22H28O12	20335540.09±1263260.79	33746573.09±2605948.28	6166026.11±127209.35	8643595.45±91564.2
1376	Loliolide beta-D-glucopyranoside	C17H26O8	3154310.36±37253.18	2921896.05±339013.9	3007015.58±40002.43	3677906.66±125358.25
1377	Dehypoxanthine futalosine	C14H16O7	1401775±322260.38	1870650.26±1284346.69	3934326.79±436198.14	3221586.85±1454363.65
1378	Sarmentosin epoxide	C11H17NO8	5160176.28±624129.28	4480850.48±59341.75	3733596.42±305491.85	18030159.01±485043.21
1379	Salbostatin	C13H23NO8	39274688.21±515174.47	19527779.13±196319.12	7694316.62±349562.67	4165907.83±324951.54
1380	Sucrose	C12H22O11	11260659.19±577025.01	8019587.25±239957.86	7450804.83±152066.96	10877432.83±461889.13
1381	N-hydroxy-4-aminobiphenyl glucuronide	C18H19NO7	14488129.22±415273	8011993.4±1255228.96	9300058.15±261003.62	87942515.25±6724020.82
1382	Linustatin	C16H27NO11	1318457.32±319602	1456009.74±190357.5	587408.06±267384.92	761536.68±319941.92
1383	Diospyrososide	C21H32O13	13215999.99±1422582.75	7071184.99±1236729.48	7280767±423957.94	7234275.5±1717882.98
1384	Kasugamycin	C14H25N3O9	6398144.04±335811.57	2368760.99±452421.12	2935873.27±193110.66	9154192.57±226525.53
1385	zinolol	C14H21NO8	19212993.51±1458691.69	11929611.76±735999.63	10023708.59±127795.9	16107795.01±2249190.89
1386	Sulcatin	C14H22O2	4826690.18±228322.14	6034843.1±1060122.9	4831943.67±471703.72	3618551.8±246461.85
1387	Terricollene B	C17H22O7	2090439.12±44431.56	3274268.13±902322.54	227965.36±55728.66	183220.45±102517.39
1388	Magellaninone	C17H23NO2	5392718±470420.61	9195554.04±439820.86	5894182.88±168181.04	1435020.8±65764.55
1389	(1'R,2'R)-Guaiacyl glycerol 4-O-beta-D-glucopyranoside	C16H24O10	6014337.82±508590.2	5798532.41±305413.55	15256198.72±1928356.14	4940687.64±817971.61
1390	Myzodendrone	C16H22O8	6829522.98±393187.2	7858566.33±1114615.55	6032969.67±1924772.26	9589372.99±4204313.11
1391	Alpinoside	C18H24O11	287551.44±24404.51	910991.02±188945.48	2438005.13±347578.84	416561.59±152356.57
1392	Ardisinone E	C23H30O5	1584690.81±351499.76	2085975.59±349964.08	1589163.26±405375.23	3166989.83±761609.74
1393	N-[2-(4-hydroxyphenyl)-2-oxoethyl]-4-methylpentanamide	C14H19NO3	43501456.39±836908.41	55854534.88±860930.33	45208251.33±234230.26	39050870.46±1108169.49
1394	Catalpol	C15H22O10	137463580.42±50296402.11	1134540221.81±174749478.53	63127495.03±27204786.59	139753533.53±21006691.56
1395	D(+)-Raffinose	C18H32O16	170270584.97±66982985.42	287380449.44±44425834.92	243614785.23±127174095.85	162270776.1±83719464.01
1396	Echinacoside	C35H46O20	169427253.88±7417013.12	242188523.04±7836479.36	123045177.54±4743502.06	157841936.96±6810836.13
1397	Morroniside	C17H26O11	11838953.88±2443317.44	11039794.04±595259.91	5696686.15±1062109.64	7559161.71±309165.29
1398	Forsythoside E	C20H30O12	82454365.49±982445.64	37180659.5±1472533.22	9978259.06±247667.4	15187713.64±1170333.01
1399	D-Glucaric acid	C6H10O8	15210554.93±617807.28	16192669.51±1299929.73	13566568.58±971089.48	14204483.83±565240.6
1400	D-Pantothenic acid	C9H17NO5	751807625.7±3518088.87	447962266.65±21836846.66	734177890.24±6062074.85	505756055.42±5967558.81
1401	Galactose 1-phosphate	C6H13O9P	130566907.67±3295705.18	33332566.87±1568177.09	159986737.06±2785143.73	153456656.91±5868661.41
1402	Fosfructose	C6H14O12P2	44049785.24±1308536.94	2898871.86±198253.85	13916449.26±455163.09	25611072.31±366910.61
1403	4'-Hydroxy-3'-methylacetophenone	C9H10O2	45380701.62±10168506.08	106073187.76±31961561.4	199697619.49±3814678.07	91618379.4±8254193.81
1404	Threonic acid	C4H8O5	387452672.35±16858357.81	90580205.63±4703991.93	885849528.6±19912795.18	490182718.52±16517323.48
1405	D-Gluconic Acid	C6H12O7	638774011.01±14346414.13	385408234.46±8679299.49	518127541.3±16903421.03	241764866.07±2443417.83
1406	Salidroside	C14H20O7	7538157.63±128400.74	2457248.37±485337.48	12585551.29±337793.94	2292042.65±913192.47
1407	D-Xylonic acid	C5H10O6	634869954.75±20966154.03	309526362.67±8430002.37	364398978.36±10570711.5	309772781.17±13909664.01
1408	D-Mannitol	C6H14O6	212440183.68±6506964.96	1146756123.72±16243384.05	697684424.02±26694057.84	1558409253.95±65121041.13
1409	Trehalose	C12H22O11	596774772.43±274127540.43	1403661992.75±4498648.17	821632691.5±538620950.17	2017617618.51±166317547.15
1410	Maltodextrin	(C12H22O11)n	20440484.43±9974400.29	70989045.56±2065565.57	55460225.95±18885548.86	86469271.12±36817843.15
1411	ARABINOSE	C5H10O5	23562876.8±917524.77	18894699.98±763180.36	31768953.18±741775.15	17534930.59±996726.59
1412	DEOXYRIBOSE	C5H10O4	7304373.12±486743.8	10607653.53±369768.1	8346982.98±306717.45	7659571.45±531820.16
1413	4-(beta-D-glucosyloxy)-3-hydroxy-benzoic acid	C13H16O9	47159521.94±1358199.06	84661101.38±2268269.61	10221188.94±65617.73	20662018.26±970402.89
1414	Kobusone	C14H22O2	1942647.64±283187.13	3435142.1±129014.02	2723566.01±207034.2	3761972.29±276991.39
1415	L-Cladinose	C8H16O4	634101.15±61172.5	668169.39±52708.85	919267.05±148929.85	1111592.48±149254.55
1416	1-Deoxy-D-xylulose	C5H10O4	23444025.38±6242876.71	11978829.45±523189.58	101072847.64±2382498.16	21155196.04±434776.25
1417	(+)-4,5-Didehydrojasmonic acid	C12H16O3	1825390.83±543139.5	1710441.81±164349.92	2305825.54±89172.65	1435954.4±69151.2
1418	6-Acetyl-D-glucose	C8H14O7	14478664.7±6954342.39	12432264.29±734410.14	9263659.94±328925.38	9902491.57±2530712.9
1419	3,5-Dihydroxyphenethyl alcohol 3-O-beta-glucopyranoside	C14H20O8	8804024.75±320660.96	14770585.14±860444.97	4421742.16±43730.33	81337472.93±1637579.41
1420	Scroside D	C20H30O13	592776.92±325849.61	10031279.71±686998.96	113071.7±6431.15	17076835.2±470162.21
1421	Ketodeoxyoctonic acid	C8H14O8	16546177.09±274825.01	8760130.11±694410.02	24340080.02±336409.77	7926316.54±84545.46
1422	Saccharumoside C	C19H26O13	31017523.29±1275896.08	49647498.95±2147283.67	18213395.69±450818.87	37022185.89±1744514.47
1423	Epikingisidic acid	C16H22O11	191947073.93±4981480.5	178771300.31±6136426.69	488002077.14±15796963.88	255482206.91±8610970.05
1424	5-HYDROXY TRYPTOPHOL BETA-D-GLUCURONIDE	C16H19NO8	4823289.7±211055.58	7565998.08±351921.61	3463992.82±274709.47	1845525.19±270696.6
1425	Saponaceolide A	C30H46O7	2698919.53±157616.45	1210181.56±160502.16	2971569.79±136012.68	1382928.33±227151.85
1426	Olivose	C6H12O4	5135582.59±247977.37	2518197.31±243056.72	481594.16±194929.36	15841256.86±941504.14
1427	galactopinitol A	C13H24O11	40195890.41±3568952.6	59621949.15±2893755.41	22654280.51±372372.14	20025414.67±1470657.23
1428	D-2,3-Diketo 4-deoxy-epi-inositol	C6H8O5	31212985.27±570555.86	43506042.67±1246596.68	11675857.38±429808.17	7280858±527181.08
1429	Paniculatumoside B	C28H40O10	937318482.85±10932934.08	2471189755.1±63340897.23	192470940.76±3477178.19	14002098.71±765303.78
1430	Youngiaside A	C21H28O9	7824512.5±741334.45	7516376.44±745273.28	12382664.86±515342.2	2440530.61±130982.54
1431	3-Mercaptolactate	C3H6O3S	9448826.9±484775.25	10998686.4±2187629.06	5455765.08±2070085.19	3295916.19±447214.1
1432	L-glycero-D-manno-Heptose	C7H14O7	124092148.92±21697777.16	116809160.03±14267951.65	51815010.47±1104967.47	34112478.02±4018314.1
1433	Populin	C20H22O8	113397384.3±11498942	126766988.26±1979885.16	27083899.46±2841043.04	2808295.43±140077.47
1434	Poliumoside	C35H46O19	2159810.46±242072.84	6219987.33±384741.67	9330874.85±129331.18	6953760.53±221581.87
1435	Gentiopicroside	C16H20O9	3847802.7±90652.58	3816969.14±113099.82	1241528.08±177261.57	18545588.64±824556.03
1436	Orcinol gentiobioside	C19H28O12	6939828.63±558496.95	5228917.74±307934.47	669305.64±142861.18	10153620.61±954205.27
1437	D-Fructose-6-phosphate	C6H13O9P	2640461.67±250819.44	2222997.6±238047.55	4331020.46±380949.59	2261316.29±131932.71
1438	Acetaminophen glucuronide	C14H17NO8	16499472.02±2799320.45	1833699.09±1147149.34	39042589.79±4175693.66	12497659.25±885445.77
1439	2-Hydroxy-4-methylthiobutyric acid	C5H10O2S	6480711.46±240789.35	4821282.61±142907.98	4228937.75±833193.06	7153204.45±614167.54
1440	Aldobiouronic acid D3	C11H18O11	4020959.91±317284.19	2466716.83±337089.39	5617726.95±530072.09	2408120.01±296159.2
1441	Etridiazole	C5H5Cl3N2OS	1790617.29±45703.65	1001649.21±830496.09	3678348.96±38194.54	1072207.46±49116.59
1442	2-Methylacetophenone	C9H10O	1691807.49±431223.96	1107361.12±79104.95	1663589.59±262459.62	1399725.25±169503.71
1443	Furocoumarinic acid glucoside	C17H18O9	11993082.03±256690.36	10581933.21±728066.96	2337955.84±55636.71	2092843.67±250179.64
1444	DHAP(18:0)	C21H41O7P	9012405.52±630032.25	9612207.15±1415211.27	14044347.94±1063044.57	6557389.71±305408.94
1445	Epijasminoside A	C16H26O7	94976985.12±18745675.03	78106897.11±17712995.83	344249677.3±7236051.83	85537813.26±2111282.69
1446	Ethyl gallate 4-glucuronide	C15H18O11	2455471.51±288057.01	8309541.38±880027.3	1086019.49±71573.4	1395680.26±91289.17
1447	7-methylthioheptyldesulfoglucosinolate	C15H29NO6S2	40741142.79±1608158.68	40975628.82±2661403.02	51633066.06±842033.12	22578985.71±294896.48
1448	7-beta-D-Glucopyranosyloxybutylidenephthalide	C18H22O8	329301.1±154330.57	3879103.79±373572.38	694430.14±180744.56	1377678.8±93008.62
1449	Sorgoleone 358	C22H30O4	1337782.16±144324.62	1668105.43±340871.58	1086799.04±260684.05	579948.58±63581.32
1450	Phenethylamine glucuronide	C14H19NO6	43652994.41±758214.64	17054691.23±143439.06	51992308.74±1316474	25627081.33±724820.92
1451	Hirsutenol E	C15H24O3	836024.39±171584.06	870712.54±79197.28	844287.15±134199.91	430017.09±108643.97
1452	catalposide	C22H26O12	4231454.66±210941.5	3801840.52±274829.87	205938.2±119189.74	12270772.76±409246.56
1453	Maryal	C20H34O9	26251077.7±354895.4	21134619.09±1504723.91	35301753.3±973572.5	5767122.93±168756.51
1454	Rengyoside B	C14H24O8	1709027.54±94555.77	1458116.48±122539.52	1153352.76±90251.35	385798.09±173315.53
1455	Vicianose	C11H20O10	2023523.17±90494.88	2233374.77±368358.92	3046758.79±119566.37	1384134.98±458317.51
1456	Abealpha1-3Manalpha	C12H22O9	5576620.54±359444.85	6392339.85±1025522.04	8002650.45±278187.73	3331476.5±60894.68
1457	p-hydroxybenzoyl glucose	C13H16O8	1274413.49±56145.36	1735705.61±50282.75	2112314.14±143894.29	913881.27±221813.01
1458	Bungeiside A	C14H18O8	32645882.38±918452.08	72503628.24±2403453.4	289439656.94±14404127.51	108828185.42±870680.55
1459	Itoside L	C12H20O8	11793860.72±530072.41	11543819.02±558365.66	12871895.62±595250.38	7290203.57±1173660.15
1460	beta-D-Galactosyl-(1->4)-L-rhamnose	C12H22O10	22722622.34±1116714.61	24142589.93±212585.98	6834569.87±833892.73	4521542.21±106035.13
1461	sasanquin	C21H30O11	892495.47±139770.21	1267664.17±78841.57	1298445.94±228868.9	1913983.75±150996.5
1462	3-Deoxy-lyxo-heptulosaric acid	C7H10O8	1578102.92±400699.92	1292518.97±198742.65	3560184.72±1008069.99	1755079.56±137169.74
1463	Andrographiside	C26H40O10	8142477.8±468993.16	9616641.74±491386.27	8002201.31±1964707.98	3261485.86±761091.53
1464	Paeonolide	C20H28O12	13483081.82±741989.29	14524901.84±633363.8	7626360.14±354903.79	11960282.01±469753.98
1465	Scabran G3	C28H40O19	6006560.89±145835.89	3223244.97±196937.77	1042330.47±861013.48	264225.64±327178.12
1466	Cistanoside E	C21H32O12	5181587.15±304694.47	2330179.32±307173.99	10176807.3±74264.19	5259785.97±212445.36
1467	4-Hydroxybenzyl beta-D-glucopyranoside	C13H18O7	13987540.71±72193.76	15756262.98±267513.9	2659526.78±156811.93	3438844.82±81320.46
1468	Acetyl-maltose	C14H24O12	9146206.43±799102.59	5385585.6±1816710.86	23424499.12±2574080.13	4934793.02±601076.64
1469	Arillanin G	C25H30O14	593872.93±102205.61	1823360.94±291261	896348.59±100393.92	120427.91±44944.67
1470	Botrytinone	C7H10O4	22503281.58±1821577.69	15977918.71±1191227.53	20152666.74±1446001.66	14031317.39±1629731.71
1471	Helicid	C13H16O7	1328860.74±267868.07	1670409.31±634491.89	2610871.55±76979.97	2130222.36±220131.57
1472	Methyl-4-O-caffeoylquinate	C17H20O9	92446.19±35930.53	74292.36±18345.54	122979.42±39117.6	131176.13±31379.16
1473	Sedoheptulose 7-phosphate	C7H15O10P	70411.42±39473.4	206063.26±33031.98	262961.94±123643.29	668773.36±107689.99
1474	2-Dodecanone	C12H24O	995469.19±68785.46	1177864.08±179016.68	849186.08±408717.86	1275652.18±222935.67
1475	TERNSTROSIDE B	C22H26O10	8392420.9±224512.38	38459461.68±1890751.69	820828.65±496327.3	1921689.29±281651.44
1476	Trichostatin RK	C18H24N2O2	1299473.2±77042.36	1125439.05±91089.02	1837920.68±24950.48	1327909.17±23721.9
1477	2E,4Z-Octadienal	C8H12O	6089720.63±256749.1	2374721.07±144717.02	3382368.73±275602.54	1754646.95±22813.11
1478	1-pentadecylglycerone 3-phosphate	C18H37O6P	5653169.4±126764.86	10782943.17±291717.23	16506134.03±621091.49	9363590.69±621847.76
1479	Zizybeoside II	C25H38O16	9440321.29±830128.26	3231459.76±383911.61	531967.16±152921.15	336363.47±306648.54
1480	Juniperoside II	C15H22O7	5386753.6±158948.14	6013148.71±345022.34	699295.6±408754.5	594803.11±345338.5
	Organohalogen compounds
1481	Tetradecyl iodide	C14H29I	27970619.67±5647887.37	50921189.43±9710929.23	11126743.06±559607.09	25980823.84±1360390.69
1482	(Trifluoromethyl)cyclohexane	C7H11F3	28033769.1±21837899.93	5966739.53±3549779.54	12811702.72±21060612.26	16653419.27±13664517.89
1483	Perfluoroheptanoic acid	C7HF13O2	808397.26±36683.77	670898.2±112006.49	730295.03±88265.03	1622390.27±171535.18
1484	Perfluorononanoic acid	C9HF17O2	1804272.14±54355.5	1200802.91±158864.57	1694447.06±88749.93	3102538.3±98185.46
	Organoheterocyclic compounds
1485	Crotonoside	C10H13N5O5	93777919.06±10898528.19	69067869.63±17604289.23	69164467.19±6130773.38	68245618.77±8891682.75
1486	Isopteropodine	C21H24N2O4	29556273.6±719703.56	57296918.58±287884.4	2478888.44±1634243.41	106695122.96±867498.52
1487	Sedanolide	C12H18O2	338926061.17±8325009.29	464301093.82±10295854.19	470575904.66±74361754.52	902294446.32±24258333.55
1488	Senkyunolide A	C12H16O2	20247805.17±4751382.61	13496874.15±720121.93	24403838.68±4680707.28	12880075.41±486271.59
1489	Fraxinellone	C14H16O3	10434826.03±2652991.78	11289942.17±715661.95	10452422.6±501201.88	9026659.99±1406839.7
1490	Citrinin	C13H14O5	40171211.09±628173.93	34635905.97±266384.93	1279337.42±119367.77	2043469.11±478731.63
1491	Sarracenin	C11H14O5	71823162.11±17018103.32	77252152.12±15870160.04	33278960.13±708710.96	23298565.43±575316.95
1492	Linderane	C15H16O4	4577342.61±434115.33	3799035.32±473790.04	6828750.66±401742.07	2692343.76±151024.34
1493	Marrubiin	C20H28O4	4009542.98±209258.58	5110608.87±507159.72	3900513.01±171178.33	1656421.88±326148.13
1494	Pyridoxine	C8H11NO3	138623207.1±61745729.32	150472466.35±40346198.12	191004000.61±27863779.63	139367109.13±33670548.09
1495	5-Methoxytryptophol	C11H13NO2	10117916.48±626915.35	11447443.31±226403.69	657178.45±142563.03	66169032.26±1540194.9
1496	Indole-3-carbinol	C9H9NO	17826902.41±8459550.41	11151872.17±2191358.48	11868570.22±9742949.84	49817250.57±1197966.13
1497	Riboflavin	C17H20N4O6	8536564.53±632617.14	9287865.73±1002890.32	7715002.19±148053.14	6138945.2±781399.52
1498	Garcinone C	C23H26O7	2468525.8±961909.11	2989684.16±197939.67	2619466.01±349644.55	3502793.31±308823.48
1499	Demethoxyencecalin	C13H14O2	10092040.79±293432.6	11239513.03±100752.92	9580733.67±702201.98	16537072.19±316329.82
1500	Indolelactic acid	C11H11NO3	1213349527.33±2675650.15	1292348792.03±17088314.43	53709513.44±777472.15	5101214008.08±162604990.45
1501	3-Hydroxypicolinic acid	C6H5NO3	9443089.97±224904.66	4800853.83±1847914.95	11512955.54±372077.27	6237023.76±245492.13
1502	Indole-3-carboxaldehyde	C9H7NO	88084305.13±345985.41	91664295.79±1153890.19	10863355.13±323120.51	354468429.69±14073999.57
1503	5-Hydroxytryptophol	C10H11NO2	43221546.73±927818.25	48075206.15±1379601.52	4228549.38±470459.66	198020950.64±3027313.44
1504	3-Methylindole	C9H9N	27078584.87±525873.88	28738341.81±1300248.44	4737437.79±152596.51	104657976.59±4268083.91
1505	L-Tryptophan	C11H12N2O2	788190095.91±11694494.46	852127160.47±7043320.1	34339092.52±563485.51	3362558737.53±94747672.93
1506	Serotonin	C10H12N2O	33787576.69±254667.9	35559350.31±649060.38	1938707.19±121319.26	146903389.7±4741595.29
1507	Indole	C8H7N	52755095.02±450874.18	56217539.95±1273013.04	5910699.74±3272411.06	204267578.55±8589070.02
1508	Phenazine-1-carboxylic acid	C13H8N2O2	1026220.4±52521.3	788124.06±115744.28	970605.95±198580.11	1349726.15±186338.5
1509	3-Deoxycaryoptinol	C24H34O7	3578121.7±568765.86	1451442.07±688285.01	2254333.37±968342.87	3087320.16±118512.87
1510	Pyridoxal	C8H9NO3	1033445713.63±18406994.47	497265239.38±4321051.15	276622437.11±5956899.81	266695097.09±3264750.01
1511	Omeprazole	C17H19N3O3S	4246818.77±99852.38	2951971.08±193451.58	2860352.4±133392.2	943601.03±139357.46
1512	5-Fluorocytosine	C4H4FN3O	2361165.83±177042.12	1170230.96±866155.28	2300552.04±177929.84	2904229.25±251579.81
1513	2-(Propan-2-yl)-9H-thioxanthen-9-one	C16H14OS	1148684055.48±192376983.83	629226672.14±15365054.43	2817738839.53±183374645.55	1056247671.58±36540668.9
1514	Methyl red	C15H15N3O2	8893094.59±383474.96	8789747.08±535431.51	612917.94±935187.62	20487741.18±635886.39
1515	Dihydromuronic acid	C21H36O5	5198950.72±1954541.62	162563.95±50108.76	38675724.61±1019831.79	41331121.47±795253.56
1516	Simvastatin	C25H38O5	86219592.51±10621866.08	63114865.75±10654299.05	61072255.42±636817.17	32606127.98±715254.59
1517	Subamolide C	C21H36O3	2834088238.56±95902212.58	3038904259.43±239742588.23	2240463908.86±35874419.64	873122938.51±14210632.73
1518	(+)-Lepadin D	C18H35NO2	45332813.34±3265831.07	48401005.98±1397388.64	25581786.86±2496414.73	72213387.91±799728.24
1519	Pirbuterol	C12H20N2O3	17945896.52±484209.23	26319305.1±437983.02	18200920.97±246911.5	23881490.3±1310514.01
1520	5'-O-beta-D-Glucosylpyridoxine	C14H21NO8	45677271.35±8389548.48	40463155.97±6083529.06	18550573.13±2630150.68	33134619.09±2562863.11
1521	Ieodomycin B	C12H18O3	15675886.96±1712475.09	15008055.88±1069883.41	19517287.89±8388104.57	13334115.46±513963.81
1522	Kobifuranone A	C11H16O3	10704363.19±1812943.12	14703049.84±719149.34	12135180.88±1103170.16	11073685.58±266277.96
1523	5-Formylbenzofuran	C9H6O2	1026408267.58±678370930.73	1102829057.09±303904703.4	1841271627.22±275142306.89	1321931231.29±52806688.92
1524	Benzofuran	C8H6O	1603469131.13±96924339.47	1170780605.01±264695280.68	2186358086.28±22275300.98	1506975166.51±145470146.49
1525	Cytosine	C4H5N3O	24511197.98±535069.85	21622510.32±432080.33	25468379.69±1731366.33	17131730.37±1362411.56
1526	Lachnumfuran A	C14H18O4	6282749.51±246763.33	7736624.88±1996161.88	5726418.92±1668399.74	4415464.08±257425.72
1527	(-)-Chrysogine	C10H10N2O2	593317.72±26487.55	874855.9±66478.46	125989.34±41009.58	501290.48±98881.42
1528	Shizukanolide B	C15H16O2	6556374.55±792584.2	7659587.67±660756.57	8263356.05±1962037.2	4944642.89±208976.66
1529	4-Epiphyllanthine	C14H17NO3	7197305.56±487685.89	2024054.17±279934.39	7524668.04±116233.46	5778396.07±310282.6
1530	(+)-Yingzhosu A	C15H26O4	1136960.94±341501.69	1663775.61±62155.02	1572378.67±36904.91	391244.92±66668.45
1531	Topsentolide A1	C20H28O3	33380269.32±360123.96	44305359.3±304042.62	22445506.02±327478.28	11541079.3±454046.52
1532	Fumariflorine	C12H15NO4	53393755.44±368295.6	39610219.73±307342.79	16252884.2±1057523.73	19385235.01±561431.84
1533	2-(2-Hydroxyethyl)-4-hydroxyisoindolin-1-one	C10H11NO3	38905091.99±6128108.43	31624173.42±5960118.14	17315716.51±522030.86	41976011.17±9053831.28
1534	Melophlin M	C18H31NO3	8213994.03±338274.55	16894048.4±1985326.15	22222483.4±3886637.97	11783184.99±551964.41
1535	Casuarine	C8H15NO5	59538253.73±13270263.6	40788483.14±2255780.04	23603404±1630211.35	25106987.57±1605045.51
1536	Russulanorol	C14H22O4	4998110.71±1610458.39	3526551.14±722409.27	6287086.3±861883.08	1090875.8±360600.44
1537	Radicamine B	C11H15NO4	18744619.05±2478457.58	19357075.04±1662820.79	23256702.74±8056193.9	20025586.09±7982619.79
1538	Elaeokanine C	C12H21NO2	7174253.35±140864.6	7527131.15±592147.51	7066216.64±301433.47	10495113.2±81627.36
1539	Xanthine	C5H4N4O2	2983320.62±60024.42	1498342.19±197940.03	3922578.9±175505.31	1109573.81±58962.92
1540	Micropine	C17H29NO2	6547037.31±1663728.93	4106181.27±2129045.53	8238744.87±1120424.7	7259370.04±1739095.86
1541	Dihydroactinidiolide	C11H16O2	40481719.32±1089352.69	51182199.32±583655.98	44126871.46±667136.41	27948672.96±2654849.13
1542	Andrachcinidine	C13H25NO2	1381107.08±156207.81	1334402.28±141835.45	2035581.76±391394.03	4019304.46±166055.11
1543	Nitramine	C10H19NO	12831718.64±835430.42	12209084.28±423427.9	14784080.7±928601.72	17722342.88±1363552.4
1544	D-Biotin	C10H16N2O3S	517414.05±127452.17	277072.01±21164.57	4189936.19±260655.85	1555054.15±113792.51
1545	2'-hydroxypyridoxol	C8H11NO4	59390675.69±8436021.83	30081449.2±3481147.26	28638842.74±6143158.85	31932072.42±10068493.43
1546	5-hydroxy-gamma-coniceine	C8H15NO	19539223.75±2367825.49	18000402.57±853081.54	32353034.4±6842898.18	27604468.56±1548687.81
1547	GEIR-1	C10H12O5	501738744.61±4983981.52	265855812.31±6949330.14	74260998.67±1057100.35	1038840777.45±28196710.9
1548	Lycoperodine 1	C12H12N2O2	6794540.05±223451.6	3396808.81±277466.88	2464458.65±139315.03	29936498.97±187263.5
1549	Mimosamycin	C12H11NO4	22923634.05±295313.38	16333937.21±41780.26	17500616.49±206018.39	14928475.56±872383.6
1550	N-Methylhigenamine	C17H19NO3	1431572.64±730495.56	2127371.03±549823.17	1331002.06±198199.73	6408271.46±1643480.39
1551	Hexadecanoylpyrrolidine	C20H39NO	3401513717.32±87039428.84	3623799475.12±69055961.51	4216032667.91±228886980.93	4293715819.45±44753494.4
1552	Annocherine B	C18H17NO4	11051258.56±1888828.02	6144334.79±281128.82	6855548.18±127467.17	29219302.9±809514.37
1553	Tofacitinib	C16H20N6O	34624935.46±1481074.02	43946992.98±2395797.63	27590149.97±656857.93	13282205.11±803743.32
1554	N-Methylpelletierine	C9H17NO	22701820.95±784397.38	23489299.56±1429452.49	28953261.3±604115.55	34967931.59±1808350.91
1555	Adriadysiolide	C10H12O3	151884535.05±11099821.75	156288491.12±5785240.25	113489644.58±4563179.56	136274366.75±2585125.1
1556	Hypoxanthine	C5H4N4O	4692815.32±1003679.88	3211875.98±681189.42	1057472.91±342807.9	354431.11±269050.54
1557	Diazodiphenoquinone	C10H6N2O6	203935706.15±7648371.47	34684877.85±1903716.25	83617786.67±1080798.47	405936594.51±13830332.88
1558	Flustramine A	C21H29BrN2	2096352.16±741028.42	4084147.4±467598.33	297557.67±170207.85	630807.96±235406.82
1559	2-Hydroxy-2,6-dimethylbenzofuran-3(2H)-one	C10H10O3	87661296.61±6482364.79	90983899.13±1699905.9	134713896.31±6246017.91	60130732.77±20408335.12
1560	Oidiolactone F	C16H22O5	4846867.59±422826.81	3779878.34±383642.34	2289575.2±2048739.98	959812.13±161970.62
1561	Coriamyrtin	C15H18O5	532668.6±212446.42	523353.64±317793.17	417273.61±42108.94	664802.48±206878.29
1562	Crispine A	C14H19NO2	713307.94±314761.9	575871.61±27788.59	1802069.86±388090.6	423138.65±9776.37
1563	2,5-Furandicarboxylate	C6H4O5	52889317.42±2360012.41	56333571.32±1971965.19	15892537.75±463686.59	24680152.05±501195.08
1564	Piperidione	C9H15NO2	6499726.02±1579604.13	8231974.61±254345.9	6504004.53±867958.36	8057046.82±804929.22
1565	Caffeine	C8H10N4O2	7674166.38±7350967.77	7482461.22±3503551.43	12062050.35±4406111.26	9064305.64±7636012.16
1566	Lycoposerramine D	C17H25NO3	18064567.72±104012.26	50791207.23±691976.26	39353848.72±1129495.53	12263503.1±41409.26
1567	Juruenolide F	C25H38O5	40705396.36±7866029.18	25033301.6±2541436.55	34263093.56±465823.18	8056714.89±257294.43
1568	Olanzapine	C17H20N4S	20243958.42±481731.15	9114459.69±214683.07	15565168.52±258101.29	13900909.87±822998.4
1569	Genipic acid	C9H12O4	50985354.52±1083696.7	61986103.7±1353151.68	44582460.89±960134.59	42729920.91±4144859.47
1570	N-Methyltetrahydrocytisine	C12H20N2O	739082.6±379588.76	1018190.02±435502.87	513400.41±389100.97	250697.4±87351.1
1571	Hamabiwalactone B	C17H26O2	21982936.11±1158929.22	15216321.3±337418.4	17159754.59±1110397.03	8647263.77±546787.65
1572	Alcanivorone	C10H10O5	27374329.59±602322.79	23922914.46±828556.34	55460066.5±1339664.25	36455229.35±1121970.62
1573	Litsenolide C1	C19H34O3	336552205.43±5097716.99	204157895.21±3695388.9	281535039.95±5785009.02	123247445.28±1183500.3
1574	6-Hydroxy-3,4-dihydro-1-oxo-beta-carboline	C11H10N2O2	2864840.59±164233.26	1157862.42±137075.76	3471857.3±415196.18	4636380.23±12063.78
1575	Butylidenephthalide	C12H12O2	12492338.43±1212256.98	23229695.87±7861066.08	5347179.64±4388289.08	9597766.35±327307.02
1576	Nigerapyrone D	C14H16O4	1847296.8±113460.43	2310666.68±86247.22	1847926.28±227453.58	2925664.35±180466.38
1577	Bhimamycin C	C17H17NO5	2835029.8±825783.47	1689220.78±264310.81	1565999.33±640887.57	2923970.87±285931.56
1578	Blazeispirol C	C25H36O4	49384453.74±938908.87	40708624.98±1037284.16	32303097.51±1591720.17	27828742.15±8791859.24
1579	5-hydroxyfuran-2-carboxylic Acid	C5H4O4	58327185.01±3277405.45	58958697.55±2230395.59	25777480.94±855176.92	32672112.38±1444439.55
1580	3-Methylguanine	C6H7N5O	4536649.03±1863708.44	9302041.97±3432171.52	4694925.58±1202599.71	821012.21±183698.09
1581	Tecostanine	C11H21NO	35853642.03±377628.91	33798149.24±883557.57	43741196.21±1772506.15	52443264.26±1490260.49
1582	(4R,7R)-7-hydroxy-4-isopropenyl-7-methyloxepan-2-one	C10H16O3	1238339.33±391849.16	3305223.16±325338.89	3579222.43±164604.61	4084840.51±135695.84
1583	Rehmaglutin C	C9H12O5	1438997000.84±4158201.95	968025524.19±33568221.39	2268607436.6±11850590.87	1243650816.78±11496744.42
1584	Protofarrerol	C17H18O6	14238066.18±1276976.04	27101320.57±2163651.48	52277252.54±891137.97	18648641.98±775364.63
1585	alpha-Cotonefuran	C15H14O6	13370520.27±765065.72	39136308.53±357415.69	1612544.06±634241.93	4312419.75±859120.39
1586	Calcimycin	C29H37N3O6	6803496.44±2295874.54	8365998.24±1307094.21	7239270.87±1388169.32	2467746.7±797675.13
1587	Ornidazole	C7H10ClN3O3	1175851.43±50897.9	1345168.76±51201.95	1344398.48±79586.02	1608847.07±174966.78
1588	Pyrithioxin	C16H20N2O4S2	2851831.52±245667.82	1344419.08±21609.12	271639.19±144416.06	210545.03±222856.19
1589	N6-Etheno 2'-deoxyadenosine	C12H13N5O3	8860269.48±1089690.6	11047188.85±378884.24	13548357.64±912413.05	7145446.29±152412.84
1590	Lumichrome	C12H10N4O2	671083.61±95052.08	405193.81±243154.75	954186.02±155683.47	2305706.69±283355.67
1591	Omeprazole sulfone	C17H19N3O4S	14316465.3±1227127.3	32160496.17±1487843.42	32570036.66±928805.92	36358966.64±2729429.47
1592	PhIP	C13H12N4	2803450.19±300180.07	3085303.89±128871.21	1784390.7±485465.68	18139898.67±2070273.26
1593	Indoleacrylic acid	C11H9NO2	17605470.52±511176.64	19088600.03±440101.84	949551.56±106841.38	74431055.81±3234773.58
1594	Thioctic acid	C8H14O2S2	1856217.21±16643.36	1445837.88±95195.34	382556.66±105933.65	579693.25±56522.63
1595	4-ethylamino-6-isopropylamino-1,3,5-triazin-2-ol	C8H15N5O	2469822.59±182835.64	3008089.46±395212.3	2581194.59±597311.05	732544.15±100696.15
1596	1,2,3-Benzotriazine	C7H5N3	718890.15±74807.41	381616.04±120755.15	907736.58±264123.55	394969.19±73596.68
1597	Barbital	C8H12N2O3	22228532.93±869671.9	28332907.69±9862089.3	3960949.98±1095305.33	32914448.54±11381568.32
1598	Moschamine	C20H20N2O4	10276183.87±1139929.91	16602410.35±1256382.17	389906.96±124589.62	36978004.21±800896.18
1599	norzolmitripan	C14H17N3O2	4430364.94±115821.95	2833080.15±337084.37	372293.94±247798.47	7786140.97±486044.34
1600	Ipazine	C10H18ClN5	4168040.11±260223.16	8346245.16±110026.67	2072081.24±132245.74	12241873.74±811273.45
1601	2-Thiouric acid	C5H4N4O2S	1326382.98±565655.32	1298937.92±205796.68	1695616.79±88521.8	1935473.3±147883.52
1602	Calycin	C18H10O5	569610.72±216234.09	1163614.98±220237.93	518918.43±78337.27	301035.57±165970.87
1603	2,4,6-Triethyl-1,3,5-trioxane	C9H18O3	1001481.74±132466.2	722000.37±355886.36	933132.26±81960.75	1044355.22±16915.78
1604	Pteleine	C13H11NO3	2141741.35±230146.7	1952206.33±111077.85	1380527.79±35715.84	1732216.3±184865.79
1605	cyclic Melatonin	C13H14N2O2	1103700.3±202685.67	857629.58±272769.52	135539.13±35105.04	3649135.09±386647.9
1606	2-Amino-1,3,4-thiadiazole	C2H3N3S	1577037.13±580949.91	2219843.47±89080.54	2004864.67±107695.33	2983823.74±167725.39
1607	6-Fluoro-8-methoxy quinolone	C10H8FNO2	1096182.64±564045.69	7094414.08±480508.24	2054890.58±642485.94	3290620.14±1334631.1
1608	4-Oxo-2-azetidinecarboxylic acid	C4H5NO3	9418647.3±462594.83	10632847.57±10094.46	4472753.71±72412.87	10455027.58±552973.68
1609	Squamolone	C5H8N2O2	58408138.25±2089285.33	41527616.14±1406398.43	19689484.19±748241.96	57309005.21±397278.54
1610	N-(Heptan-4-yl)benzo[d][1,3]dioxole-5-carboxamide	C15H21NO3	89707814.88±2078632.75	126452458.91±1598350.74	100014244.41±1214631.39	169973481.89±3913936.99
1611	7-Hydroxyloxapine	C18H18ClN3O2	5517042.21±918033.76	1875818.43±132173.79	13653585.61±1781153.79	4676578.4±485333.5
1612	Benzofuran ketone	C9H4O2	43136886.12±1115889.69	23281312.54±8698486.1	10196826.07±2977257.87	11333264.49±1014435.67
1613	Dehydroascorbic acid	C6H6O6	142429479.25±25267653.78	136142944.94±23333772.68	50851358±828173.78	59687220.99±1987096.92
1614	2-O-Methylascorbic acid	C7H10O6	64506914.7±11376367.12	65764835.73±16142601.69	88723122.09±12412099.41	16103549.47±1982673.55
1615	3-(Pyridin-2-yldisulfanyl)propanoic acid	C8H9NO2S2	411218.67±46075.76	431242.15±128561.75	1389925.03±157087.85	1699722.67±119529.51
1616	Polanrazine E	C17H21N3O4	6772839.85±257874.82	1189696.08±163604.37	7713165.65±327404.8	3421946.58±439586.08
1617	Speradine F	C21H24N2O7	7891636.33±274386.01	8944738.62±783657.46	331500.64±96673.5	29037472.86±1375696
1618	piperettine	C19H25NO3	65692418.96±1373090.78	62939879.57±3078994.24	66672351.23±2494691.8	48386265.51±2156997.59
1619	chlamydospordiol	C11H16O5	25197468.58±2047376.43	39356995.95±5148541.6	21329300.46±3015280.11	18109472.38±1138574.65
1620	2-(1-hydroxyethyl)-4-(2-hydroxypropyl)-2H-furan-5-one	C9H14O4	347219033.42±16986515.13	361550120.29±4241960.29	193900020.82±2875236.37	159179302.91±3949313.4
1621	(2S)-2-[(1S,2R)-1,2-dihydroxypentyl]-4-methoxy-2,3-dihydropyran-6-one	C11H18O5	11251686.67±287909.06	11876779.96±1053270.69	5172111.66±730507.77	41032438.27±201006.89
1622	Norharman	C11H8N2	1795628.81±120808.11	2388404.3±245570.65	1118278.55±124031.9	1132431.61±255866.44
1623	INDOLE-2-CARBOXYLIC ACID	C9H7NO2	1361540.68±280811.6	1783006.28±98844.41	1102341.65±124427.25	233276.07±151100.1
1624	Biliverdin	C33H34N4O6	2719804.86±234530.64	1450402.43±124254.4	2144212.49±207388.76	2067856.83±313298.7
1625	1-Dodecyl-2-pyrrolidinone	C16H31NO	1057566206.71±13859859.64	999323505.65±20603670.22	1403886117.02±3424235.53	1574701276.94±16122825.16
1626	Roxane	C19H28N2O4	1505083.65±611857.88	182490166.26±2040606.56	5854382.36±654909.84	977270.81±303108.55
1627	Terbumeton	C10H19N5O	2930598.81±356534.3	2083383.19±199722.03	1973673.47±279970.37	344966.26±29197.68
1628	Vulpinic acid	C19H14O5	7691703.7±499380.93	4960404.53±245363.9	1857900.35±179191.62	975596.17±99690.69
1629	8-Deoxy-lactucin	C15H16O4	1375401.58±873725.31	1080194.12±34008.03	446397.63±188331.09	2237085.93±340721.98
1630	Mecarbinate	C13H15NO3	14791704.24±3027894.2	10299458.15±3566589.94	8588662.83±169659.31	15851584.99±1733508.41
1631	Melamine	C3H6N6	4786425.63±657701.68	6005106.54±293093.34	3080834.56±201657.78	2872203.1±220436.04
1632	Terbutylazine-2-hydroxy	C9H17N5O	6923399.83±698321.55	5334931.51±321801.55	5944059.31±126621.34	2116236.75±147881.8
1633	Flurazepam	C21H23ClFN3O	37172967.25±1089951.56	44339259.73±1400120.7	2882473.12±99651.95	94263356.71±569899.99
1634	Protoemetine	C19H27NO3	10728713.89±518541.98	24586834.61±2147884.7	23605562.16±470766.96	2489683.24±143708.73
1635	Jhanilactone	C13H20O3	9520532.96±1169805.47	8835182.32±548784.44	9841411.3±422483.74	13586116.8±1763493.86
1636	3,7-Dimethylguanine	C7H9N5O	735799.65±96878.71	1955145.91±52688.13	1086754.51±192764.07	1871707.56±93049.09
1637	Ruprechstyril	C15H19NO3	5170358.76±339016.49	2687250.43±31527.61	3573362.05±49141.8	11095490.86±663174.5
1638	(+)-Codonopsine	C14H21NO4	2251239.52±392833.08	3198237.02±549234.19	334783.36±343233.23	1716650.18±610381.27
1639	Huperzine P	C16H21NO3	18008684.9±556588.02	51984226.07±937640.05	35299465.72±1270613.62	8847455.36±240444.32
1640	19(E)-18-Demethoxygardfloramine-N(4)-oxide	C21H22N2O5	18411996.03±490458.42	28947256±8198707.5	516510.76±85654.65	39243064.72±1533919.79
1641	Cropodine	C16H25NO6	39667686.73±896884.7	6606236.23±1145109	40224715.27±800641.82	45859822.25±162785.09
1642	Drummondol	C13H20O4	1944392.51±251966.01	1427589.3±141356.22	1314552.61±468509.38	2644319.72±625097.44
1643	Cytosporin D	C19H30O5	586347.2±112369.06	264003.36±137316.89	1714648.57±293541.66	238222.98±67954.06
1644	(+)-Cyclotryprostatin B	C23H27N3O5	853411.24±52253.11	9392848.85±548532.92	661392.82±166222.2	11918472.78±451367.98
1645	Lachnumlactone A	C14H18O5	59582957.36±1781019.12	62554256.29±889433.39	60270791.26±1205340.27	93567562.69±3766136.19
1646	Osmundalactone	C6H8O3	37580597.66±8996668.03	107614824.09±5757313.58	60328589.42±3781333.68	90419772.33±2735903.81
1647	Luisol A	C16H18O7	12194466.16±2281295.88	23642710.88±7556811.9	4178938.89±309370.6	6627922.83±422750.77
1648	(-)-Terpendole D	C32H43NO4	62543476.79±14274133.47	79855239.79±1803230.62	55996296.95±2275296.27	14787140.23±651758.65
1649	narcotinehemiacetal	C22H25NO7	8337137.33±1002666.96	10067617.46±3128806.02	15367961.64±1722411.45	4476048.98±753313.17
1650	Melophlin F	C21H37NO3	1191587.12±138239.01	2443934.85±129084.33	1708748.46±189792.28	1250122.09±649663.05
1651	Streptophenazine C	C23H26N2O5	1464350.71±126831.43	7266848.73±631607.17	1926146.71±266736.56	28660609.32±460392.2
1652	Nimolicinol	C28H34O7	2516527.42±187089.2	7341371.69±102060.11	260672.11±156104.47	1129007.69±731856.84
1653	Anhalamine	C11H15NO3	12816427.17±655339.02	7147225.32±343078.05	8309087.54±781273.68	8580444.04±437672.63
1654	Rubrobramide	C12H17NO5	74133609.52±14996824.75	58108488.95±12858731.01	86288698.62±15444322.91	65965891.93±14708213.9
1655	Xestodecalactone B	C14H16O6	14041858.39±436038.54	14174733.23±336883.07	14087374.62±378013.77	22365260.02±690726.22
1656	Deacetylbowdensine	C17H21NO5	23206248.32±659373.52	35165667.73±584109.4	5510282.23±479412.19	10060758.49±663628.96
1657	bohemine	C18H24N6O	763870.05±146832.16	366878.76±193650.89	196642.48±118428.83	675096.44±111064.6
1658	Lutessine	C19H21NO6	80254846.09±14049296.35	30395155.56±6371334.2	41605698.13±10077090.64	197799544.56±67319607.4
1659	Cyclomegistine	C18H19NO7	12369309.67±1723062.31	4002701.37±408776.19	5414443.46±2075951.22	116263723.54±34764373.65
1660	Gymnodimine	C32H45NO4	461070096.79±102707646.56	694028438.99±23272946.56	443662841.07±9626531.3	115803049.45±33983102.37
1661	Oxymaistemonine	C23H29NO7	8381385.71±117776.99	15770873.2±593000.76	8540320±451511.73	8409658.56±1741100.03
1662	Broussonetinine B	C18H35NO5	9487509.7±1789908.27	11557987.13±512718.48	23389535.18±781899.57	20961169.68±193342.94
1663	Helifoline	C13H21NO4	1523389.34±109020.03	878497.9±185986.62	1066561.64±617027.91	2726500.75±271394.72
1664	Bruceolline I	C13H13NO3	1749045.38±485352.07	2745675.98±234641.85	2094549.43±394332.12	1217766.99±510055.65
1665	(-)-Blastmycinolactol	C9H16O3	3110858±500145.85	2843454.78±906172.1	2753757.33±1069209.09	2924464.53±910962.29
1666	5-Methylpyridine-2,3,6-triol	C6H7NO3	21569450.03±2168710.64	4945525.9±6206407.48	39931119.69±7129288.67	24204581.24±358222.3
1667	dendrobane	C16H27NO	1037304.74±176571.19	973801.9±170997.11	1879267.13±147734.03	2191844.96±44785.65
1668	10-Hydroxydarlingine	C13H17NO3	36353465.46±205760.86	124668418.87±7171619.38	102651566.63±2175677.49	94618976.05±2151700.51
1669	2-Aminophenoxazin-3-one	C12H8N2O2	874857.42±149070.31	839514.71±107607.34	799422.07±134025.31	1232079.05±196032.35
1670	Yuanamide	C22H23NO5	15230661.83±1754146.09	22057456.94±922892.72	7206392.74±849592.47	18388393.8±5105968.65
1671	Perphenazine	C21H26ClN3OS	13039933.8±3969986.39	29322098.77±826281.42	9276232.99±882039.94	57356183.7±1448432.33
1672	4-O-Methylhymenoxon	C16H24O5	13177523.22±2874769.67	10667184.6±3176253.08	10456442.87±1364764.6	5878118.06±1143038.24
1673	Slaframine	C10H18N2O2	819292.44±66673.97	956488.71±246504.47	605366.49±46109.24	1246739.8±553060.48
1674	Oxystemokerrine N-oxide	C22H31NO7	2015972.23±63740.06	15129528.06±846481.19	7970478.8±501664.29	4027226.03±448055.53
1675	Monocrotaline	C16H23NO6	51865844.85±1011815.19	29423269.57±530541.18	27850358.01±43636.76	58419482.23±2155382.72
1676	Daphnilactone B	C22H31NO2	7219933.14±414746.11	8582512.68±525563.33	8590141.04±1114031.73	3557899.06±503311.56
1677	Brachystemidine C	C15H18N2O6	84817319.03±4816024.73	62076834.2±1535316.94	13364394.25±1019321.85	125461863.63±57340586.18
1678	silthiofam	C13H21NOSSi	73067718.09±5659216.19	73991022.98±713905.63	78417476.12±3532569.35	85216461.43±3250891.85
1679	Phormidinine B	C19H27NO2	5764046.68±254134.76	7215940.12±514057.01	5338033±249896.71	1875759.54±107743.01
1680	Hapalindole G	C21H23ClN2	7765284.25±721003.41	6210757.26±644627.04	5974129.33±290730.77	8318350.01±477578.17
1681	Inumakilactone A	C18H20O8	599781106.88±31867409.04	584914745.9±9428538.35	619628099.22±16773759.34	333696146.78±93173475.1
1682	Clemizole	C19H20ClN3	3465846.97±223369.45	7550177.18±2365502.68	1484646.61±44351.39	3112447.28±145826.07
1683	Plakortolide K	C26H40O4	6658117.32±296065.44	9730496.65±3390786.73	2811050.9±392941.63	1002587.3±89567.44
1684	(+)-ethosuximide	C7H11NO2	4265415.14±212887.82	5182548.18±664019.12	4256707.71±666571.21	3769792.54±117233.81
1685	benzquinamide	C22H32N2O5	2121621.43±397593.45	1313316.7±363885.26	1732675.17±352461.74	1710365.83±437958.28
1686	Isomitraphylline N-oxide	C21H24N2O5	11287651.37±452771.34	10849428.35±300321.9	555471.75±35628.46	31812931.61±727444.85
1687	Shermilamine D	C21H20N4OS	12327452.22±1123798.45	9821181.7±1004524.58	11496232.75±1016625.45	28440031.61±2602988.74
1688	Cimicidine	C23H28N2O5	7068090.84±504172.03	11002540.37±717466.21	1559651.87±140401.03	18948771.46±836532.27
1689	Secoxyloganin	C17H24O11	131772317.07±2106763.38	119653623.26±7809327.71	93649278.77±2703104.06	36430484.07±473423.8
1690	Toralactone	C15H12O5	143550.76±71419.8	92753.7±60981.48	40809.53±28702.15	100421.42±44518.84
1691	Xanthurenic acid	C10H7NO4	5161665.66±112437.83	4022146.67±228798.22	3673061.71±298768.5	9779186.39±2387444.61
1692	5-methoxy-L-tryptophan	C12H14N2O3	2668125.62±301138.74	782827.17±282556	1499665.4±178302.54	2916494.95±253007.33
1693	3,6-Dihydro-4-(4-methyl-3-pentenyl)-1,2-dithiin	C10H16S2	37220391.31±1803975.77	43940835.07±646470.97	52996402.58±8649338.6	15204888.93±73405.92
1694	Norbotrydialone acetate	C16H22O4	4485432±56505.33	4393003.59±327681.37	5424104.43±164121.83	4241424.68±183101.99
1695	Isosafrole	C10H10O2	4923799.15±1737467.03	6150014.45±184861.64	6075323.36±703091.85	7106271.65±688853.51
1696	Tryptamine	C10H12N2	508105.99±121419.47	609136.03±20569.4	2263100.54±68748.78	2387008.29±247738.44
1697	Carolenalol	C15H22O5	38920112.78±844358.99	57089651.11±3239595.52	11895100.93±1175346.63	9388551.15±3054182.85
1698	Triethylene glycol diglycidyl ether	C12H22O6	7073776.5±826228.09	9076162.41±1618805.11	5009004.58±416227.87	4879488.76±218367.87
1699	Brachystemidine B	C15H18N2O5	3722226.99±177374.64	3490470.53±457699.81	1996395.62±523165.54	7548605.63±45920.9
1700	Botryolide D	C10H16O5	8823103.94±2750271.75	7276829.26±1472856.18	13751050.34±2553924.6	13555075.22±2515597.5
1701	3-exo-hydroxy-1,8-cineole	C10H18O2	799874.18±301107.21	434807.4±116615.51	835040.55±213728.11	579179.45±93023.72
1702	capsazepine	C19H21ClN2O2S	2928955.25±338567.64	4546859.64±538237.85	1153103.25±181254.71	825250.59±143930.8
1703	6-hydroxyindole-3-carboxylic acid beta-D-glucopyranosyl ester	C15H17NO8	452676.14±40008.4	6088937.54±289102.22	933825.64±83217.5	365208.37±113601.87
1704	Deoxypatulinic acid	C7H8O4	83452571.36±14159583.59	38795876.52±12840384.5	76797843.49±33669503.6	51263897.2±7702951.27
1705	Macrophyllide	C10H10O5	17143785.08±1276009.65	10603336.5±828298.98	6111808.81±1172876.36	6710464.34±1719041.81
1706	Pseudoanisatin	C15H22O6	34418418±381773.68	23102142.74±988994.86	25660970.87±486671.21	11700780.85±941338.29
1707	Cotarnine	C12H15NO4	10853887.89±238554.01	9227161.9±663825.42	6318276.13±172280.56	4208883.51±54753.29
1708	Euscapholide	C8H12O3	7720437.17±131165.33	10433073.59±339117.51	7927325.46±199908.85	3466436.23±34132.26
1709	(+)-Butalactin	C11H14O6	5515654.56±425092.59	11370053.14±950952.8	13024869.83±268369.1	5202887.02±629641.08
1710	Cycloartelastoxanthone	C35H38O7	1373759.31±474387.67	1583651.22±88733.65	312309.93±164398.53	776589.72±187534.43
1711	6''-O-Apiosyl-5-O-Methylvisammioside	C27H36O14	56938394.36±632595.85	62869672.21±2147877.35	27685332.2±278600.84	4980673.1±443112.15
1712	Camalexin	C11H8N2S	195738.77±74729.81	396349.7±97259.16	239118.91±1972.88	1692624.77±106283.55
1713	Gulonolactone	C6H10O6	116239749.98±7464233.92	78379279.4±4193548.84	69231165.08±5157974.26	63414946.63±477577.77
1714	Diethyl 1,4-dihydro-2,6-dimethyl-3,5-pyridinedicarboxylate	C13H19NO4	7553688.71±554895.9	2377097.7±637126.91	10734687.72±61880.76	11562758.87±91807.21
1715	Fodipir	C22H32N4O14P2	5834575.7±3250693.81	6097647.14±1316778.95	19925117.14±2849491.78	10793368.2±585604.23
1716	xi-5-Isopropyl-2(5H)-furanone	C7H10O2	2777507.9±1519402.93	1630419.55±847761.44	26220976.6±218253.15	10412066.39±1144733.81
1717	Rabeprazole thioether	C18H21N3O2S	2091959.54±102642.74	10248031.7±265939.8	2189061.83±67781.75	22193036.59±402289.93
1718	cyclic 6-Hydroxymelatonin	C13H14N2O3	380907.24±263369.72	688092.51±85275.24	323447.01±232493.16	2314913.97±443224.65
1719	2-Methyl-4-propyl-1,3-oxathiane	C8H16OS	476424.12±43919.83	734568.56±84839.37	193683.57±179665.39	489947.28±53577.12
1720	N-(3-Methyl-2-pyridyl)-3-(4-chlorophenyl)succinimide	C16H13ClN2O2	1622301.15±115981.43	2713275.37±63893.04	1373128.37±30384.55	163701.58±54608.18
1721	Cyclocalopin F	C15H18O6	213898.39±62570.55	653473.03±175470.26	1008528.58±160370.89	933401.34±142294.59
1722	7-Hydroxyheptaphylline	C18H17NO3	302687.9±179962.78	822221.83±25176	194624.27±79765.48	2124062.64±428077.51
1723	Zuclopenthixol	C22H25ClN2OS	78584800.5±1511025.91	25829442.45±2742676.29	60289244.6±15244528.34	29484693.83±2163945.07
1724	Koninginin G	C16H30O5	3515514.95±28174.95	5133979.81±150510.8	3844546.44±69990.73	12213304.93±213951.36
1725	Mascaroside	C26H36O11	3306692.09±704278.35	1945875.69±273859.88	694270.59±601459.05	958080.31±456513.37
1726	8alpha-Acetoxy-10alpha-hydroxy-13-O-methylhirsutinolide	C18H24O8	11028277.02±161409.42	26225835.64±422568.01	247570767.6±12280748.31	24145965.94±1043320.99
1727	Flustrabromine	C17H21BrN2O	4309756.28±518306.5	5819007.58±45385.09	3354306.35±136131.31	937595.39±384406.44
1728	Fissoldhimine	C14H22N4O2	574627.93±38689.36	523164.24±35462.16	541656.02±71111.63	424910.09±54957.18
1729	Clausevatine D	C18H17NO4	292507.99±61872.96	1217862.84±185059.6	292726.49±149609.64	891746.53±277335
1730	Harringtonolide	C19H18O4	6839604.46±186513.86	5197358.82±121665.33	8050243.09±235618.52	2716015.09±1002561.12
1731	Arteincultone	C15H24O4	18054386.6±650594.17	4586186.12±3814390.24	17616987.84±88726.09	3369857.97±105365.01
1732	Anacine	C18H22N4O3	1754456.55±71983.75	2979545.45±161840.05	2030422.03±158445.11	796173.01±20013.28
1733	Grandilodine A	C24H30N2O6	359586.19±260630.6	2664000.54±296855.01	649078.78±104485.79	8283357.29±857067.77
1734	Prochlorperazine	C20H24ClN3S	16527645.6±1064350.81	17259660.19±772061.85	8881497.41±328629.86	12489142.29±188126.5
1735	Thalifoline	C11H13NO3	47608561.65±1135471.4	57156120.78±1942647.83	39845972.01±1534123.6	48170236.54±367386.86
1736	(-)-Vallesamidine	C20H28N2	1227453.67±951293.84	2517698.25±208488.73	2591939.84±142002.04	1046953.26±26537.54
1737	Dicitrinin C	C24H24O5	392263.49±118057.05	1989973.11±260160.7	3490230.13±264411.55	2463222.4±665704.21
1738	Ambiguine F isonitrile	C26H31ClN2O3	6058353.76±680036.2	5131388.62±641111.37	6373321.17±1153905.05	2503117.55±314452.85
1739	Megistonine II	C14H15NO6	752154.91±430344.07	282290.94±207681.16	144725.75±93383.12	909419.55±258084.97
1740	Drosopterin	C15H16N10O2	6978857.1±307797.71	4130387.7±478726.04	10960569.07±338906.91	2768718.77±165471.3
1741	Stagonolide	C12H18O4	2780870.25±850563.26	3132964.57±362202.03	3403182.52±722091.62	1925606.56±276334.9
1742	Salfredin B11	C13H12O4	26592410.56±245406.97	24549294±1122306.86	735369.64±154286.92	469056.22±132524.31
1743	Indolebutyric acid	C12H13NO2	12315810.29±108083.76	6487623.91±103818.33	4920345.34±80619.55	7064114±42338.3
1744	OLODATEROL	C21H26N2O5	6475903.14±549974.56	12294312.09±406760.46	16397952.63±896449.57	14019569.79±241739.84
1745	Bidebiline A	C34H24N2O4	71441738.48±4292434.91	117864383.44±2743170.29	77982841.4±3497598.6	43436508.66±1225843.63
1746	Triptriolide	C20H26O7	3007688.32±361128.64	2415148.22±259218.07	5161011.59±457924.11	1298593.29±91856.19
1747	Cudraxanthone G	C24H26O5	83393555.25±25747840.42	58206347.24±22455544.92	10086097.83±3275918.6	61428934.63±16067835.52
1748	Penicidone A	C18H17NO5	17454873.46±159549.66	4864742.43±25565.35	18684001.37±1217448.73	65580645.21±1522085.84
1749	Methyl (indol-3-yl)acetate	C11H11NO2	12826482.27±268053.9	9485111.1±227067.27	12541520.52±408358.58	8726540.63±195251.15
1750	Lorcaserin	C11H14ClN	762414.98±301154.71	387220.96±221680.09	923389.64±248119.11	1503207.91±131402.2
	Organophosphorus compounds
1751	Tributylphosphine oxide	C12H27OP	100387.73±35284.07	110822.52±31395.11	128078.21±53824.69	169343.23±148316.85
	Organosulfur compounds
1752	2-Propenyl 1-(1-propenylsulfinyl)propyl disulfide	C9H16OS3	1211339.56±270870.18	1293512.65±151022.58	1146029.53±121628.39	1647504.06±112243.6
1753	3-[(2-Methyl-3-furanyl)thio]-4-heptanone	C12H18O2S	7001315.12±391971.67	11096751.19±263813.86	1995153.15±375409.37	11382682.43±485760.39
1754	4-[(2-Methyl-3-furanyl)thio]-5-nonanone	C14H22O2S	1793663.94±428920.03	2881791.56±166462.02	319165.79±231394.95	1023167.54±229107.19
1755	Methyl 1-(1-propenylthio)propyl disulfide	C7H14S3	479754.35±358461.39	951628.03±367129.16	514378.04±129131.8	583275.52±60151.47
1756	4-(Dimethylamino)phenylthiocyanate	C9H10N2S	483367.19±124432.6	625740.78±25978.5	478093±81372.63	749977.87±52256.83
1757	6-methylsulfinylhexyl isothiocyanate	C8H15NOS2	2046121.75±146771.58	4862810.34±743261.13	2534535.51±329940.45	592914.27±349048.27
1758	Foetisulfide A	C8H16OS3	12229624.95±252919.88	12171827.32±499656.12	13248291.73±405821.21	13661969.44±339836.71
1759	9-[(methylthio)nonyl]thiohydroximic acid	C10H21NOS2	12087138.14±468766.64	7834718.58±422836.05	5718088.44±220236.39	3831487.77±106409.58
	Phenylpropanoids and polyketides
1760	(E/Z)-Polydatin	C20H22O8	4133563.47±949982.62	4489963.63±1808818.06	507067.61±87580.25	821436.79±27009.4
1761	Oxyresveratrol 2-O-beta-D-glucopyranoside	C20H22O9	2442664.09±437909.76	12639378.08±536380.55	12517239.23±600444.14	1319976.55±226333.5
1762	Sinapinic acid	C11H12O5	53937194.11±473696.67	52760413.54±1304687.09	41043164.65±8097377.17	23448715.53±5889620.13
1763	4-Methyldaphnetin	C10H8O4	28158856.3±8526271.54	24889033.93±8539511.67	28331926.83±1562960.48	30378136.61±1837893.52
1764	Forsythoside I	C29H36O15	3415669.51±246729.95	8641961.91±580356.81	751673.87±53546.55	4522204.89±103875.73
1765	Brefeldin A	C16H24O4	21169560.66±649767.01	28619648.2±437716.06	10645054.26±434938.56	2922462.21±240622.52
1766	Decursinol	C14H14O4	1009976.93±433892.73	283943.1±236393.66	2293253.92±256611.78	1343879.62±142266
1767	Licoisoflavone B	C20H16O6	704814.67±67701.63	1067349.27±79624.89	768104.65±65077.47	536734.77±21864.62
1768	Schisandrin	C24H32O7	1710390.92±294372.89	1055178.35±279927.17	655588.85±358420.57	2809416.43±258990.57
1769	Demethoxycurcumin	C20H18O5	3176664.95±555571.13	9285710.05±2076956.75	1068946.14±369921.76	1073671.07±122151.59
1770	Bisdemethoxycucurmin	C19H16O4	11040859.46±359059.82	21832697.85±1622187.32	2892506.82±499693.39	427263.64±539119.98
1771	Mulberrin	C25H26O6	31273697.47±78420.78	19221862.79±1410799.85	12083521.56±914528.02	3649794.78±1975217.74
1772	Zearalenone	C18H22O5	4227058.82±365094.35	12236873.82±1156356.04	4191903.29±512775.91	7608936.91±330999.46
1773	Sakuranetin	C16H14O5	129588.56±35273.76	392878.69±68234.01	118311.39±45774.34	252806.41±21174.35
1774	4-Hydroxycinnamic acid	C9H8O3	819958842.71±6893143.11	318532779.61±7244784.21	277217457.04±179456435.78	23674510.24±6401977.71
1775	3-hydroxy-3-(3-hydroxyphenyl)propanoic acid	C9H10O4	4238331928.85±74222697.82	2525445218.88±102091411.61	6405892315.99±100495499.4	3609153717.77±188814860.98
1776	trans-Ferulic acid	C10H10O4	1498430309.21±327293829.68	1023955515.57±305174676.74	744242716.41±8505155.01	700301569.79±7113911.22
1777	L-3-Phenyllactic Acid	C9H10O3	133107129.75±37947937	106603103.76±3073907.09	46887749.9±3817810.93	51505947.01±2634048.83
1778	3,4-Dihydroxyhydrocinnamic acid	C9H10O4	216842653.29±3223405.68	150015038.2±31046193.78	303938177±19077805.82	144790718.52±71291711.96
1779	Colutehydroquinone	C18H20O6	3108577.01±621214.68	19538718.7±1006059.11	6812825.95±1626274.49	6127974.34±761308.54
1780	Methoxsalen	C12H8O4	76114889.31±1585517.07	15350631.93±834152.52	90070798.01±4234539.41	64210973.56±5288684.93
1781	Esculin	C15H16O9	361850171.31±13417951.24	283431616.68±11379123.27	510784787.86±5774964.65	360917148.22±15422360.65
1782	Kanzonol O	C22H22O6	8675743.42±326031.64	11599672.69±913772.71	939107.55±640820.66	23712547.97±129195.44
1783	(+/-)-Aegeline	C18H19NO3	44696291.24±1250718.77	53792310.01±1606832.24	61027472.69±1708047.16	240867635.64±4731586.44
1784	Azacyclotridecan-2-one	C12H23NO	12546442.99±374268.08	9476343.86±329960.48	12431523.6±172613.52	19707753.8±319102.1
1785	CE-108E aglycone	C30H37NO6	518064.13±296549.17	440885.6±173637.36	469186.36±156729.88	1020571.83±193993.47
1786	Vanillactic acid	C10H12O5	9576121.95±542574.82	8844909.25±895586.93	9260328.3±464889.37	11730618.47±846549.77
1787	2-Hydroxyibuprofen	C13H18O3	29780104.15±459422.3	18792129.19±257597.75	40986567.1±1447845.72	25644535.93±487742.52
1788	Shogasulfonic acid A	C21H26O8S	16579596.01±1279191.62	93039807.15±5818898.96	11901925.13±1636631.66	31879301.57±2058593.72
1789	Skimmin	C15H16O8	71714515.34±793331.69	116278192.57±5937321.03	47861205.07±1831969.83	73604934.89±8102251.29
1790	1,2-Dihydrostilbene	C14H14	8520368.39±3163060.9	16377248.26±179752.71	11154785.08±2285504.22	4920626.34±282001.69
1791	Dihydroalbocycline	C18H30O4	40891714.47±10148965.87	27309747.27±326380.92	25532764.41±476639.11	36182640.63±13128053.54
1792	trans-1,2-Diphenylcyclobutane	C16H16	12917327.46±1396857.72	15993848.01±989854.99	11052992.32±2229583.18	4590578.1±261253.52
1793	5-Methylangelicin	C12H8O3	78440689.28±1295809.87	67890952.92±1787130.37	2212246.67±991028.75	1729829.43±346620.19
1794	Pseudolaroside B	C14H18O9	499128.57±60775.67	830720.35±102919.24	430302.27±26146.76	792959.89±95605.58
1795	m-Coumaric acid	C9H8O3	7523477931.43±422647226.61	7109252335.89±838779568.4	10835861543.8±113798329.38	6253723558.71±170414000.95
1796	(R)-N-trans-feruloyloctopamine	C18H19NO5	30878580.19±2372566.51	14281252.57±664553.22	21284309.77±1873255.95	113512174.87±23293967.18
1797	5-Methoxy-2,2-dimethyl-8-phenyl-2H,6H-benzo[1,2-b:5,4-b']dipyran-6-one	C21H18O4	2331118.96±260716.23	706859.13±650050.28	1869673.91±227303.48	2725899.53±87753.82
1798	Smiranicin	C19H18O5	43767822.59±829322.91	73926124.32±1271080.82	14630431.16±483850.06	3070165.6±858707.03
1799	Monnieraside II	C24H28O11	6124699.28±133470.52	9508928.91±302782.33	2667350.97±206710.14	5563288.02±251255.06
1800	Hamiltone B	C18H18O7	604164706.74±29651409.28	566257115.4±11630042.42	1046326269.25±22633960.04	334068309.95±24352461.89
1801	Fenoksan	C17H26O3	760476.19±146960.13	1432515.36±362354.33	955038.34±242221.3	205390.62±111335.08
1802	TETRAHYDROTRIMETHYLHISPIDIN	C16H20O5	9090174.32±680910.77	6404122.14±891261.37	8377407.97±542601.97	2732074.83±253431.99
1803	Cladrastin	C18H16O6	79787192.32±7340171.53	35345540.09±6396023.2	164911913.38±15880400.16	50363678.9±777591.21
1804	Ciliatin A	C20H16O5	14159068.73±841618.47	14603555.54±528356.59	1193101.65±298991.87	220771.37±176410.96
1805	Isomartynoside	C31H40O15	823750.78±134838.06	2923894.08±242291.42	149710.76±73307.2	3806210.83±177247.39
1806	Epilumaflavanone A	C30H32O6	1766540.13±319008.16	2264522.49±96748.16	1743018.67±146810.75	3286555.35±194566.98
1807	Flavaprin	C26H30O10	20062658.86±4913432.75	13308733.51±816655.19	6108876.88±178609.98	638511.75±254952.51
1808	Aromadendrin 4'-methyl ether	C16H14O6	4900152.25±536657.47	8234573.87±264694.26	1582579.88±68088.86	555060.76±629065.5
1809	4,4',alpha-Trihydroxy-2'-methoxydihydrochalcone	C16H16O5	2480856.23±452805.68	4972283.96±418682.01	640407.46±118005.39	5078609.36±297264.44
1810	Dehydrotoxicarol	C23H20O7	3941321.83±131424.98	3950444.62±223662.87	4050150.77±56982.35	6172062.01±269075.58
1811	Piscisoflavone C	C21H18O5	1215148.06±59534.07	2720880.28±50826.51	1282786.43±128801.07	1713054.15±79155.84
1812	7-Hydroxy-8,3',4'-trimethoxyisoflavone	C18H16O6	187849597.2±11865682.45	222102961.8±3364318.45	271000552.81±7913706.22	121111409.75±2286665.54
1813	Cladospolide D	C12H18O4	6442065.07±1546824.21	5348455.29±694226.19	5342076.54±193760.31	5643942.88±327033.98
1814	Isopropyl ferulate	C13H16O4	13332840.77±3804909.81	48165794.17±7851780.08	12357868.8±974793.72	32241593.92±6536442.51
1815	Beta-Zearalanol	C18H26O5	5018509.41±608377.66	11938767.22±277409.69	3887972.62±344056.51	1744322.54±149423.49
1816	Sibiricose A5	C22H30O14	1144861.37±170476.37	229546.29±40673.65	192629.89±123992.8	357734.97±260022.52
1817	4',5-Dihydroxyflavone	C15H10O4	1996364.72±301305.48	3922781.27±312451.07	607237.19±493477.05	6455470.67±135142.62
1818	6-Hydroxyflavone	C15H10O3	370362.52±156470.67	260773.27±168041.94	538188.47±45819.56	543056.87±149262.42
1819	Esculetin	C9H6O4	43258250.6±2134282.08	33849425.13±1932087.63	55501525.57±1137571.82	69317139.69±2385774.64
1820	Furcelleran	C31H27NO4	325939.96±201154.69	111524.12±12889.15	953510.52±29208.71	614471.73±111969.31
1821	(-)-Epigallocatechin	C15H14O7	282469.07±46719.69	472134.24±166093.68	157825.12±91426.29	317123.01±71666.14
1822	isorhamnetin 3-rutinoside-7-glucoside	C14H16O8	11182944.13±1972438.11	11943752.69±864931.45	7179672.32±2023451.16	476129.14±224768.36
1823	2-Propenamide, 2-cyano-3-(3,4-dihydroxyphenyl)-N-(4-phenylbutyl)-	C20H20N2O3	15975725.27±622426.9	63025669±33805882.23	5184451.21±242139.86	80580063.56±1305162.42
1824	Cyclonormammein	C21H26O6	982444.42±102363.79	782534.59±142854.69	822655.25±39425.69	1065844.45±47519.31
1825	Cyclo(D-Tyr-D-Pro)	C14H16N2O3	3376596.29±65917.89	3512611.18±500590.14	1300204.66±168832.08	12749438.38±289665.61
1826	albocycline	C18H28O4	22559340.6±7471969.84	27176541.9±6979019.9	10211540.66±146664.47	8796678.41±571561.45
1827	1,7-bis(3,4-dihydroxyphenyl)-6-hydroxyheptan-3-one	C19H22O6	19752348.19±4413941.09	14544794.84±3338826.1	14293357.98±9809593.21	1735507.16±2251619.37
1828	Sinapoylagmatine	C16H24N4O4	632082.44±116085.21	956270.67±267321.59	1384085.72±67015.33	2105121.05±91345.4
1829	4,6,2',4'-Tetramethoxychalcone 2'-beta-glucoside	C25H30O11	6219910.66±485617.69	16340430.49±3462568.6	1599164.18±1039679.34	891490.15±211023.68
1830	1,8-Diazacyclotetradecane-2,9-dione	C12H22N2O2	690690.01±79184.15	507829.86±216375.73	426181.71±150362.48	659961.09±185297.67
1831	Catechin 3-O-beta-D-glucopyranoside	C21H24O11	13563785.56±792174.87	9835577.69±550801.57	13347721.83±438568.5	7029801.39±586717.5
1832	Pongapinnol C	C18H12O5	1513186±381557.93	6463920.65±386053.6	269240.43±332428.8	12661421.24±328750.5
1833	Coumarsabin	C13H14O4	2519119.55±1012143.72	3136654.67±532616.41	3064485.52±511039.75	4659392.16±1684974.01
1834	Bolucarpan D	C21H20O5	10346619.21±838245.46	1160511.51±246983.61	17127153.32±610960.35	4229221.87±748140.87
1835	Pilosanol A	C29H32O10	18659541±1854462.6	14347713.91±586560.44	1980679.38±197659.87	1599469.04±1305528.74
1836	Macrosphelide B	C16H20O8	5191918.41±171589.12	3260890.43±411088.83	3844394.97±355885.13	3051535.33±338708.68
1837	Renealtin A	C21H24O7	5318730.7±24927.45	6951594.54±296099.06	1369136.39±1002708.5	12730441.92±810607.58
1838	Viscosol	C23H24O7	1291508.65±244749.74	2904390.21±190783.7	117886.16±51959.85	154233.11±86808.88
1839	Milletenin B	C19H14O6	138881.42±76794.42	1226627.52±139507.28	719415.47±92848.69	654890.91±59297.73
1840	4-Ethyl-7-hydroxy-3-(p-methoxyphenyl)coumarin	C18H16O4	20702636.84±944118.2	35745800.23±689501.88	6089090.97±653356.28	1053678.21±340489.07
1841	Dihydrotricetin 7,3'-dimethyl ether	C17H16O7	2149163.36±276695.32	4277877.58±632993.31	1523915.55±185121.44	11582732.33±333053.32
1842	Catechin-7-methyl ether	C16H16O6	45343793.83±5967008.44	29158060.17±8551712.92	7710641.13±471752.79	22670639.16±3578509.79
1843	Adunctin A	C26H32O4	26735497.98±4958975.8	18053879.28±6950484.22	22513223.54±420517.63	15817240.2±430921.13
1844	Chalcone	C15H12O	4028441.27±190737.23	7443629.71±279511.71	5157197.54±1082801.08	2845632.75±154354.92
1845	Senkirkine	C19H27NO6	2087379.34±348653.07	1809781.06±80784.91	1062588.1±127421.68	3150027.59±61153.6
1846	6,8-Dihydroxy-5,7-dimethoxycoumarin	C11H10O6	2305141.21±25087.95	1109442.65±193182.28	153918.92±100184.22	1548973.07±49528.01
1847	Hygrocin A	C28H31NO8	607861.85±398291.16	361443.44±309158.64	1281525.42±483102.68	5666169.57±790683.14
1848	Alternanthin	C22H22O9	1991819.97±101447.34	2329079.66±104417.91	372670.47±215183.4	4875311.07±189699.53
1849	Hoslundal	C18H14O5	25279681.11±6131460.87	15153426.22±1317988.25	47505919.47±21665716.39	18238134.94±918112.37
1850	6-O-(trans-4-coumaroyl)-alpha-D-glucopyranose	C15H18O8	92466376.79±2498671.58	229072098.07±8905080.76	159049817.52±43532287.32	73826649.5±10097933.17
1851	Decarbamoylsaxitoxin	C9H16N6O3	2556038.68±359726.83	2929029.71±126058.88	6110668.21±665664.7	6346095.37±222664.04
1852	Heteroclitin A	C28H36O8	22494948.85±1684096.43	74746644.64±1124345.71	3315653.88±209218.36	140708.55±72556.33
1853	Secoisoodorinol	C18H26N2O3	996314.69±506706.41	470028.04±146148.31	1269293.68±689629.32	2315330.76±127405.15
1854	Odorine	C18H24N2O2	1907853.01±292340.42	1793210.77±247582.02	2152801.77±1306367.52	1630655.03±150928.17
1855	5,6-Dihydrocineromycin B	C17H28O4	4335373.49±575621.2	5696295.6±15699.81	5958772.8±265151.24	1826442.94±599184.45
1856	Arundin	C29H28O4	1538458.36±118585.92	1125266.55±121240.48	1457366.22±229875.64	2570210.46±182125.67
1857	Cudraflavanone B	C20H20O6	17699704.45±4237795.76	37834443.54±5471342.15	1957220.04±372517.69	494891.39±350695.82
1858	2,2-Dimethyl-3,4-bis(4-methoxyphenyl)-2H-1-benzopyran-7-ol acetate	C27H26O5	2666005.07±440136.56	1983573.65±230964.9	3849977.38±43941.96	817495.85±577878.67
1859	Chaksine	C22H38N6O4	1169279.14±478911.66	1429899.11±379318.4	1294038.17±320347.72	576858.36±143740.69
1860	Melacacidin	C15H14O7	2396667.51±255970.87	2612798.92±213612.71	305948.04±180541.35	7838155.91±644211.56
1861	(-)-Gallocatechin gallate	C22H18O11	436845.01±374687.7	175223.69±165695.77	307210.25±47218.37	261469.58±81454.8
1862	Plantainoside D	C29H36O16	1473139.96±63865.69	18670840.97±624192.23	471282.07±102594.1	2529986.69±96506.65
1863	Methylophiopogonone B	C19H18O5	10731408.62±645108.44	25005814.29±1078010.15	4687797.63±165434.34	222985.14±82510.09
1864	Verbascoside	C29H36O15	177602034.65±5206169.04	37459688.57±1443739.58	72860946.89±2387363.64	12384941.61±685196.48
1865	3-(2-Hydroxyphenyl)propanoic acid	C9H10O3	8729206.28±204440.38	14490268.49±1751837.41	9842521.44±1474538.94	10666122.75±2254851.58
1866	Daphnetin	C9H6O4	294486.14±21175.78	234278.1±50717.18	287307.03±28031.33	382442.24±38341.95
1867	Equol	C15H14O3	1653354.02±497262	2030516.4±53976.94	1812175.57±704778.59	1885828.97±758327.85
1868	3-Hydroxy-4-methoxyphenyllactic acid	C10H12O5	9663721.61±1099164.31	11182115.52±1552793.77	50129927.54±6870569.9	14118643.98±3746544.98
1869	2-O-p-Coumaroyl-D-glucose	C15H18O8	5117010.23±233163.19	9794949.5±330768.21	2735136.95±48466.64	2014011.93±113748.42
1870	1-O-Galloyl-beta-D-glucose	C13H16O10	9576802.81±238134.06	14298379.32±448063.85	355524.44±117535.81	7196343.58±164214.93
1871	1-O-Feruloyl-beta-D-glucopyranose	C16H20O9	38652718.27±275975.27	15553853.06±550517.8	8176455.04±389140.67	5813948.76±84565.17
1872	1-Caffeoyl-beta-D-glucose	C15H18O9	13397233.93±612929.47	10562801.9±888262.18	1848511.41±442770.9	2030280.38±239026.42
1873	Cladospolide B	C12H20O4	7634235.21±321217.06	8597683.54±658782.45	10102858.65±515308.2	4798275.92±269805.69
1874	Tichocarpol A	C9H10O7S	32068901.26±409833.8	25737815.3±166643.58	12614659.47±616143.43	9006411.07±698906.95
1875	Pandangolide 1	C12H20O5	7648986.31±339717.12	8034966.53±324841.48	8191005.06±1020831.11	6815519.45±1672558.62
1876	3,4-Dehydro-6-hydroxymellein	C10H8O4	34242035.56±6295647.61	46231528.76±4518895.21	15161929.21±971548.01	13987362.95±4036443.46
1877	Catechin 3-O-rutinoside	C27H34O15	1995331.36±417246.74	1231879.84±1075694.85	986350.8±757646.06	1710148.07±1568621.83
1878	Vismiaguianin A	C20H18O5	597143.58±116234.35	13922949.12±811561.45	469219.41±356499.03	7817929.06±502601.99
1879	Luzonidial A	C19H18O6	6970612.28±1404873.46	6868674.01±653649.78	1000285.29±675529.73	3129245.09±196956.78
1880	Leridol	C18H18O5	9940591.23±314273.92	23907317.85±1078600.38	6260396.38±527359.26	1205146.21±105055.49
1881	Sphagnum acid	C11H10O5	8914443.4±278547.57	9103858.47±435566.73	6329353.39±781400.57	9129323.33±90972.58
1882	Epicatechin-3-gallate	C22H18O10	153481.18±104645.92	96425.99±32078.49	130206.22±47529.96	174466.01±130046.9
1883	Danshensu	C9H10O5	27143971.31±810104.93	27884399.46±6052443.08	31405012.88±9244190.85	19957231.55±1123632.37
1884	Isocrenatoside	C29H34O15	3488985.78±261570.64	51691322.32±2493254.33	263432.87±159998.82	5299574.69±541466.67
1885	Cistanoside C	C30H38O15	5627664.15±338632.83	27585034.13±1826032.8	265473.02±74861.55	4592112.74±276786.51
1886	Picroside II	C23H28O13	15160607.85±135025.48	10885811.39±1294300.37	10274446.81±211969.87	828209.12±22102.55
1887	Cimiracemate A	C19H18O7	2957370.93±667478.62	2103899.72±173842.08	995184.69±507828.78	85001.91±39322.73
1888	2-Methoxy-3-(4-methoxyphenyl)propanoic acid	C11H14O4	3971157.51±287762.55	6373522.7±1266494.64	248030.73±5063.47	4497796.56±205740.57
1889	20-Dihydrodydrogesterone	C23H34	507144.22±51800.53	209726.01±42666.67	1141342.03±129944.81	330074.08±264579.28
1890	7-Hydroxy-3-(3-hydroxy-4-methoxybenzyl)-5-methoxy-4-chromanone	C18H18O6	245825.99±251913.12	197410.09±73654.44	103080.94±40992.57	196005.84±80310.9
1891	Oroxylin A	C16H12O5	685415.75±188174	1971190.88±186363.11	355405.62±99963.09	165976.55±212330.33
1892	Xanthohumol	C21H22O5	109384.83±14809.54	209322.65±23708.51	60763.89±20854.56	35379.55±23259.82
1893	Syringic acid beta-glucopyranosyl ester	C15H20O10	2070172.38±210838.13	4686065.61±31385.52	15763340.15±325274.23	6220298.2±363801.34
1894	3-(4-hydroxy-3-methoxyphenyl)propanoate	C10H11O4-	785086.58±25682.16	891395.91±1702.56	753185.11±299756.87	882293.55±314239.63
1895	Kuwanon D	C25H26O6	59831986.71±1262070.38	40895857.81±1696357.33	22279040.23±264006.09	8436344.21±1147377.46
1896	Kraussianone 1	C25H22O6	348791.86±102464.56	343721.42±85894.68	499077.33±85227.67	234141.23±39996.64
1897	Clonostachydiol	C14H20O6	2153257.21±228509.28	2401428.56±304165.74	3441109.73±453688.39	4162349.49±161573.48
1898	4-Keto-clonostachydiol	C14H18O6	1008028.5±132690.56	5884813.93±319559.56	1329000.04±117139.44	12777355.56±110451.96
1899	Eucalmaidin C	C25H34O12	48810567.64±1742551.64	16603607.21±1094984.06	3548635.39±122900.68	4576212.98±113641.76
1900	Plumerubroside	C24H30O12	11121487.42±146711.8	7482284.96±288920.09	1357473.3±155462.01	3454721.24±135453.23
1901	Methynolide	C17H28O5	263616.84±131678.27	123406.83±25409.81	394201.96±25041.55	727357.21±326446.5
1902	FRAXETIN	C10H8O5	352372.21±148766.01	226539.38±123279.67	7731732.09±181794.92	4761617.23±574160.1
1903	Platenolide B	C20H32O6	1515221.34±245887.49	8705060.93±881959.5	32869729.08±3212393.37	3269551.82±445077.69
1904	N-trans-Feruloyldopamine	C18H19NO5	1384064.62±187417.05	407730.08±383078.17	1858203.41±83791.96	6686821.16±276267.41
1905	Dryopteric acid	C17H16O8	838726.78±82383.09	2107569.11±148540.98	360898.69±104806.3	671318.57±28277.65
1906	Phebaclavin F	C15H14O7	433229.91±175189.39	1916799.12±2292909.62	275180.6±143248.29	236343.62±97054.78
1907	6'-O-Caffeoylcatalpol	C24H28O13	3526930.25±1413799.65	1851216.88±589057.43	984894.41±521608.45	1631221.21±276597.21
1908	(plusmn)-Ibuprofen	C13H18O2	640574.84±129887.22	622910.05±78512.66	731060.44±164968.08	982394.03±107120.43
1909	Irisoid E	C17H10O8	1363596.09±593137.3	2005381.25±231761.94	1103958.32±279101.79	2846315.11±347092.74
1910	Kanzonol E	C25H24O4	81167.8±12899.06	521039.77±33564.98	92585.83±67727.74	63423.24±28063.43
1911	3'-Hydroxy-3,5,6,7,8,4',5'-heptamethoxyflavone	C22H24O10	939241.31±251540.44	2303748.34±278885.93	979075.93±127986.59	450468.71±61178.84
1912	chlortetracycline	C22H23ClN2O8	3154575.17±575094.61	2613318.62±484578.88	2680775.13±323399.54	1290184.44±263203.1
1913	Cinnamic acid	C9H8O2	150015038.2±31046193.78	216842653.29±3223405.68	144790718.52±71291711.96	303938177±19077805.82
