# Supplementary material for: Geographical origin orchestrates acteoside accumulation in Rehmannia glutinosa via coordinated transcriptomic and metabolomic reprogramming
Source: Front Plant Sci. 2026 Apr 2;17:1786711. doi: 10.3389/fpls.2026.1786711 (PMC13083141; doi:10.3389/fpls.2026.1786711)
Supplement: Supplementary file 4 [file Table4.xlsx]

## Sheet: Sheet1
Supplemental Table 4. List of primers used in this study.
Name	Primer Sequence (5'-3')
Primers for RT-qPCR
DH2020_040044-F	AAGATGTGAACTCATTGGGTTTGA
DH2020_040044-R	CATTCTTCTCGTTGTCACCGTTT
DH2020_022023-F	GAAGTTAAAGGCGTTGAATGGAG
DH2020_022023-R	AAGGTATGGGAGTTTGTAGGTATCG
DH2020_038341-F	GCTGGAGGATGCTGTCAGGATTA
DH2020_038341-R	TTTCACAACAAAGGCAACAGGTAC
DH2020_013485-F	GCTAAACTTGGTCAGGGTTATGGG
DH2020_013485-R	TGATTTCACAACGAAGGCAACAG
DH2020_017621-F	GACGACTTTAGACTGTTGTTGCCTTTG
DH2020_017621-R	AAGTTTCTCGGCACCACCACCTC
DH2020_019217-F	GTGGACAACTGACAGGCTACAAA
DH2020_019217-R	AACATCAACAGCAGGAGAACAAT
DH2020_007263-F	AAATCAATCCTCTTGCTCCTTTG
DH2020_007263-R	CCACTCCTCCATCAGTCATCTCA
DH2020_024036-F	AGCAGCAGCCATAATCATCAACA
DH2020_024036-R	AATGCGTCAGAAATCCTCCAACC
RgTIP41-F	TGGCTCAGAGTTGATGGAGTG
RgTIP41-R	TCTCCAGCAGCTTTCTCGGA
